# Supplementary material for: A population of naive‐like CD4+ T cells stably polarized to the TH1 lineage
Source: Eur J Immunol. 2022 Feb 12;52(4):566–81. doi: 10.1002/eji.202149228 (PMC9304323; doi:10.1002/eji.202149228)
Supplement: Supplementary file 2 — TableS1 [file EJI-52-566-s002.xlsx]

## Sheet: YFP+ vs YFP- memory
Ensembl ID	gene_symbol	baseMean	log2FoldChange	lfcSE	stat	pvalue	padj
ENSMUSG00000033845.7	Mrpl15	146.301	0.229668	0.239458	0.959114	0.337501	1
ENSMUSG00000025903.8	Lypla1	538.732	0.183763	0.224225	0.819546	0.412475	1
ENSMUSG00000033813.8	Tcea1	135.551	-0.0523886	0.193649	-0.270533	0.78675	1
ENSMUSG00000062588.3	Gm6104	10.4386	0.606472	0.657455	0.922454	0.356292	1
ENSMUSG00000033793.7	Atp6v1h	325.92	-0.22337	0.205732	-1.08573	0.277597	1
ENSMUSG00000025907.7	Rb1cc1	1242.05	-0.0645692	0.200927	-0.321357	0.74794	1
ENSMUSG00000033740.10	St18	0.976629	-3.57554	2.5008	-1.42976	0.152786	NA
ENSMUSG00000051285.9	Pcmtd1	414.235	0.0656222	0.194337	0.337673	0.73561	1
ENSMUSG00000061024.7	Rrs1	92.877	-0.179413	0.462632	-0.38781	0.698157	1
ENSMUSG00000025911.8	Adhfe1	5.85298	0.195264	1.32006	0.14792	0.882406	1
ENSMUSG00000025912.9	Mybl1	29.2252	0.799411	0.989995	0.807489	0.419385	1
ENSMUSG00000045210.8	Vcpip1	1050.76	0.0171143	0.150238	0.113914	0.909306	1
ENSMUSG00000025915.7	Sgk3	263.479	-1.71209	0.388401	-4.40804	1.04309e-05	0.000654194
ENSMUSG00000046101.9	6030422M02Rik	20.0873	-2.14834	0.895662	-2.3986	0.0164577	0.247928
ENSMUSG00000025917.3	Cops5	185.91	-0.0948692	0.211104	-0.449396	0.653146	1
ENSMUSG00000056763.9	Cspp1	376.134	-0.148562	0.307377	-0.483321	0.628868	1
ENSMUSG00000067851.5	Arfgef1	2141.29	0.0848291	0.155378	0.545952	0.585099	1
ENSMUSG00000048960.7	Prex2	1.07214	-0.0451073	3.51731	-0.0128244	0.989768	NA
ENSMUSG00000025938.9	Slco5a1	22.9458	-2.23883	2.25761	-0.991679	0.321354	1
ENSMUSG00000042414.7	Prdm14	3.8112	-0.565955	1.89026	-0.299405	0.764631	1
ENSMUSG00000005886.8	Ncoa2	2183.06	0.070863	0.102283	0.692816	0.488425	1
ENSMUSG00000025935.4	Tram1	1088.94	-0.0271689	0.206533	-0.131547	0.895343	1
ENSMUSG00000025937.5	Lactb2	124.606	-0.0844356	0.345319	-0.244515	0.806832	1
ENSMUSG00000025932.7	Eya1	15.2898	-4.26603	0.898024	-4.75046	2.0295e-06	0.000156332
ENSMUSG00000032769.4	Trpa1	0.994761	0.368787	3.31008	0.111413	0.911289	NA
ENSMUSG00000025925.7	Terf1	240.278	0.0615607	0.271077	0.227097	0.820349	1
ENSMUSG00000067795.5	4930444P10Rik	1.01298	1.00009	2.35315	0.425003	0.670834	NA
ENSMUSG00000043716.7	Rpl7	1015.85	-0.0698706	0.319385	-0.218766	0.826832	1
ENSMUSG00000025921.7	Rdh10	76.0766	0.239787	0.401712	0.596912	0.550566	1
ENSMUSG00000025920.12	Stau2	13.6232	-1.64718	1.07278	-1.53544	0.124676	0.773548
ENSMUSG00000025939.10	Ube2w	159.261	-0.494827	0.322798	-1.53293	0.125293	0.776229
ENSMUSG00000079658.3	Tceb1	171.474	0.134189	0.334388	0.401296	0.688202	1
ENSMUSG00000025940.5	Tmem70	80.5728	0.338182	0.317548	1.06498	0.286886	1
ENSMUSG00000025779.4	Ly96	16.9606	-0.495435	0.884095	-0.560386	0.575216	1
ENSMUSG00000025929.4	Il17a	3.67538	-1.64297	1.60261	-1.02518	0.305277	1
ENSMUSG00000041872.3	Il17f	1.10047	0.404355	2.43119	0.16632	0.867905	NA
ENSMUSG00000041859.9	Mcm3	225.807	0.141165	0.233211	0.605313	0.544971	1
ENSMUSG00000025931.8	Paqr8	59.9672	-0.158884	0.33136	-0.479491	0.631589	1
ENSMUSG00000041809.4	Efhc1	2.81646	-1.6117	1.15985	-1.38957	0.164658	0.866047
ENSMUSG00000041779.4	Tram2	130.37	-0.41145	0.299484	-1.37386	0.169484	0.875819
ENSMUSG00000025933.8	Tmem14a	4.67606	0.221943	1.19234	0.186141	0.852334	1
ENSMUSG00000025934.9	Gsta3	1.88665	-2.91854	2.36547	-1.23381	0.217274	NA
ENSMUSG00000025936.8	Gm4956	66.3732	1.22023	0.660129	1.84847	0.064535	0.56488
ENSMUSG00000067750.3	Khdc1a	1.22165	1.30673	3.67178	0.355884	0.721927	NA
ENSMUSG00000028033.9	Kcnq5	80.4902	1.06695	0.419968	2.54055	0.0110679	0.186358
ENSMUSG00000026158.5	Ogfrl1	71.6522	-2.11498	0.828343	-2.55327	0.0106718	0.181385
ENSMUSG00000026156.8	B3gat2	12.5628	-0.663334	1.24686	-0.532004	0.594723	1
ENSMUSG00000026155.7	Smap1	460.814	0.358146	0.193419	1.85166	0.0640744	0.562567
ENSMUSG00000026154.3	1110058L19Rik	15.436	-0.676799	0.660764	-1.02427	0.305709	1
ENSMUSG00000026153.8	Fam135a	11.1709	-1.84064	1.14056	-1.61381	0.106568	0.724859
ENSMUSG00000067736.1	Gm10222	55.6877	0.128238	0.886782	0.14461	0.885019	1
ENSMUSG00000090378.1	Gm10925	444.582	-0.28848	0.893028	-0.323036	0.746668	1
ENSMUSG00000073725.2	Lmbrd1	349.386	-0.158802	0.191909	-0.827488	0.407961	1
ENSMUSG00000048874.8	Phf3	1734.04	0.0794208	0.180117	0.440939	0.659257	1
ENSMUSG00000026064.8	Ptp4a1	435.85	-0.00670799	0.393928	-0.0170285	0.986414	1
ENSMUSG00000026134.9	Prim2	67.1813	0.0768642	0.467309	0.164483	0.869351	1
ENSMUSG00000044744.5	1700001G17Rik	6.59939	1.22827	1.04132	1.17953	0.238188	0.981354
ENSMUSG00000004768.8	Rab23	68.0845	0.26419	0.274514	0.962392	0.335853	1
ENSMUSG00000042215.7	Bag2	5.04851	-0.623076	1.32301	-0.470952	0.637675	1
ENSMUSG00000042197.7	Zfp451	700.311	0.0584328	0.236678	0.246888	0.804995	1
ENSMUSG00000042182.9	Bend6	5.45974	-0.670647	1.07972	-0.621134	0.534512	1
ENSMUSG00000026131.9	Dst	433.327	-0.912504	0.41262	-2.21149	0.027002	0.341887
ENSMUSG00000042111.8	Ccdc115	66.2454	0.49937	0.424903	1.17526	0.239892	0.981354
ENSMUSG00000026127.7	Imp4	194.51	0.454222	0.205579	2.20947	0.0271419	0.342825
ENSMUSG00000026126.8	Ptpn18	251.404	0.480507	0.229642	2.09242	0.0364011	0.411457
ENSMUSG00000026125.3	Prss39	1.67869	1.69274	2.11048	0.802061	0.422518	NA
ENSMUSG00000037509.10	Arhgef4	90.4007	0.53208	0.269955	1.971	0.0487243	0.484055
ENSMUSG00000037503.6	Fam168b	1023.43	-0.0881516	0.126085	-0.699147	0.48446	1
ENSMUSG00000026123.4	Plekhb2	388.013	-0.0491025	0.348642	-0.140839	0.887997	1
ENSMUSG00000045216.6	Hs6st1	150.493	-0.268203	0.270164	-0.992742	0.320836	1
ENSMUSG00000037470.8	Uggt1	1273.78	-0.12364	0.238684	-0.518009	0.604452	1
ENSMUSG00000047180.6	Neurl3	333.946	-0.215036	0.62673	-0.343108	0.731517	1
ENSMUSG00000037447.9	Arid5a	624.084	0.345658	0.481536	0.717823	0.472866	1
ENSMUSG00000010453.5	4632411B12Rik	342.39	-0.070342	0.220088	-0.319608	0.749265	1
ENSMUSG00000001143.7	Lman2l	155.534	-0.663271	0.410668	-1.6151	0.106288	0.724196
ENSMUSG00000037408.8	Cnnm4	135.402	-0.285125	0.425592	-0.66995	0.502889	1
ENSMUSG00000001138.7	Cnnm3	183.465	0.277534	0.318315	0.871886	0.38327	1
ENSMUSG00000067653.5	Ankrd23	57.953	0.326348	0.361316	0.903221	0.366409	1
ENSMUSG00000079610.3	Ankrd39	66.8571	0.15142	0.399167	0.379339	0.704436	1
ENSMUSG00000026121.7	Sema4c	18.1341	-1.58621	0.94022	-1.68706	0.0915921	0.672091
ENSMUSG00000061518.4	Cox5b	36.4073	0.370504	0.610853	0.606535	0.544159	1
ENSMUSG00000037351.3	Actr1b	161.66	0.0796706	0.20281	0.392834	0.694442	1
ENSMUSG00000026117.7	Zap70	632.328	0.614403	0.138539	4.43489	9.21209e-06	0.000595245
ENSMUSG00000026116.5	Tmem131	1145.92	-0.675022	0.175401	-3.84844	0.000118872	0.0055988
ENSMUSG00000080054.2	Rpl12-ps1	12.786	-0.475896	0.595448	-0.799223	0.424161	1
ENSMUSG00000050122.12	Vwa3b	4.55157	0.271557	1.51443	0.179313	0.857692	1
ENSMUSG00000026114.8	Cnga3	0.894285	-2.61784	2.54019	-1.03057	0.302745	NA
ENSMUSG00000026113.10	Inpp4a	717.499	-0.54845	0.236507	-2.31896	0.0203974	0.28405
ENSMUSG00000026112.6	6330578E17Rik	517.223	-0.0533091	0.234213	-0.22761	0.81995	1
ENSMUSG00000026111.9	Unc50	92.317	0.192963	0.336739	0.573034	0.566622	1
ENSMUSG00000026110.9	Mgat4a	383.903	-0.567023	0.226123	-2.50759	0.0121559	0.198662
ENSMUSG00000026090.9	2010300C02Rik	5.73611	1.3621	0.886203	1.53701	0.124291	0.773088
ENSMUSG00000060771.7	Tsga10	33.0281	-0.335701	0.594408	-0.564765	0.572234	1
ENSMUSG00000037216.4	Lipt1	11.2103	0.336526	0.673981	0.499311	0.61756	1
ENSMUSG00000026088.9	Mitd1	131.787	0.155861	0.297085	0.524632	0.599839	1
ENSMUSG00000026087.5	Mrpl30	116.512	-0.0177701	0.312952	-0.0567824	0.954719	1
ENSMUSG00000058407.6	Txndc9	224.268	-0.0906915	0.228946	-0.396127	0.692011	1
ENSMUSG00000026083.7	Eif5b	866.494	-0.120083	0.144247	-0.832481	0.405138	1
ENSMUSG00000026082.6	Rev1	242.641	-0.233692	0.261543	-0.893514	0.371582	1
ENSMUSG00000037138.9	Aff3	961.234	-0.23497	0.179313	-1.3104	0.190062	0.916173
ENSMUSG00000026080.7	Chst10	180.619	0.625437	0.284458	2.1987	0.0278996	0.349853
ENSMUSG00000026078.5	Pdcl3	103.293	0.074399	0.253026	0.294037	0.76873	1
ENSMUSG00000026077.9	Npas2	16.6978	-0.952686	0.738751	-1.28959	0.197193	0.925476
ENSMUSG00000073702.4	Rpl31	84.4461	-0.20715	0.477654	-0.433682	0.664519	1
ENSMUSG00000003134.5	Tbc1d8	350.546	-3.42968	0.663428	-5.16964	2.34549e-07	2.51208e-05
ENSMUSG00000003135.9	D1Bwg0212e	201.743	0.300363	0.298578	1.00598	0.314427	1
ENSMUSG00000048234.8	Rnf149	166.125	-0.827084	0.302588	-2.73337	0.00626903	0.122843
ENSMUSG00000057173.7	Rfx8	0.652295	-0.19978	2.76841	-0.0721639	0.942471	NA
ENSMUSG00000026074.7	Map4k4	1580.02	-0.178462	0.16055	-1.11157	0.266323	1
ENSMUSG00000026073.7	Il1r2	53.19	-2.29444	0.855093	-2.68326	0.00729074	0.135882
ENSMUSG00000026072.6	Il1r1	13.8706	-2.50646	0.624634	-4.01269	6.00307e-05	0.00303787
ENSMUSG00000070942.3	Il1rl2	51.7054	-0.28154	0.402422	-0.699613	0.484169	1
ENSMUSG00000026069.9	Il1rl1	72.1609	-3.08151	0.517259	-5.9574	2.5629e-09	5.13795e-07
ENSMUSG00000026070.8	Il18r1	964.825	-0.00509181	0.234728	-0.0216924	0.982693	1
ENSMUSG00000026068.5	Il18rap	371.9	1.81761	0.667026	2.72494	0.00643133	0.124803
ENSMUSG00000026062.7	Slc9a2	3.11373	-2.71431	1.88816	-1.43754	0.150565	0.836671
ENSMUSG00000041945.6	Mfsd9	7.88293	0.027734	1.03389	0.0268248	0.978599	1
ENSMUSG00000060679.7	Mrps9	183.92	-0.189862	0.263584	-0.720311	0.471334	1
ENSMUSG00000079587.1	Gpr45	3.04949	-0.667932	1.10753	-0.60308	0.546455	1
ENSMUSG00000070939.2	Tgfbrap1	228.027	0.208356	0.17292	1.20492	0.228233	0.968961
ENSMUSG00000041878.3	8430432A02Rik	1.65024	0.0392524	3.78534	0.0103696	0.991726	NA
ENSMUSG00000010290.7	AI597479	94.9291	0.105225	0.354818	0.296561	0.766802	1
ENSMUSG00000008136.8	Fhl2	7.95554	1.29018	0.987846	1.30605	0.191536	0.917985
ENSMUSG00000066877.5	Nck2	186.443	0.208144	0.307229	0.677489	0.498096	1
ENSMUSG00000057363.6	Uxs1	70.6801	-0.167481	0.424669	-0.394381	0.6933	1
ENSMUSG00000041763.7	Tpp2	1529.15	0.183602	0.199165	0.921859	0.356602	1
ENSMUSG00000047343.4	A530098C11Rik	3.51116	1.03273	1.67422	0.616844	0.537338	1
ENSMUSG00000091844.1	Gm8251	42.4845	-0.292174	0.749668	-0.389737	0.696731	1
ENSMUSG00000026049.5	1700029F09Rik	114.42	0.0985401	0.410112	0.240276	0.810116	1
ENSMUSG00000026047.7	Kdelc1	37.2419	0.00378669	0.54116	0.00699737	0.994417	1
ENSMUSG00000041684.5	Bivm	57.3769	0.120544	0.30667	0.393075	0.694264	1
ENSMUSG00000026048.9	Ercc5	274.994	-0.115364	0.1741	-0.662634	0.507565	1
ENSMUSG00000025995.9	Wdr75	248.2	0.107615	0.20894	0.51505	0.606518	1
ENSMUSG00000025993.4	Slc40a1	69.2342	-1.22601	0.554754	-2.21	0.0271049	0.342635
ENSMUSG00000025986.5	Slc39a10	255.757	-0.218175	0.199623	-1.09294	0.274422	1
ENSMUSG00000026107.5	Obfc2a	1146.07	0.601305	0.406221	1.48024	0.138809	0.805911
ENSMUSG00000018417.8	Myo1b	23.8176	-1.69128	1.26826	-1.33355	0.182352	0.898939
ENSMUSG00000062939.5	Stat4	1031.16	0.882151	0.300235	2.9382	0.00330128	0.0753607
ENSMUSG00000078291.1	Gm3940	3.83078	0.302852	0.899223	0.336793	0.736273	1
ENSMUSG00000026104.7	Stat1	2971.33	0.0306199	0.193944	0.15788	0.874552	1
ENSMUSG00000026103.8	Gls	2972.41	-0.0250862	0.324614	-0.0772802	0.938401	1
ENSMUSG00000002881.8	Nab1	666.539	0.272029	0.233906	1.16298	0.244836	0.987021
ENSMUSG00000043015.8	Tmem194b	334.392	0.196737	0.191707	1.02624	0.304779	1
ENSMUSG00000041439.8	Mfsd6	323.203	0.528873	0.228509	2.31445	0.0206429	0.286418
ENSMUSG00000026102.2	Inpp1	266.521	0.435837	0.243931	1.78673	0.0739816	0.605998
ENSMUSG00000041426.6	Hibch	66.3423	0.0518114	0.329935	0.157035	0.875217	1
ENSMUSG00000043629.6	1700019D03Rik	13.7925	1.63976	0.810625	2.02284	0.0430898	0.454652
ENSMUSG00000060715.3	1700019A02Rik	3.90661	-1.05738	1.25382	-0.843328	0.399045	1
ENSMUSG00000026098.7	Pms1	152.787	0.300303	0.33805	0.888339	0.374359	1
ENSMUSG00000026097.3	Ormdl1	154.173	0.279183	0.233852	1.19385	0.232538	0.976421
ENSMUSG00000026096.7	Osgepl1	69.4415	-0.0281054	0.298447	-0.0941722	0.924972	1
ENSMUSG00000026095.6	Asnsd1	285.055	0.22322	0.19545	1.14208	0.25342	0.999551
ENSMUSG00000026094.8	Stk17b	5963.83	-0.0571299	0.28906	-0.19764	0.843327	1
ENSMUSG00000042807.9	Hecw2	4.5325	-1.21994	1.11092	-1.09813	0.272148	1
ENSMUSG00000025983.5	Ccdc150	2.00473	-1.65583	1.64137	-1.00881	0.313067	NA
ENSMUSG00000041303.6	Gtf3c3	161.91	-0.0828989	0.193531	-0.428351	0.668396	1
ENSMUSG00000073678.2	Pgap1	49.4361	0.194835	0.484516	0.402123	0.687594	1
ENSMUSG00000052331.7	Ankrd44	2725.69	0.135377	0.177344	0.763355	0.445252	1
ENSMUSG00000025982.7	Sf3b1	6720.57	-0.0580699	0.187477	-0.309745	0.756755	1
ENSMUSG00000025981.7	Coq10b	369.826	-0.118486	0.602063	-0.1968	0.843984	1
ENSMUSG00000025980.8	Hspd1	354.413	0.00472947	0.31886	0.0148324	0.988166	1
ENSMUSG00000073676.4	Hspe1	488.962	-0.20057	0.363082	-0.55241	0.580667	1
ENSMUSG00000025979.7	Mob4	313.545	0.00224917	0.253882	0.00885912	0.992932	1
ENSMUSG00000025978.8	Rftn2	33.6528	0.236213	0.506731	0.466151	0.641108	1
ENSMUSG00000046994.8	Mars2	93.1587	0.40102	0.316821	1.26576	0.205598	0.936481
ENSMUSG00000025977.9	Boll	33.8682	0.507428	0.592167	0.8569	0.3915	1
ENSMUSG00000038349.8	Plcl1	38.0725	-0.299546	0.445232	-0.672785	0.501084	1
ENSMUSG00000038331.8	Satb2	2.07833	-1.47332	1.54569	-0.953184	0.340497	NA
ENSMUSG00000038323.2	1700066M21Rik	51.9941	0.624278	0.444786	1.40355	0.160454	0.85896
ENSMUSG00000048495.9	1110034B05Rik	57.8502	0.475936	0.591359	0.804817	0.420925	1
ENSMUSG00000025971.5	9430016H08Rik	63.2953	-0.301314	0.589677	-0.510981	0.609364	1
ENSMUSG00000038305.7	Spats2l	5.9957	-0.0889194	1.20787	-0.0736168	0.941315	1
ENSMUSG00000054770.9	Kctd18	161.68	-0.0145659	0.365052	-0.0399008	0.968172	1
ENSMUSG00000026039.8	Sgol2	31.4363	-0.301344	0.584476	-0.51558	0.606148	1
ENSMUSG00000079554.1	Aox3l1	2.08635	-1.6714	2.43175	-0.687322	0.49188	NA
ENSMUSG00000051223.8	Bzw1	905.544	0.0993456	0.209015	0.475304	0.63457	1
ENSMUSG00000026034.10	Clk1	7069.33	-0.0398829	0.243489	-0.163798	0.86989	1
ENSMUSG00000026035.9	Ppil3	98.5221	0.267081	0.26656	1.00195	0.316366	1
ENSMUSG00000026036.10	Nif3l1	72.881	0.0764523	0.504014	0.151687	0.879434	1
ENSMUSG00000026037.8	Orc2	190.679	0.251814	0.282622	0.890991	0.372934	1
ENSMUSG00000038174.8	Fam126b	242.43	-0.0209002	0.232365	-0.0899455	0.928331	1
ENSMUSG00000026032.8	Ndufb3	54.2344	-0.0452613	0.292343	-0.154823	0.876961	1
ENSMUSG00000059647.4	Gm10068	80.3425	0.0645304	0.54843	0.117664	0.906334	1
ENSMUSG00000026031.9	Cflar	899.087	0.097426	0.230576	0.422532	0.672636	1
ENSMUSG00000026029.8	Casp8	570.421	0.218049	0.232734	0.936902	0.348809	1
ENSMUSG00000026028.6	Trak2	574.496	0.123108	0.156255	0.787862	0.430777	1
ENSMUSG00000026027.7	Stradb	54.0001	0.226345	0.411904	0.549509	0.582656	1
ENSMUSG00000038079.7	Als2cr4	13.1563	0.425696	0.740381	0.574969	0.565312	1
ENSMUSG00000079550.2	Mpp4	1.90663	-0.000280011	1.94591	-0.000143897	0.999885	NA
ENSMUSG00000026024.8	Als2	162.682	-0.502574	0.288549	-1.74173	0.0815553	0.636847
ENSMUSG00000041075.7	Fzd7	16.5317	-1.49299	1.46501	-1.0191	0.308155	1
ENSMUSG00000047361.8	Gm973	1.39844	-2.86007	2.15121	-1.32952	0.183677	NA
ENSMUSG00000026021.9	Sumo1	130.221	-0.429616	0.337247	-1.27389	0.202702	0.930962
ENSMUSG00000026020.2	Nop58	504.61	0.000767273	0.245456	0.00312591	0.997506	1
ENSMUSG00000067336.4	Bmpr2	101.232	-0.706595	0.360679	-1.95907	0.0501044	0.490419
ENSMUSG00000041040.6	Fam117b	738.299	-0.188429	0.27697	-0.680323	0.4963	1
ENSMUSG00000026018.6	Ica1l	8.72942	0.00878196	1.00302	0.00875555	0.993014	1
ENSMUSG00000026019.9	Wdr12	106.477	-0.359925	0.389079	-0.925071	0.354929	1
ENSMUSG00000026017.5	Carf	69.685	-0.138323	0.401264	-0.344717	0.730307	1
ENSMUSG00000073664.4	Nbeal1	642.869	-0.298255	0.201837	-1.4777	0.139488	0.807859
ENSMUSG00000049439.7	Cyp20a1	41.4571	-0.048251	0.393367	-0.122662	0.902375	1
ENSMUSG00000026782.8	Abi2	187.903	0.470326	0.347213	1.35457	0.175554	0.884956
ENSMUSG00000026014.7	Raph1	65.6694	0.0730002	0.424388	0.172013	0.863428	1
ENSMUSG00000026012.2	Cd28	3132.16	0.529973	0.269771	1.96453	0.0494691	0.486123
ENSMUSG00000026011.6	Ctla4	792.218	-0.0727311	0.67899	-0.107117	0.914696	1
ENSMUSG00000026009.8	Icos	898.455	0.118609	0.457655	0.259168	0.795506	1
ENSMUSG00000052062.7	Pard3b	2.79297	-0.973084	1.84036	-0.528746	0.596982	1
ENSMUSG00000025969.9	Nrp2	9.86072	0.120976	0.740311	0.163412	0.870194	1
ENSMUSG00000040865.8	Ino80d	1670.82	-0.0827118	0.146383	-0.565038	0.572048	1
ENSMUSG00000025968.9	Ndufs1	288.359	0.00740278	0.217186	0.034085	0.972809	1
ENSMUSG00000025967.9	Eef1b2	2569.99	-0.0693797	0.236496	-0.293366	0.769243	1
ENSMUSG00000027520.8	Zdbf2	2.60717	-0.291239	1.67837	-0.173525	0.862239	1
ENSMUSG00000025964.7	Adam23	296.061	-1.8975	1.24716	-1.52146	0.128144	0.782727
ENSMUSG00000025962.8	Fastkd2	102.401	0.0393306	0.229651	0.171262	0.864018	1
ENSMUSG00000025959.6	Klf7	434.954	-0.36051	0.136834	-2.63466	0.00842214	0.151376
ENSMUSG00000025958.7	Creb1	1166.23	0.127899	0.196349	0.651384	0.514799	1
ENSMUSG00000025956.4	Mettl21a	30.7071	0.0243316	0.364316	0.0667872	0.946751	1
ENSMUSG00000070871.4	Ccnyl1	40.2994	-0.279576	0.684633	-0.40836	0.68301	1
ENSMUSG00000045005.8	Fzd5	187.633	0.37927	0.717179	0.528836	0.596919	1
ENSMUSG00000051344.7	Plekhm3	427.586	-2.2743	0.384494	-5.91506	3.31757e-09	6.48461e-07
ENSMUSG00000025950.9	Idh1	34.8037	-0.79646	0.478172	-1.66564	0.0957859	0.687066
ENSMUSG00000025949.9	Pikfyve	464.36	-0.374093	0.191261	-1.95593	0.050473	0.491502
ENSMUSG00000015222.10	Mtap2	26.7326	0.0963881	0.63272	0.152339	0.878919	1
ENSMUSG00000055567.8	Unc80	1.3403	0	2.93416	0	1	NA
ENSMUSG00000026005.9	Rpe	280.551	-0.0782659	0.236227	-0.331317	0.740405	1
ENSMUSG00000026004.8	1110028C15Rik	308.065	-0.478303	0.29544	-1.61895	0.105458	0.721053
ENSMUSG00000026003.5	Acadl	207.094	-0.253152	0.201938	-1.25361	0.209984	0.944165
ENSMUSG00000026000.10	Lancl1	103.846	-0.368587	0.233266	-1.58011	0.114081	0.747957
ENSMUSG00000025997.7	Ikzf2	1222.69	-0.102295	0.515036	-0.198616	0.842563	1
ENSMUSG00000053153.7	Spag16	1.01258	0.391692	4.17451	0.0938293	0.925245	NA
ENSMUSG00000026196.7	Bard1	72.0747	-0.0412954	0.394476	-0.104684	0.916626	1
ENSMUSG00000026192.7	Atic	290.783	0.304085	0.224799	1.3527	0.176151	0.885969
ENSMUSG00000026193.8	Fn1	1.43645	-4.84316	2.91619	-1.66079	0.0967564	NA
ENSMUSG00000039395.7	Mreg	41.6423	-1.7639	0.936442	-1.88362	0.059616	0.538852
ENSMUSG00000026189.7	Pecr	3.26087	-0.233787	1.25105	-0.186873	0.85176	1
ENSMUSG00000026187.8	Xrcc5	183.735	0.35343	0.229588	1.53941	0.123705	0.771731
ENSMUSG00000039354.9	Smarcal1	150.708	0.00577992	0.178103	0.0324527	0.974111	1
ENSMUSG00000046330.9	Rpl37a	115.95	0.418453	0.541823	0.772307	0.439933	1
ENSMUSG00000055322.7	Tns1	143.433	-2.4433	0.308315	-7.9247	2.28695e-15	2.55436e-12
ENSMUSG00000048480.4	Cxcr1	1.81199	-1.00688	2.31662	-0.434633	0.663829	NA
ENSMUSG00000006304.8	Arpc2	1970.02	0.0741754	0.108546	0.683357	0.494381	1
ENSMUSG00000064272.3	Gpbar1	1.91698	0.236236	2.50575	0.0942775	0.924889	NA
ENSMUSG00000006299.6	Aamp	245.709	0.0312631	0.238084	0.131311	0.895529	1
ENSMUSG00000026179.8	Pnkd	19.2625	0.309298	0.575843	0.537121	0.591184	1
ENSMUSG00000006301.10	Tmbim1	24.8786	-1.3184	1.05132	-1.25405	0.209826	0.944165
ENSMUSG00000026177.5	Slc11a1	9.11628	-1.99647	0.850588	-2.34717	0.0189168	0.271627
ENSMUSG00000026176.7	Ctdsp1	290.99	0.203	0.211243	0.960978	0.336563	1
ENSMUSG00000026175.6	Vil1	2.28266	-0.804989	1.84409	-0.436523	0.662457	1
ENSMUSG00000033364.6	Usp37	427.183	-0.110559	0.246578	-0.448374	0.653883	1
ENSMUSG00000026174.8	Rqcd1	208.648	0.0753204	0.236567	0.31839	0.750189	1
ENSMUSG00000026173.9	Plcd4	4.44752	-0.0522973	1.25771	-0.0415812	0.966833	1
ENSMUSG00000026135.10	Zfp142	404.925	0.195085	0.250806	0.777834	0.436667	1
ENSMUSG00000026172.6	Bcs1l	33.2347	-0.148878	0.590346	-0.252187	0.800896	1
ENSMUSG00000026171.6	Rnf25	80.6429	-0.0163948	0.549212	-0.0298516	0.976185	1
ENSMUSG00000033276.11	Stk36	0.539042	-0.442658	4.20429	-0.105287	0.916148	NA
ENSMUSG00000033257.8	Ttll4	424.422	-0.0355589	0.20758	-0.171302	0.863986	1
ENSMUSG00000026170.5	Cyp27a1	37.1176	-2.55449	0.720832	-3.54381	0.000394396	0.0146141
ENSMUSG00000026167.8	Wnt10a	3.32923	1.51805	1.58121	0.960057	0.337027	1
ENSMUSG00000026162.5	Nhej1	9.06161	-0.735823	1.0379	-0.708956	0.478352	1
ENSMUSG00000026205.6	Slc23a3	23.9016	1.2545	1.02874	1.21945	0.222672	0.964787
ENSMUSG00000033159.7	1810031K17Rik	385.972	0.199584	0.313719	0.636187	0.524655	1
ENSMUSG00000049339.9	Fam134a	244.667	0.496946	0.26097	1.90423	0.0568807	0.523202
ENSMUSG00000026197.5	Zfand2b	76.0637	0.280087	0.327937	0.854089	0.393056	1
ENSMUSG00000026198.9	Abcb6	22.9709	0.470041	0.88729	0.529749	0.596286	1
ENSMUSG00000033124.8	Atg9a	120.91	0.00997959	0.382558	0.0260865	0.979188	1
ENSMUSG00000026200.7	Glb1l	68.4897	0.0309669	0.709275	0.0436599	0.965175	1
ENSMUSG00000026201.6	Stk16	105.231	0.118355	0.272286	0.434673	0.6638	1
ENSMUSG00000026202.7	Tuba4a	648.356	0.244222	0.670421	0.364283	0.715647	1
ENSMUSG00000026203.9	Dnajb2	38.2978	-0.141464	0.349808	-0.404404	0.685915	1
ENSMUSG00000026204.8	Ptprn	1.20485	-0.835204	1.95374	-0.42749	0.669022	NA
ENSMUSG00000026209.8	Dnpep	63.4301	0.189593	0.367627	0.515723	0.606048	1
ENSMUSG00000026207.9	Speg	1.41058	-1.50934	1.92441	-0.784313	0.432856	NA
ENSMUSG00000033021.10	Gmppa	111.331	-0.195392	0.2541	-0.768959	0.441917	1
ENSMUSG00000032997.10	Chpf	73.7507	0.855659	0.480159	1.78203	0.0747436	0.609735
ENSMUSG00000026211.10	Obsl1	0.666324	1.72347	3.41542	0.504612	0.613831	NA
ENSMUSG00000051703.8	Tmem198	8.08075	0.621323	1.04622	0.593875	0.552596	1
ENSMUSG00000026213.9	Stk11ip	109.426	-0.135507	0.321568	-0.421395	0.673466	1
ENSMUSG00000032908.8	Sgpp2	2.47343	0.0660151	1.93378	0.0341379	0.972767	1
ENSMUSG00000026245.9	Farsb	261.794	-0.216218	0.26568	-0.813831	0.415742	1
ENSMUSG00000012187.7	Mogat1	13.8758	0.108765	1.21071	0.0898358	0.928418	1
ENSMUSG00000032883.9	Acsl3	90.255	-0.179735	0.305744	-0.587862	0.556625	1
ENSMUSG00000079470.2	Utp14b	149.428	0.00746626	0.578668	0.0129025	0.989706	1
ENSMUSG00000072978.2	Gm5830	18.1433	-0.128885	0.712484	-0.180895	0.85645	1
ENSMUSG00000054702.8	Ap1s3	120.968	-0.585217	0.249638	-2.34426	0.0190649	0.272752
ENSMUSG00000073643.4	Wdfy1	117.202	0.0449998	0.363232	0.123887	0.901404	1
ENSMUSG00000026248.8	Mrpl44	31.8719	0.337175	0.450532	0.748392	0.454224	1
ENSMUSG00000026249.4	Serpine2	3.50516	0.511976	1.5373	0.333037	0.739107	1
ENSMUSG00000043230.2	Fam124b	23.8036	-0.174607	0.852526	-0.204811	0.83772	1
ENSMUSG00000004364.8	Cul3	1598.97	0.226905	0.114094	1.98876	0.0467282	0.471823
ENSMUSG00000090637.1	Gm6189	1.32775	-1.63632	2.78095	-0.588402	0.556262	NA
ENSMUSG00000038608.8	Dock10	4836.08	-0.375785	0.249293	-1.5074	0.131708	0.79212
ENSMUSG00000055980.2	Irs1	2.95567	0.757168	1.91887	0.39459	0.693146	1
ENSMUSG00000026142.8	Rhbdd1	135.211	0.198022	0.305754	0.647653	0.517209	1
ENSMUSG00000026150.7	Mff	338.058	-0.0112589	0.176426	-0.0638169	0.949116	1
ENSMUSG00000026159.6	Agfg1	947.568	0.193391	0.164469	1.17585	0.239655	0.981354
ENSMUSG00000045658.8	Pid1	26.0844	-2.13042	0.800446	-2.66154	0.0077784	0.142592
ENSMUSG00000026219.8	Trip12	3387.22	0.0746509	0.135232	0.552019	0.580935	1
ENSMUSG00000073633.3	Fbxo36	3.80991	-0.225369	1.08354	-0.207992	0.835235	1
ENSMUSG00000026220.5	Slc16a14	1.02123	-3.06078	3.74929	-0.816364	0.414292	NA
ENSMUSG00000052477.9	C130026I21Rik	34.8581	-1.83914	0.361648	-5.08543	3.66794e-07	3.67664e-05
ENSMUSG00000089844.1	A530032D15Rik	0.888786	-1.03627	2.15775	-0.480252	0.631048	NA
ENSMUSG00000070034.7	Sp110	444.651	0.0720615	0.263457	0.273523	0.784452	1
ENSMUSG00000070031.5	Sp140	129.855	-0.614421	0.319089	-1.92555	0.0541608	0.51328
ENSMUSG00000026222.9	Sp100	3565.95	0.360527	0.179765	2.00554	0.0449055	0.461635
ENSMUSG00000052760.8	A630001G21Rik	234.32	0.264467	0.358112	0.738502	0.460209	1
ENSMUSG00000036707.9	Cab39	1277.9	0.223724	0.168134	1.33063	0.183311	0.901334
ENSMUSG00000026223.9	Itm2c	309.971	-0.0414038	0.230529	-0.179604	0.857464	1
ENSMUSG00000026224.5	4933407L21Rik	1.49662	0.37712	1.61686	0.233242	0.815574	NA
ENSMUSG00000049608.7	Gpr55	32.046	-0.119587	0.577577	-0.20705	0.835971	1
ENSMUSG00000026229.10	Psmd1	313.682	-0.104476	0.172679	-0.60503	0.545159	1
ENSMUSG00000062590.7	Armc9	40.7919	-0.0239197	0.51181	-0.0467355	0.962724	1
ENSMUSG00000026234.6	Ncl	4944.74	0.138386	0.373012	0.370996	0.710641	1
ENSMUSG00000026238.8	Ptma	1101.06	-0.0623835	0.313558	-0.198953	0.842299	1
ENSMUSG00000026239.8	Pde6d	49.2456	-0.259236	0.366875	-0.706608	0.47981	1
ENSMUSG00000026240.6	Cops7b	65.5137	0.423953	0.259818	1.63173	0.102736	0.71234
ENSMUSG00000053333.8	Dis3l2	189.126	-0.142433	0.262057	-0.54352	0.586772	1
ENSMUSG00000026247.7	Ecel1	6.20044	2.65216	1.52079	1.74394	0.0811694	0.635577
ENSMUSG00000026254.10	Eif4e2	454.758	0.207349	0.204131	1.01577	0.309741	1
ENSMUSG00000048000.8	Gigyf2	921.807	-0.0632627	0.186617	-0.338998	0.734611	1
ENSMUSG00000079436.3	Kcnj13	1.37968	-0.713851	2.71598	-0.262834	0.792679	NA
ENSMUSG00000026288.8	Inpp5d	1082.23	-0.382849	0.254415	-1.50482	0.132371	0.793667
ENSMUSG00000026289.8	Atg16l1	433.346	-0.135135	0.317352	-0.425822	0.670238	1
ENSMUSG00000073623.3	5830472F04Rik	6.45708	-0.257793	1.32411	-0.194692	0.845634	1
ENSMUSG00000056055.6	Sag	42.0075	-0.32388	0.367491	-0.881329	0.37814	1
ENSMUSG00000070738.4	Dgkd	1400.71	-0.323218	0.126066	-2.56387	0.0103512	0.177746
ENSMUSG00000005501.7	Usp40	138.498	-0.190894	0.301929	-0.632248	0.527225	1
ENSMUSG00000090124.1	Ugt1a7c	5.10266	-1.95901	1.62351	-1.20665	0.227566	0.968961
ENSMUSG00000054545.10	Ugt1a6a	1.01642	-2.86863	3.14947	-0.910828	0.362386	NA
ENSMUSG00000090145.1	Ugt1a6b	0.598599	-4.08591	4.27434	-0.955916	0.339115	NA
ENSMUSG00000089943.1	Ugt1a5	1.25239	-2.7311	2.78135	-0.981933	0.326133	NA
ENSMUSG00000081984.2	Dnajb3	0.949189	0.259782	2.4766	0.104894	0.91646	NA
ENSMUSG00000079429.3	Heatr7b1	7.90393	0.213869	1.30758	0.163561	0.870077	1
ENSMUSG00000044783.9	Hjurp	946.85	0.202036	0.16114	1.25379	0.209917	0.944165
ENSMUSG00000049866.6	Arl4c	1593.52	0.647736	0.31365	2.06516	0.0389083	0.427241
ENSMUSG00000036206.6	Sh3bp4	45.5663	-3.65348	0.575414	-6.34931	2.1629e-10	5.80048e-08
ENSMUSG00000055013.7	Agap1	11.8654	-1.93841	1.09601	-1.7686	0.0769602	0.615878
ENSMUSG00000034432.5	Cops8	153.037	-0.079996	0.280198	-0.285498	0.775263	1
ENSMUSG00000026305.8	Lrrfip1	1779.3	0.151683	0.110075	1.378	0.168203	0.873983
ENSMUSG00000070732.1	Rbm44	14.1615	-0.0445331	0.750847	-0.0593105	0.952705	1
ENSMUSG00000034353.7	Ramp1	93.9924	-1.34581	0.41435	-3.248	0.0011622	0.0336544
ENSMUSG00000034343.7	Ube2f	138.081	-0.160463	0.237579	-0.675408	0.499417	1
ENSMUSG00000026307.6	Scly	101.586	0.169235	0.425451	0.397778	0.690794	1
ENSMUSG00000049515.5	Espnl	1.58323	1.66122	2.15071	0.772406	0.439874	NA
ENSMUSG00000047443.8	Fam132b	2.77889	1.08092	1.8534	0.58321	0.559752	1
ENSMUSG00000026309.7	Ilkap	191.56	0.0552746	0.268535	0.205837	0.836918	1
ENSMUSG00000067071.2	Hes6	36.1023	-0.381076	0.610854	-0.623841	0.532732	1
ENSMUSG00000055866.7	Per2	46.1004	0.0929258	0.48226	0.192688	0.847203	1
ENSMUSG00000034292.7	Traf3ip1	49.1826	0.588254	0.442975	1.32796	0.184191	0.902882
ENSMUSG00000026311.9	Asb1	71.718	0.245112	0.373854	0.655637	0.512058	1
ENSMUSG00000073617.2	Hdac4	81.8451	0.151629	0.357281	0.424396	0.671277	1
ENSMUSG00000026260.6	Ndufa10	314.383	0.16019	0.166551	0.961808	0.336146	1
ENSMUSG00000073616.4	Myeov2	122.95	0.207346	0.310749	0.667245	0.504615	1
ENSMUSG00000044055.5	Otos	1.25992	0.000140789	3.38557	4.1585e-05	0.999967	NA
ENSMUSG00000034220.6	Gpc1	36.2597	1.32667	0.460313	2.88209	0.00395043	0.086275
ENSMUSG00000034212.6	Ankmy1	1.59837	-1.17603	2.10297	-0.559224	0.576009	NA
ENSMUSG00000047067.6	Dusp28	24.8698	0.203703	0.51949	0.392122	0.694968	1
ENSMUSG00000026269.7	Rnpepl1	304.251	0.185477	0.170602	1.08719	0.276952	1
ENSMUSG00000026270.5	Capn10	38.2565	0.0158776	0.39171	0.0405341	0.967667	1
ENSMUSG00000026271.9	Gpr35	66.9327	-2.52127	1.28117	-1.96793	0.0490757	0.48508
ENSMUSG00000014602.8	Kif1a	0.75998	-1.40745	2.6728	-0.526583	0.598483	NA
ENSMUSG00000047793.7	Sned1	4.88958	-3.16674	1.31685	-2.40478	0.0161823	0.24425
ENSMUSG00000026273.7	Mterfd2	35.5309	0.105965	0.531674	0.199305	0.842024	1
ENSMUSG00000026274.5	Pask	10.6609	-0.0335649	0.740099	-0.0453519	0.963827	1
ENSMUSG00000026275.7	Ppp1r7	204.475	0.11345	0.277611	0.408665	0.682786	1
ENSMUSG00000034107.4	Ano7	1.30914	-0.35138	3.32181	-0.10578	0.915757	NA
ENSMUSG00000034088.9	Hdlbp	888.043	-0.433506	0.213112	-2.03417	0.0419344	0.446904
ENSMUSG00000090489.1	Gm17415	2.28633	-0.769087	1.74522	-0.440681	0.659444	1
ENSMUSG00000026276.10	2002-09-01	547.031	-0.0361024	0.334979	-0.107775	0.914174	1
ENSMUSG00000034066.6	Farp2	33.7255	0.532861	0.471458	1.13024	0.258375	1
ENSMUSG00000026277.7	Stk25	308.011	0.0938462	0.258285	0.363344	0.716348	1
ENSMUSG00000026279.7	Thap4	59.8973	0.421894	0.435958	0.967739	0.333175	1
ENSMUSG00000026280.10	Atg4b	155.637	0.0971609	0.347004	0.28	0.779478	1
ENSMUSG00000026281.9	Dtymk	124.124	0.152839	0.336242	0.454551	0.649432	1
ENSMUSG00000026283.7	Ing5	179.534	0.0243179	0.251641	0.0966374	0.923014	1
ENSMUSG00000073609.3	D2hgdh	123.926	-0.159141	0.247282	-0.643559	0.519861	1
ENSMUSG00000034005.7	Gal3st2	0.677286	-0.179302	2.822	-0.0635373	0.949339	NA
ENSMUSG00000026285.6	Pdcd1	90.3935	0.532545	0.808453	0.65872	0.510076	1
ENSMUSG00000051185.8	Fam174a	64.5483	-0.729801	0.308552	-2.36525	0.018018	0.262579
ENSMUSG00000040710.4	St8sia4	1742.18	-0.616337	0.220528	-2.79483	0.00519269	0.106083
ENSMUSG00000044768.10	D1Ertd622e	125.245	-0.273657	0.272158	-1.00551	0.314652	1
ENSMUSG00000040648.7	Ppip5k2	606.994	0.0185736	0.213392	0.0870397	0.93064	1
ENSMUSG00000026333.8	Gin1	79.1599	0.0348123	0.533417	0.0652629	0.947965	1
ENSMUSG00000026335.9	Pam	55.2896	-0.160003	0.404898	-0.395168	0.692719	1
ENSMUSG00000047496.5	Rnf152	4.48451	2.28266	1.27443	1.79113	0.073273	0.603662
ENSMUSG00000056536.7	Pign	201.456	-0.0876539	0.265404	-0.330266	0.741199	1
ENSMUSG00000026319.6	2310035C23Rik	764.624	-0.150946	0.1755	-0.860093	0.389738	1
ENSMUSG00000026321.6	Tnfrsf11a	23.6229	-2.0957	1.22112	-1.71621	0.0861229	0.653567
ENSMUSG00000038866.9	Zcchc2	572.202	0.311235	0.154787	2.01073	0.0443538	0.459982
ENSMUSG00000044340.6	Phlpp1	173.185	-0.618968	0.316184	-1.95762	0.0502745	0.490419
ENSMUSG00000057329.6	Bcl2	1013.37	0.861326	0.310753	2.77173	0.00557587	0.111925
ENSMUSG00000009905.4	Kdsr	193.414	-0.044888	0.184706	-0.243025	0.807986	1
ENSMUSG00000009907.10	Vps4b	516.455	0.0178036	0.140229	0.126961	0.898971	1
ENSMUSG00000067001.5	Serpinb7	1.95248	-0.943155	2.99668	-0.314734	0.752964	NA
ENSMUSG00000062345.4	Serpinb2	4.88418	-0.874386	2.00057	-0.437068	0.662062	1
ENSMUSG00000038702.5	Dsel	66.8784	0.0797729	0.388487	0.205343	0.837305	1
ENSMUSG00000026374.8	Tsn	300.589	0.100746	0.206138	0.488734	0.62503	1
ENSMUSG00000026377.6	Mki67ip	130.933	0.389087	0.353868	1.09953	0.271538	1
ENSMUSG00000064302.6	Clasp1	515.97	-0.125973	0.316415	-0.398126	0.690537	1
ENSMUSG00000073596.1	2900060B14Rik	0.930415	-2.66093	2.55511	-1.04141	0.297684	NA
ENSMUSG00000079361.1	Gm11102	3.90515	-0.0621067	1.26825	-0.0489705	0.960943	1
ENSMUSG00000004451.8	Ralb	48.732	-0.463486	0.380305	-1.21872	0.222949	0.964919
ENSMUSG00000026383.8	Epb4.1l5	16.2003	0.0423795	0.772357	0.0548703	0.956242	1
ENSMUSG00000026384.7	Ptpn4	416.286	0.580094	0.173146	3.35033	0.000807165	0.0256537
ENSMUSG00000036975.5	Tmem177	18.5883	1.55491	0.598254	2.59908	0.00934738	0.16423
ENSMUSG00000050777.7	Tmem37	2.32154	2.01454	1.76068	1.14419	0.252547	0.998248
ENSMUSG00000026385.9	Dbi	70.7726	0.146559	0.22931	0.639131	0.522738	1
ENSMUSG00000026388.9	3110009E18Rik	19.5846	0.0789414	0.861788	0.0916019	0.927014	1
ENSMUSG00000026389.10	Steap3	1.82708	-1.95377	1.96058	-0.996522	0.318996	NA
ENSMUSG00000026390.1	Marco	0.976268	-4.78586	4.26388	-1.12242	0.261684	NA
ENSMUSG00000003721.8	Insig2	87.9957	0.186149	0.379285	0.490789	0.623576	1
ENSMUSG00000026339.12	Ccdc93	355.213	0.182874	0.250229	0.730828	0.464885	1
ENSMUSG00000001674.5	Ddx18	111.188	0.0559489	0.360545	0.155179	0.87668	1
ENSMUSG00000036815.8	Dpp10	3.37676	-1.37376	2.08377	-0.659269	0.509723	1
ENSMUSG00000026341.9	Actr3	2105.41	0.119398	0.222638	0.536288	0.591759	1
ENSMUSG00000026342.4	Slc35f5	9.4988	-1.6524	1.19675	-1.38074	0.167359	0.872644
ENSMUSG00000049690.8	Nckap5	1.47624	-1.3824	2.30482	-0.599785	0.548649	NA
ENSMUSG00000036155.7	Mgat5	249.761	-0.307369	0.309519	-0.993056	0.320683	1
ENSMUSG00000026347.7	Tmem163	22.5577	-1.34064	0.936244	-1.43194	0.152162	0.84106
ENSMUSG00000026349.8	Ccnt2	1006.71	-0.211908	0.365209	-0.580237	0.561755	1
ENSMUSG00000051590.2	Ysk4	21.9946	-2.95031	0.773733	-3.81309	0.000137242	0.00629341
ENSMUSG00000036104.5	Rab3gap1	518.878	-0.159078	0.225228	-0.706301	0.480001	1
ENSMUSG00000036086.9	Zranb3	35.3025	-0.668881	0.45249	-1.47822	0.139349	0.807859
ENSMUSG00000056211.6	R3hdm1	877.584	-0.194845	0.267422	-0.728605	0.466244	1
ENSMUSG00000026353.3	Ubxn4	729.613	-0.308648	0.259892	-1.1876	0.234991	0.979341
ENSMUSG00000026354.8	Lct	4.92415	0.54702	1.13618	0.481455	0.630193	1
ENSMUSG00000026355.4	Mcm6	513.704	0.391941	0.198927	1.97027	0.0488076	0.484102
ENSMUSG00000026356.9	Dars	481.954	-0.0346363	0.205738	-0.168352	0.866307	1
ENSMUSG00000045382.6	Cxcr4	1419.58	-0.0397086	0.554719	-0.0715832	0.942934	1
ENSMUSG00000026401.8	Daf2	3.13563	-0.0450851	1.99753	-0.0225704	0.981993	1
ENSMUSG00000026399.6	Cd55	473.652	-0.223966	0.2088	-1.07264	0.283433	1
ENSMUSG00000026409.7	Pfkfb2	152.17	-0.182389	0.248828	-0.732994	0.463562	1
ENSMUSG00000046404.4	Yod1	135.372	0.386856	0.245854	1.57352	0.115599	0.752006
ENSMUSG00000042510.6	AA986860	2.8726	-3.04893	1.67792	-1.8171	0.0692022	0.586831
ENSMUSG00000026417.7	Pigr	0.852789	-0.16698	3.52556	-0.0473628	0.962224	NA
ENSMUSG00000042474.5	Faim3	16.6601	-2.36266	0.935514	-2.52553	0.0115525	0.19245
ENSMUSG00000016529.5	Il10	27.3655	1.35349	0.717946	1.88523	0.0593989	0.537824
ENSMUSG00000016528.3	Mapkapk2	339.731	-0.8309	0.25742	-3.22779	0.00124749	0.0353846
ENSMUSG00000016526.7	Dyrk3	11.1489	-3.04792	1.05638	-2.88526	0.00391091	0.085651
ENSMUSG00000026427.9	Eif2d	146.432	-0.0320479	0.305003	-0.105074	0.916317	1
ENSMUSG00000026430.9	Rassf5	1378.68	0.239369	0.184537	1.29713	0.194585	0.92254
ENSMUSG00000042349.7	Ikbke	1441.49	0.189667	0.281394	0.674024	0.500296	1
ENSMUSG00000026425.8	Srgap2	562.257	0.046624	0.13311	0.350267	0.726138	1
ENSMUSG00000055184.4	Fam72a	13.1919	0.137168	0.972948	0.140982	0.887884	1
ENSMUSG00000004552.10	Ctse	176.522	0.230938	0.216359	1.06739	0.285798	1
ENSMUSG00000052688.6	5430435G22Rik	3.91454	-4.8255	1.5711	-3.07142	0.00213045	0.0539095
ENSMUSG00000042268.4	Slc26a9	1.2061	-4.04496	3.76024	-1.07572	0.282054	NA
ENSMUSG00000013275.9	Slc41a1	202.754	0.029578	0.266001	0.111195	0.911462	1
ENSMUSG00000026433.7	Rab7l1	53.9047	-0.237319	0.397823	-0.596545	0.550811	1
ENSMUSG00000026434.6	Nucks1	1093.21	0.194439	0.207346	0.937751	0.348372	1
ENSMUSG00000026435.8	Slc45a3	2.4895	-2.95168	1.46118	-2.02007	0.0433759	0.455513
ENSMUSG00000026436.9	Elk4	1741.42	0.0798255	0.129756	0.615195	0.538426	1
ENSMUSG00000059149.10	Mfsd4	42.5206	-0.519914	0.813402	-0.639185	0.522703	1
ENSMUSG00000009772.9	Nuak2	40.9476	-1.90965	0.649821	-2.93874	0.00329552	0.0753394
ENSMUSG00000042066.9	Tmcc2	8.30107	-1.82351	1.33539	-1.36553	0.172088	0.882281
ENSMUSG00000042046.8	Dstyk	117.342	-0.292859	0.292724	-1.00046	0.317087	1
ENSMUSG00000026439.8	Rbbp5	277.495	0.193697	0.252555	0.766947	0.443113	1
ENSMUSG00000048174.1	Tmem81	39.8105	0.30332	0.441276	0.68737	0.49185	1
ENSMUSG00000054387.6	Mdm4	1192.48	0.0258904	0.261384	0.0990512	0.921098	1
ENSMUSG00000026447.10	Pik3c2b	65.2264	0.0602253	0.487062	0.12365	0.901592	1
ENSMUSG00000046062.4	Ppp1r15b	1000.84	0.175957	0.246038	0.715163	0.474509	1
ENSMUSG00000041757.8	Plekha6	7.5228	-0.402884	1.0549	-0.381916	0.702524	1
ENSMUSG00000090553.1	Snrpe	109.609	0.0800977	0.46819	0.17108	0.864161	1
ENSMUSG00000026464.6	Zc3h11a	1148.37	0.0803064	0.151926	0.528588	0.597091	1
ENSMUSG00000051998.7	Lax1	410.733	0.912271	0.241888	3.77147	0.000162291	0.00716878
ENSMUSG00000091176.1	Gm17678	1.8238	-0.899022	1.57286	-0.571584	0.567604	NA
ENSMUSG00000026463.10	Atp2b4	442.234	0.0585539	0.672999	0.0870044	0.930668	1
ENSMUSG00000020423.6	Btg2	1929.38	0.196621	0.451109	0.435861	0.662937	1
ENSMUSG00000073559.1	Gm8618	1.22404	1.37274	1.73905	0.78936	0.429901	NA
ENSMUSG00000026458.6	Ppfia4	66.0868	-3.68756	0.680157	-5.42163	5.90578e-08	7.82616e-06
ENSMUSG00000042305.6	Tmem183a	184.523	0.0871957	0.302626	0.28813	0.773247	1
ENSMUSG00000026456.11	Cyb5r1	72.2305	0.494431	0.303306	1.63014	0.103072	0.712843
ENSMUSG00000026457.8	Adipor1	359.92	0.303325	0.241679	1.25507	0.209452	0.944165
ENSMUSG00000026455.8	Klhl12	103.252	0.348107	0.259759	1.34012	0.180207	0.895425
ENSMUSG00000042229.7	Rabif	137.115	0.264672	0.229032	1.15561	0.24784	0.991933
ENSMUSG00000042207.10	Kdm5b	832.573	0.169883	0.167084	1.01675	0.309271	1
ENSMUSG00000073557.4	Ppp1r12b	278.415	-0.483221	0.25264	-1.91268	0.0557886	0.518032
ENSMUSG00000026429.7	Ube2t	21.7802	-0.0290084	0.468187	-0.061959	0.950596	1
ENSMUSG00000066885.5	Ptprv	4.3469	-0.931401	0.988846	-0.941906	0.346241	1
ENSMUSG00000031506.5	Ptpn7	534.323	0.517132	0.201115	2.57132	0.0101311	0.174663
ENSMUSG00000026426.4	Arl8a	95.5395	-0.385465	0.271418	-1.42019	0.155553	0.848708
ENSMUSG00000041926.9	Rnpep	120.069	0.272673	0.189739	1.4371	0.15069	0.836843
ENSMUSG00000062580.3	Timm17a	38.3601	0.341395	0.551166	0.619406	0.535649	1
ENSMUSG00000041889.7	Shisa4	4.49015	1.70396	1.46059	1.16663	0.243361	0.985383
ENSMUSG00000041879.7	Ipo9	562.13	-0.168262	0.179302	-0.938428	0.348024	1
ENSMUSG00000009418.8	Nav1	265.459	-1.79696	1.20757	-1.48808	0.136731	0.803291
ENSMUSG00000054412.4	Gm4793	2.94953	-2.40285	1.77684	-1.35232	0.176273	0.886024
ENSMUSG00000026421.8	Csrp1	190.135	-0.45826	0.297174	-1.54206	0.123059	0.769756
ENSMUSG00000041801.5	Phlda3	2.76083	-0.278583	1.29512	-0.215103	0.829687	1
ENSMUSG00000041782.8	Lad1	10.1797	-0.770346	1.3145	-0.586037	0.55785	1
ENSMUSG00000026411.11	Tmem9	32.3362	0.208264	0.534728	0.389477	0.696924	1
ENSMUSG00000026407.10	Cacna1s	5.80567	-0.366812	0.923871	-0.397038	0.691339	1
ENSMUSG00000041642.11	Kif21b	4070.33	0.288175	0.19397	1.48567	0.137366	0.803892
ENSMUSG00000087230.2	2310006M14Rik	0.890914	-2.62606	2.42887	-1.08119	0.279614	NA
ENSMUSG00000052759.6	Gpr25	1.22269	-0.791388	2.35465	-0.336096	0.736798	NA
ENSMUSG00000041570.8	Camsap2	496.07	-0.120659	0.191813	-0.629043	0.529321	1
ENSMUSG00000026404.6	Ddx59	46.555	0.0813825	0.361248	0.225282	0.82176	1
ENSMUSG00000041498.7	Kif14	26.8386	0.0665454	0.48057	0.138472	0.889868	1
ENSMUSG00000041483.8	Zfp281	696.256	-0.0644639	0.185764	-0.34702	0.728576	1
ENSMUSG00000051480.2	A130050O07Rik	12.3147	-1.62074	0.72007	-2.25081	0.0243973	0.319515
ENSMUSG00000026395.8	Ptprc	16319.6	0.127057	0.119951	1.05924	0.289492	1
ENSMUSG00000026394.4	Atp6v1g3	1.77323	-0.346625	2.29334	-0.151144	0.879862	NA
ENSMUSG00000026393.3	Nek7	957.577	0.682058	0.183627	3.71437	0.000203714	0.00863273
ENSMUSG00000079283.1	2310009B15Rik	6.80559	-1.35578	1.17843	-1.15049	0.249942	0.994235
ENSMUSG00000056268.8	Dennd1b	1235.37	0.0557213	0.154385	0.360925	0.718155	1
ENSMUSG00000033964.7	Zbtb41	274.553	0.26825	0.142398	1.8838	0.0595915	0.538852
ENSMUSG00000033952.8	Aspm	64.3849	0.0502006	0.642593	0.0781219	0.937731	1
ENSMUSG00000026365.9	Cfh	0.663104	-1.29211	3.43851	-0.375776	0.707084	NA
ENSMUSG00000026361.7	Cdc73	626.067	0.102335	0.164414	0.622424	0.533663	1
ENSMUSG00000033849.2	B3galt2	10.5439	-0.105568	1.14475	-0.0922198	0.926523	1
ENSMUSG00000018196.11	Glrx2	76.9417	0.232525	0.308633	0.753403	0.451208	1
ENSMUSG00000018199.8	Trove2	65.5622	-0.108911	0.346076	-0.314704	0.752987	1
ENSMUSG00000018189.6	Uchl5	156.334	-0.101481	0.242219	-0.418962	0.675244	1
ENSMUSG00000026360.3	Rgs2	1843.94	-0.570443	0.605493	-0.942113	0.346135	1
ENSMUSG00000026358.6	Rgs1	1515.7	-0.737524	0.350903	-2.10179	0.0355718	0.407499
ENSMUSG00000026357.3	Rgs18	41.5659	-3.07616	0.872726	-3.52477	0.000423845	0.0154491
ENSMUSG00000090323.1	Gm5263	9.48432	1.35113	1.28154	1.0543	0.291747	1
ENSMUSG00000056220.8	Pla2g4a	13.5643	-2.61276	1.30025	-2.00943	0.0444917	0.460407
ENSMUSG00000032487.7	Ptgs2	115.565	-2.37635	0.742791	-3.19921	0.00137804	0.0379892
ENSMUSG00000006010.8	BC003331	155.847	-0.09663	0.180728	-0.53467	0.592878	1
ENSMUSG00000006005.9	Tpr	4491.9	0.0497106	0.116309	0.4274	0.669088	1
ENSMUSG00000006014.9	Prg4	43.8217	-0.546083	0.654399	-0.83448	0.404011	1
ENSMUSG00000066842.11	Hmcn1	1.6067	-2.08016	2.54107	-0.818617	0.413005	NA
ENSMUSG00000023150.8	Ivns1abp	2146.85	-0.602184	0.245924	-2.44866	0.0143388	0.223545
ENSMUSG00000052748.7	1200016B10Rik	519.237	-0.0765192	0.23668	-0.323303	0.746466	1
ENSMUSG00000053286.5	1190005F20Rik	309.468	0.0451702	0.244399	0.184821	0.853369	1
ENSMUSG00000026484.7	Rnf2	540.959	0.307688	0.212839	1.44564	0.148278	0.831113
ENSMUSG00000026483.7	Fam129a	451.912	-0.411808	0.43777	-0.940695	0.346861	1
ENSMUSG00000043019.5	Edem3	464.708	-0.440727	0.258602	-1.70427	0.0883312	0.661529
ENSMUSG00000032666.10	1700025G04Rik	147.051	0.577791	0.358237	1.61287	0.106772	0.725909
ENSMUSG00000014980.8	Tsen15	19.8561	0.0262835	0.568171	0.0462599	0.963103	1
ENSMUSG00000026482.7	Rgl1	87.5322	-2.41878	0.827264	-2.92383	0.00345755	0.078017
ENSMUSG00000008475.7	Arpc5	888.08	0.0198546	0.151346	0.131187	0.895627	1
ENSMUSG00000026480.6	Ncf2	24.6532	-2.35994	0.807264	-2.92338	0.00346257	0.0780175
ENSMUSG00000042772.8	Smg7	1178.17	0.186163	0.114473	1.62627	0.103892	0.716158
ENSMUSG00000042751.8	Nmnat2	31.5109	1.48646	0.57165	2.60031	0.00931406	0.163829
ENSMUSG00000026479.6	Lamc2	2.32821	-0.777413	1.30649	-0.595038	0.551818	1
ENSMUSG00000026478.8	Lamc1	89.1583	-0.830372	0.757758	-1.09583	0.273154	1
ENSMUSG00000073538.3	E330020D12Rik	9.24516	-0.582004	1.18376	-0.491659	0.622961	1
ENSMUSG00000042708.6	1700012A16Rik	1.96427	0.156259	1.89492	0.082462	0.934279	NA
ENSMUSG00000042699.5	Dhx9	2309.35	-0.0890474	0.183377	-0.485597	0.627253	1
ENSMUSG00000042684.7	Npl	4.05756	-3.40281	1.84698	-1.84237	0.0654216	0.568807
ENSMUSG00000042671.6	Rgs8	1.24716	-2.28678	1.88086	-1.21582	0.224054	NA
ENSMUSG00000026475.7	Rgs16	95.9693	1.16483	0.915208	1.27275	0.203106	0.931248
ENSMUSG00000066800.3	Rnasel	299.263	-0.0264517	0.184624	-0.143273	0.886075	1
ENSMUSG00000045968.6	5830403L16Rik	2.52	-0.292911	1.69004	-0.173316	0.862403	1
ENSMUSG00000026473.9	Glul	358.48	0.0439059	0.622581	0.0705225	0.943778	1
ENSMUSG00000078493.2	A930039A15Rik	11.8146	2.33513	1.45819	1.60139	0.109291	0.733781
ENSMUSG00000004110.7	Cacna1e	288.917	-4.95521	0.704673	-7.03193	2.03698e-12	8.38215e-10
ENSMUSG00000056708.4	Ier5	913.999	-0.150997	0.578738	-0.260908	0.794164	1
ENSMUSG00000026471.8	Mr1	62.7123	0.582893	0.375143	1.55379	0.120235	0.763341
ENSMUSG00000026470.8	Stx6	198.885	0.0416117	0.225635	0.18442	0.853684	1
ENSMUSG00000033722.2	BC034090	1.24859	-1.97456	1.85174	-1.06633	0.286274	NA
ENSMUSG00000026469.8	Xpr1	675.867	-0.167428	0.237774	-0.704146	0.481342	1
ENSMUSG00000033701.7	Acbd6	95.2601	-0.029667	0.214042	-0.138604	0.889763	1
ENSMUSG00000033684.8	Qsox1	162.267	0.206897	0.192229	1.07631	0.28179	1
ENSMUSG00000033671.10	Cep350	2631.45	-0.0824221	0.108191	-0.761823	0.446166	1
ENSMUSG00000026466.9	Tor1aip1	923.024	0.0186342	0.199475	0.0934165	0.925573	1
ENSMUSG00000050565.8	Tor1aip2	532.093	0.116538	0.387556	0.300699	0.763644	1
ENSMUSG00000026601.6	9430070O13Rik	2.89544	-0.697496	1.35671	-0.51411	0.607175	1
ENSMUSG00000078193.1	Gm2000	497.435	-0.416986	0.395457	-1.05444	0.291682	1
ENSMUSG00000026600.6	Soat1	297.465	-0.358706	0.341948	-1.04901	0.294175	1
ENSMUSG00000026596.7	Abl2	495.93	-0.207159	0.138216	-1.49881	0.133923	0.796865
ENSMUSG00000060519.5	Tor3a	100.639	0.00943189	0.227023	0.041546	0.966861	1
ENSMUSG00000033557.11	Fam20b	257.607	0.0706954	0.208149	0.339639	0.734129	1
ENSMUSG00000026594.7	Ralgps2	339.194	-0.135825	0.230912	-0.58821	0.556391	1
ENSMUSG00000033544.6	Angptl1	1.54328	-0.586216	2.2585	-0.25956	0.795203	NA
ENSMUSG00000070565.5	Rasal2	55.4228	-2.08133	0.991045	-2.10013	0.0357172	0.408566
ENSMUSG00000049881.7	2810025M15Rik	3.06271	-2.59036	1.57488	-1.6448	0.100011	0.704444
ENSMUSG00000033488.5	BC026585	4.28951	-1.14698	1.29064	-0.888691	0.374169	1
ENSMUSG00000026589.8	Sec16b	5.86844	0.138487	0.937084	0.147785	0.882513	1
ENSMUSG00000040782.7	Rfwd2	166.48	-0.727909	0.253418	-2.87237	0.00407411	0.0877504
ENSMUSG00000090394.1	4930523C07Rik	982.276	-0.0651223	0.146373	-0.444905	0.656388	1
ENSMUSG00000026729.4	4930562F07Rik	20.7656	-1.42494	0.773771	-1.84155	0.0655409	0.568807
ENSMUSG00000026725.10	Tnn	0.980125	2.11539	3.46067	0.611265	0.541024	NA
ENSMUSG00000058267.7	Mrps14	104.75	0.00170304	0.396311	0.00429723	0.996571	1
ENSMUSG00000014226.4	Cacybp	376.373	0.179931	0.214059	0.840569	0.400589	1
ENSMUSG00000026721.8	Rabgap1l	1755.79	-0.224605	0.193518	-1.16064	0.245788	0.988674
ENSMUSG00000040423.4	Rc3h1	1429.34	-0.101776	0.14397	-0.706921	0.479616	1
ENSMUSG00000026715.7	Serpinc1	12.8011	-0.478353	0.770453	-0.620872	0.534684	1
ENSMUSG00000043467.11	Zbtb37	259.528	0.0179608	0.407402	0.0440862	0.964836	1
ENSMUSG00000026709.3	Dars2	81.7114	-0.00237819	0.374193	-0.0063555	0.994929	1
ENSMUSG00000026708.9	Cenpl	92.1255	0.22542	0.479545	0.470071	0.638304	1
ENSMUSG00000026705.10	Klhl20	269.009	0.247515	0.297512	0.831948	0.405438	1
ENSMUSG00000026701.9	Prdx6	571.802	-0.250596	0.376982	-0.664743	0.506215	1
ENSMUSG00000026700.3	Tnfsf4	2.67651	-1.19709	1.63099	-0.733964	0.46297	1
ENSMUSG00000066755.2	Tnfsf18	1.05639	-3.19569	3.28728	-0.972136	0.330983	NA
ENSMUSG00000000817.8	Fasl	140.843	1.81819	0.528543	3.44	0.000581708	0.0196461
ENSMUSG00000040297.7	AI848100	1202.42	0.101647	0.151745	0.669851	0.502953	1
ENSMUSG00000026698.7	Pigc	65.8489	0.0204223	0.338484	0.0603347	0.951889	1
ENSMUSG00000040265.9	Dnm3	2.64039	1.04303	1.50261	0.694149	0.487589	1
ENSMUSG00000026694.11	Mettl13	69.1058	0.134395	0.415386	0.323543	0.746284	1
ENSMUSG00000026696.8	Vamp4	276.943	-0.0258829	0.256041	-0.101089	0.91948	1
ENSMUSG00000091060.1	7420461P10Rik	4.96314	0.00999556	1.60408	0.00623134	0.995028	1
ENSMUSG00000040225.7	Prrc2c	7174.18	0.0415677	0.157894	0.263262	0.792348	1
ENSMUSG00000040124.4	Gorab	41.9141	0.0757187	0.439542	0.172267	0.863227	1
ENSMUSG00000026585.7	Kifap3	26.5785	-0.544049	0.578467	-0.940501	0.346961	1
ENSMUSG00000026584.7	Scyl3	291.833	0.132395	0.230548	0.57426	0.565792	1
ENSMUSG00000041406.7	BC055324	27.7759	-0.13362	0.382153	-0.34965	0.726601	1
ENSMUSG00000041396.7	2810422O20Rik	24.7552	0.651355	0.415316	1.56834	0.116803	0.754285
ENSMUSG00000026581.7	Sell	2658.72	-2.43307	0.313242	-7.76737	8.01347e-15	6.59509e-12
ENSMUSG00000026580.9	Selp	1.14719	-0.170913	2.16328	-0.0790065	0.937027	NA
ENSMUSG00000026579.8	F5	6.13207	-4.86168	1.43658	-3.38421	0.000713827	0.0231579
ENSMUSG00000040918.6	Slc19a2	52.9989	0.538145	0.548184	0.981687	0.326254	1
ENSMUSG00000026578.6	4930455F23Rik	23.6836	-0.454584	0.521931	-0.870965	0.383773	1
ENSMUSG00000026577.7	Blzf1	89.7478	-0.330141	0.294137	-1.12241	0.26169	1
ENSMUSG00000026575.9	Nme7	38.0305	-0.155127	0.435709	-0.356032	0.721816	1
ENSMUSG00000026576.7	Atp1b1	513.809	-2.98915	0.420896	-7.10187	1.23081e-12	5.49889e-10
ENSMUSG00000026573.7	Xcl1	27.5733	2.83606	1.13137	2.50676	0.0121844	0.198781
ENSMUSG00000040848.6	Sft2d2	481.341	-0.255654	0.216685	-1.17985	0.238062	0.981354
ENSMUSG00000040843.5	Tiprl	197.084	-0.12996	0.264234	-0.491838	0.622834	1
ENSMUSG00000040836.8	Gpr161	1.44399	-2.87657	2.43482	-1.18143	0.237432	NA
ENSMUSG00000026571.7	Dcaf6	234.836	-0.131958	0.308492	-0.427753	0.668831	1
ENSMUSG00000026568.5	Brp44	79.7009	-0.6284	0.311014	-2.02049	0.0433324	0.455513
ENSMUSG00000026566.9	Mpzl1	2.88736	-2.08074	1.46238	-1.42284	0.154782	0.846266
ENSMUSG00000040723.8	Rcsd1	921.054	-0.119035	0.178642	-0.666337	0.505196	1
ENSMUSG00000040713.6	Creg1	105.712	-0.850543	0.399297	-2.1301	0.0331633	0.388446
ENSMUSG00000005763.8	Cd247	1237.17	0.665265	0.177054	3.75742	0.000171676	0.00750624
ENSMUSG00000026565.9	Pou2f1	587.298	-0.103969	0.282389	-0.368175	0.712743	1
ENSMUSG00000026563.7	Tada1	173.067	0.301417	0.191398	1.57482	0.115298	0.751331
ENSMUSG00000040596.9	Pogk	195.395	1.85559	0.266685	6.95796	3.45226e-12	1.31666e-09
ENSMUSG00000060568.7	Fam78b	2.61018	0.224317	1.60621	0.139656	0.888931	1
ENSMUSG00000053664.3	Uck2	3.53633	-0.0865231	1.26595	-0.0683464	0.94551	1
ENSMUSG00000052428.5	Tmco1	127.47	-0.110843	0.322177	-0.344045	0.730812	1
ENSMUSG00000026687.9	Aldh9a1	181.789	-0.0722831	0.2428	-0.297707	0.765927	1
ENSMUSG00000026688.5	Mgst3	3.65567	2.88202	1.63827	1.75918	0.0785469	0.624104
ENSMUSG00000052534.7	Pbx1	4.25315	-2.35528	1.56026	-1.50954	0.131161	0.79129
ENSMUSG00000026683.7	Nuf2	16.4703	0.417872	0.433566	0.963803	0.335145	1
ENSMUSG00000026675.6	Hsd17b7	58.9209	-0.218173	0.403544	-0.540643	0.588754	1
ENSMUSG00000026674.3	Ddr2	1.03658	0	4.40736	0	1	NA
ENSMUSG00000026670.9	Uap1	142.998	-0.338078	0.273646	-1.23546	0.216661	0.954077
ENSMUSG00000026667.8	Uhmk1	1157.61	0.049743	0.162636	0.305855	0.759715	1
ENSMUSG00000044306.2	4930500M09Rik	3.66729	0.0302616	1.491	0.0202962	0.983807	1
ENSMUSG00000026673.2	Sh2d1b1	18.7149	-1.21364	0.848948	-1.42958	0.152837	0.842559
ENSMUSG00000079188.2	Gm7694	0.638937	-1.83548	3.43029	-0.53508	0.592595	NA
ENSMUSG00000038473.8	Nos1ap	3.24095	-2.49605	1.42175	-1.75562	0.079154	0.625461
ENSMUSG00000026663.5	Atf6	362.235	-0.901395	0.239914	-3.75716	0.000171851	0.00750624
ENSMUSG00000026659.7	Dusp12	46.0508	0.146743	0.460178	0.318883	0.749815	1
ENSMUSG00000038421.7	Fcrla	36.3588	-4.66633	0.663099	-7.03716	1.96197e-12	8.38215e-10
ENSMUSG00000026656.9	Fcgr2b	17.0579	-0.593275	1.28414	-0.462003	0.644079	1
ENSMUSG00000059089.4	Fcgr4	2.95812	-0.864179	1.76277	-0.490238	0.623966	1
ENSMUSG00000059498.6	Fcgr3	4.20695	0.574878	1.12607	0.510517	0.60969	1
ENSMUSG00000026649.8	1700009P17Rik	2.11012	0.0419035	1.59869	0.0262112	0.979089	NA
ENSMUSG00000058076.6	Sdhc	84.3124	0.236071	0.336528	0.701489	0.482998	1
ENSMUSG00000056569.4	Mpz	1.43576	-0.513322	2.87602	-0.178483	0.858343	NA
ENSMUSG00000005677.7	Nr1i3	7.20587	-0.576807	0.981552	-0.587648	0.556769	1
ENSMUSG00000005674.3	Tomm40l	53.6028	0.308207	0.307327	1.00286	0.315926	1
ENSMUSG00000058715.6	Fcer1g	103.573	-2.60356	1.31987	-1.97259	0.0485424	0.482861
ENSMUSG00000013593.6	Ndufs2	257.175	0.122524	0.164632	0.744228	0.456739	1
ENSMUSG00000052423.8	B4galt3	129.71	-0.0178221	0.337199	-0.0528534	0.957849	1
ENSMUSG00000062729.5	Ppox	117.211	-0.00554287	0.39529	-0.0140223	0.988812	1
ENSMUSG00000053483.7	Usp21	82.5756	-0.00539885	0.407828	-0.0132381	0.989438	1
ENSMUSG00000062963.4	Ufc1	61.6312	-0.682999	0.305811	-2.23341	0.0255221	0.330316
ENSMUSG00000079137.2	Rpl27-ps1	17.1907	0.0158768	0.847937	0.018724	0.985061	1
ENSMUSG00000013973.6	Dedd	156.705	0.113915	0.279177	0.408039	0.683245	1
ENSMUSG00000013997.4	Nit1	86.7738	0.102253	0.346871	0.294786	0.768157	1
ENSMUSG00000006412.4	Pfdn2	74.0199	0.368388	0.290024	1.2702	0.204014	0.932067
ENSMUSG00000006411.6	Pvrl4	5.31924	-2.05728	1.22627	-1.67767	0.0934106	0.676546
ENSMUSG00000048865.9	Arhgap30	1602.8	-0.0632853	0.195423	-0.323838	0.746061	1
ENSMUSG00000026641.7	Usf1	77.2308	-0.155219	0.284314	-0.545941	0.585106	1
ENSMUSG00000091166.1	Tstd1	3.31615	-1.22119	1.15172	-1.06033	0.288997	1
ENSMUSG00000038235.4	F11r	2.95926	-2.48418	1.48939	-1.66792	0.0953322	0.685384
ENSMUSG00000091993.1	B930036N10Rik	28.1315	0.542392	0.846951	0.640405	0.521909	1
ENSMUSG00000060244.1	Refbp2	24.557	-0.081979	0.514034	-0.159482	0.87329	1
ENSMUSG00000004709.8	Cd244	75.3771	-1.99151	1.33438	-1.49246	0.13558	0.802749
ENSMUSG00000004707.8	Ly9	849.693	0.476489	0.165743	2.87487	0.00404198	0.0873663
ENSMUSG00000038179.7	Slamf7	368.728	0.550515	1.06224	0.518257	NA	NA
ENSMUSG00000015355.7	Cd48	674.85	0.33419	0.139999	2.38709	0.0169825	0.25219
ENSMUSG00000015316.9	Slamf1	245.069	0.411724	0.264139	1.55874	0.119058	0.759263
ENSMUSG00000038147.7	Cd84	1233.07	0.42505	0.249593	1.70297	0.0885733	0.66174
ENSMUSG00000073492.2	Gm10521	153.362	0.218138	0.426752	0.511158	0.609241	1
ENSMUSG00000015314.4	Slamf6	1110.08	0.401602	0.264469	1.51852	0.128882	0.78418
ENSMUSG00000026556.9	Vangl2	23.4829	-2.88843	0.894966	-3.22742	0.00124911	0.0353846
ENSMUSG00000003458.6	Ncstn	320.211	-0.0986507	0.215766	-0.457212	0.647519	1
ENSMUSG00000026553.10	Copa	1424.4	0.0636329	0.126247	0.504034	0.614237	1
ENSMUSG00000003464.7	Pex19	123.768	-0.159335	0.245232	-0.64973	0.515867	1
ENSMUSG00000026554.9	Dcaf8	459.963	-0.061868	0.180231	-0.343271	0.731395	1
ENSMUSG00000013698.6	Pea15a	222.878	0.109573	0.232856	0.47056	0.637955	1
ENSMUSG00000038034.9	Igsf8	55.3199	-0.678205	0.484485	-1.39985	0.161559	0.85968
ENSMUSG00000044708.4	Kcnj10	12.6384	-0.75254	1.20665	-0.623662	0.532849	1
ENSMUSG00000050229.2	Pigm	567.619	0.141931	0.133188	1.06564	0.286585	1
ENSMUSG00000026548.4	Slamf9	19.7279	-4.18551	1.15774	-3.61524	0.000300071	0.0118192
ENSMUSG00000037995.8	Igsf9	10.1798	-3.19202	1.12121	-2.84693	0.00441437	0.0931546
ENSMUSG00000026547.9	Tagln2	774.762	-0.386388	0.217003	-1.78056	0.0749837	0.609735
ENSMUSG00000026546.10	Ccdc19	2.1271	-2.41835	1.58102	-1.52961	0.126114	NA
ENSMUSG00000053318.6	Slamf8	18.2838	-1.61165	1.41293	-1.14064	0.254019	0.999551
ENSMUSG00000026544.5	Dusp23	6.69092	-0.247315	0.816043	-0.303067	0.761839	1
ENSMUSG00000037872.4	Darc	3.91307	-2.00068	1.4701	-1.36092	0.17354	0.88411
ENSMUSG00000005338.6	Cadm3	29.479	-2.38926	1.19165	-2.00501	0.044962	0.461635
ENSMUSG00000037860.8	Aim2	390.207	-0.211275	0.244551	-0.863932	0.387625	1
ENSMUSG00000037849.7	Gm4955	1233.54	0.740437	0.244447	3.02904	0.00245336	0.0593858
ENSMUSG00000070501.6	BC094916	267.766	1.00851	0.424228	2.37728	0.0174408	0.257042
ENSMUSG00000073491.3	Pydc4	1111.09	0.611845	0.276133	2.21576	0.0267078	0.338985
ENSMUSG00000043263.8	Pyhin1	1573.62	0.137129	0.186069	0.73698	0.461134	1
ENSMUSG00000066677.4	Pydc3	888.082	0.768998	0.230856	3.33107	0.000865117	0.0271099
ENSMUSG00000073490.3	AI607873	77.3846	-3.62347	0.507393	-7.14134	9.24236e-13	4.25067e-10
ENSMUSG00000073489.3	Ifi204	18.9297	0.700739	0.847358	0.82697	0.408254	1
ENSMUSG00000090272.1	Mndal	1401.43	0.213829	0.242286	0.882549	0.37748	1
ENSMUSG00000026536.8	Mnda	13.6092	0.226921	0.72071	0.314857	0.75287	1
ENSMUSG00000039997.10	Ifi203	2525.03	0.315873	0.254861	1.23939	0.2152	0.952708
ENSMUSG00000054203.6	Ifi205	9.24229	-0.442319	0.798336	-0.554051	0.579544	1
ENSMUSG00000026532.7	Spna1	1.77252	-4.13025	3.00922	-1.37253	0.169897	NA
ENSMUSG00000026526.7	Fh1	106.445	-0.537479	0.306515	-1.75352	0.0795133	0.626614
ENSMUSG00000039783.9	Kmo	184.5	-3.77643	0.706156	-5.34787	8.89932e-08	1.10443e-05
ENSMUSG00000026525.8	Opn3	4.81854	-2.57461	1.11816	-2.30254	0.021305	0.290384
ENSMUSG00000078185.1	Chml	36.906	-0.779804	0.398698	-1.95588	0.0504798	0.491502
ENSMUSG00000039748.6	Exo1	8.08537	0.611132	0.777718	0.785802	0.431984	1
ENSMUSG00000078184.1	B020018G12Rik	18.4091	0.282281	0.516	0.547056	0.58434	1
ENSMUSG00000057335.5	Cep170	426.673	-0.852405	0.24221	-3.51928	0.000432723	0.015736
ENSMUSG00000026504.10	Sdccag8	192.234	-0.536239	0.37848	-1.41682	0.156535	0.850476
ENSMUSG00000019699.9	Akt3	553.2	-0.288972	0.254372	-1.13602	0.255947	1
ENSMUSG00000063659.6	Zfp238	240.147	-1.09702	0.362776	-3.02396	0.0024949	0.0601121
ENSMUSG00000015961.8	Adss	644.489	0.0238059	0.192828	0.123457	0.901745	1
ENSMUSG00000026502.7	Pppde1	281.578	0.307057	0.199595	1.5384	0.123951	0.771731
ENSMUSG00000055831.3	Gm9982	27.8021	0.863325	0.464563	1.85836	0.0631182	0.558562
ENSMUSG00000026500.6	Fam36a	126.201	0.205319	0.338369	0.606789	0.543991	1
ENSMUSG00000039630.8	Hnrnpu	4675.78	-0.0985955	0.120293	-0.819626	0.412429	1
ENSMUSG00000026495.7	Efcab2	21.5605	0.224341	0.47228	0.475016	0.634776	1
ENSMUSG00000055067.8	Smyd3	169.039	-0.135265	0.293362	-0.461086	0.644737	1
ENSMUSG00000075392.3	Gm5561	10.8506	0.834923	0.823877	1.01341	0.310866	1
ENSMUSG00000026492.5	Tfb2m	93.4164	0.444976	0.355757	1.25079	0.211013	0.946622
ENSMUSG00000038949.8	Cnst	456.566	-0.0323591	0.21599	-0.149818	0.880909	1
ENSMUSG00000038936.6	Sccpdh	16.6691	0.440891	0.739803	0.595957	0.551204	1
ENSMUSG00000026491.7	Ahctf1	1269.71	-0.0428266	0.166959	-0.25651	0.797557	1
ENSMUSG00000073486.2	Gm10518	6.38621	-1.55305	1.14196	-1.35999	0.173832	0.884351
ENSMUSG00000026490.10	Cdc42bpa	11.3128	-2.41852	0.846158	-2.85823	0.00426007	0.0908455
ENSMUSG00000026489.7	Adck3	63.1523	-0.322905	0.482528	-0.669193	0.503372	1
ENSMUSG00000010609.9	Psen2	225.419	0.148478	0.254516	0.583376	0.55964	1
ENSMUSG00000055676.2	Gm5069	1.14134	3.47577	2.85805	1.21613	0.223934	NA
ENSMUSG00000038855.8	Itpkb	1921.87	0.286324	0.228543	1.25282	0.21027	0.944825
ENSMUSG00000053963.5	6330403A02Rik	4.64453	0.792924	1.78568	0.444045	0.65701	1
ENSMUSG00000026496.6	Parp1	341.672	-0.215261	0.159744	-1.34754	0.177806	0.889111
ENSMUSG00000058729.6	Lin9	119.234	0.301143	0.354808	0.84875	0.39602	1
ENSMUSG00000026499.4	Acbd3	491.285	0.0736794	0.17844	0.412908	0.679674	1
ENSMUSG00000060743.6	H3f3a	204.981	-0.017569	0.403522	-0.0435392	0.965272	1
ENSMUSG00000038806.6	BC031781	300.057	0.0307076	0.385573	0.0796414	0.936522	1
ENSMUSG00000026520.7	Pycr2	64.2924	0.336914	0.279456	1.20561	0.227969	0.968961
ENSMUSG00000038793.8	Lefty1	4.47613	-5.69813	1.93318	-2.94753	0.00320321	0.0736597
ENSMUSG00000026519.9	Tmem63a	290.447	0.0746368	0.188109	0.396774	0.691534	1
ENSMUSG00000038776.7	Ephx1	213.378	-0.00190275	0.241524	-0.00787811	0.993714	1
ENSMUSG00000026516.7	Nvl	319.968	-0.0331202	0.300768	-0.110119	0.912315	1
ENSMUSG00000062169.7	Cnih4	68.9483	-0.327503	0.373663	-0.876467	0.380776	1
ENSMUSG00000038733.6	Wdr26	2823.12	-0.188247	0.209259	-0.899591	0.368338	1
ENSMUSG00000054135.1	A430110L20Rik	13.395	-0.972296	1.18208	-0.822528	0.410776	1
ENSMUSG00000004880.6	Lbr	1978.49	0.150073	0.156921	0.956359	0.338891	1
ENSMUSG00000056699.6	Gm5533	2.40206	-2.33889	2.00654	-1.16563	0.243762	0.985748
ENSMUSG00000026511.6	Srp9	127.129	-0.181108	0.391471	-0.462634	0.643627	1
ENSMUSG00000038633.5	Degs1	232.905	-0.216311	0.259453	-0.833721	0.404438	1
ENSMUSG00000047539.4	Fbxo28	233.287	0.129621	0.203532	0.636858	0.524217	1
ENSMUSG00000026510.9	Trp53bp2	325.814	-0.18914	0.267106	-0.708109	0.478878	1
ENSMUSG00000026509.9	Capn2	572.079	0.164346	0.221837	0.74084	0.45879	1
ENSMUSG00000087419.2	Gm16721	3.55188	-1.37314	1.50641	-0.911531	0.362016	1
ENSMUSG00000038576.8	Susd4	10.2263	1.0045	1.006	0.998511	0.318031	1
ENSMUSG00000079164.2	Tlr5	15.8887	-2.90699	0.935058	-3.10889	0.00187793	0.0487795
ENSMUSG00000039384.8	Dusp10	1550.47	-0.255133	0.53546	-0.476474	0.633737	1
ENSMUSG00000044854.4	1700056E22Rik	33.4043	-0.421009	0.49886	-0.843941	0.398702	1
ENSMUSG00000039377.6	Hlx	11.5085	-1.73384	1.18061	-1.46859	0.141945	0.815628
ENSMUSG00000026621.6	Mosc1	3.34053	-1.07718	1.51851	-0.709366	0.478097	1
ENSMUSG00000073481.3	Mosc2	234.723	-0.201658	0.186872	-1.07912	0.280532	1
ENSMUSG00000039318.7	Rab3gap2	385.58	-0.0658602	0.206284	-0.31927	0.749522	1
ENSMUSG00000026618.5	Iars2	449.977	0.0946283	0.145587	0.649977	0.515707	1
ENSMUSG00000026617.9	Bpnt1	77.2517	-0.119202	0.414601	-0.287509	0.773723	1
ENSMUSG00000026615.8	Eprs	889.544	0.00732881	0.29847	0.0245546	0.98041	1
ENSMUSG00000026614.6	Slc30a10	1.20544	-0.440888	3.35127	-0.131558	0.895334	NA
ENSMUSG00000039239.8	Tgfb2	3.22207	0.0448128	1.28891	0.0347681	0.972265	1
ENSMUSG00000001305.5	Rrp15	69.7604	0.149791	0.368683	0.406286	0.684533	1
ENSMUSG00000039224.1	D1Pas1	5.10536	-0.858324	1.10556	-0.77637	0.43753	1
ENSMUSG00000039210.10	Gpatch2	207.804	-0.327637	0.309759	-1.05772	0.290184	1
ENSMUSG00000026610.7	Esrrg	0.730879	-0.848379	2.74311	-0.309277	0.757111	NA
ENSMUSG00000026608.6	Kctd3	84.7037	0.0515252	0.312125	0.165079	0.868882	1
ENSMUSG00000026605.7	Cenpf	72.4999	-0.0265476	0.55345	-0.0479674	0.961742	1
ENSMUSG00000026604.10	Ptpn14	6.72399	-0.982777	1.11883	-0.878395	0.379729	1
ENSMUSG00000026603.7	Smyd2	22.1968	-0.434868	0.493618	-0.88098	0.378329	1
ENSMUSG00000010175.6	Prox1	4.9962	-1.28032	1.5106	-0.847558	0.396684	1
ENSMUSG00000089872.3	Rps6kc1	75.6882	-0.331039	0.354398	-0.934087	0.350259	1
ENSMUSG00000026634.9	Angel2	434.819	-0.0206917	0.156795	-0.131967	0.895011	1
ENSMUSG00000066595.4	Mfsd7b	324.491	-0.464001	0.214169	-2.16652	0.0302715	0.366858
ENSMUSG00000026632.10	Tatdn3	36.6402	-0.657241	0.71691	-0.916769	0.359264	1
ENSMUSG00000062510.6	Nsl1	11.5561	-0.484201	0.889338	-0.544451	0.586131	1
ENSMUSG00000026630.4	Batf3	6.3274	-1.70886	1.66509	-1.02629	0.304756	1
ENSMUSG00000091017.1	Fam71a	2.97913	-0.852051	2.00822	-0.424281	0.671361	1
ENSMUSG00000026628.8	Atf3	189.155	-1.53733	1.03405	-1.4867	0.137093	0.803291
ENSMUSG00000037499.9	Nenf	5.19542	-0.718551	0.802823	-0.89503	0.370771	1
ENSMUSG00000026627.6	Tmem206	73.043	-0.380611	0.306312	-1.24256	0.214029	0.952027
ENSMUSG00000026626.5	Ppp2r5a	1262.36	0.254688	0.198906	1.28044	0.200389	0.927382
ENSMUSG00000037474.7	Dtl	52.297	0.013517	0.790829	0.0170923	0.986363	1
ENSMUSG00000037461.5	Ints7	397.739	-0.00353053	0.184496	-0.0191361	0.984733	1
ENSMUSG00000026623.10	Lpgat1	238.112	-0.835704	0.451558	-1.85071	0.0642107	0.563131
ENSMUSG00000026622.8	Nek2	13.8709	-0.121802	0.751975	-0.161976	0.871325	1
ENSMUSG00000055833.8	1700034H15Rik	9.54996	0.857951	0.763143	1.12423	0.260914	1
ENSMUSG00000037434.7	Slc30a1	273.271	-9.63664e-05	0.519461	-0.000185512	0.999852	1
ENSMUSG00000049353.8	Rd3	1.44937	-3.42989	2.88085	-1.19058	0.233817	NA
ENSMUSG00000026637.7	Traf5	261.526	0.254927	0.198152	1.28653	0.198259	0.925791
ENSMUSG00000037395.8	Rcor3	116.106	-0.0819438	0.276941	-0.295889	0.767315	1
ENSMUSG00000037375.9	Hhat	27.1493	-0.431419	0.527751	-0.817467	0.413662	1
ENSMUSG00000016200.7	Syt14	1.43347	-2.02217	2.06459	-0.979452	0.327357	NA
ENSMUSG00000016181.4	Diexf	183.145	0.0505156	0.296784	0.17021	0.864845	1
ENSMUSG00000026638.8	Irf6	55.2279	-0.000111174	0.54092	-0.000205527	0.999836	1
ENSMUSG00000079144.5	A130010J15Rik	32.2664	0.621144	0.691292	0.898526	0.368905	1
ENSMUSG00000037318.4	Traf3ip3	1045.78	0.39044	0.344336	1.13389	0.25684	1
ENSMUSG00000016194.8	Hsd11b1	216.087	0.652811	0.304526	2.1437	0.0320573	0.380333
ENSMUSG00000009633.2	G0s2	2.59136	1.16535	2.08387	0.559225	0.576008	1
ENSMUSG00000026639.11	Lamb3	5.85981	0.811062	1.1371	0.713274	0.475676	1
ENSMUSG00000026640.6	Plxna2	4.7547	-4.57085	1.6964	-2.69444	0.00705061	0.133799
ENSMUSG00000016493.6	Cd46	45.2178	0.408999	0.47132	0.867773	0.385519	1
ENSMUSG00000016481.9	Cr1l	226.538	0.0447336	0.161495	0.276997	0.781783	1
ENSMUSG00000026616.8	Cr2	36.0544	-2.0981	0.862407	-2.43284	0.0149807	0.230338
ENSMUSG00000050530.8	Fam171a1	0.634488	-1.5471	4.21545	-0.367008	0.713613	NA
ENSMUSG00000026643.10	Nmt2	347.312	-0.244641	0.264601	-0.924567	0.355191	1
ENSMUSG00000049950.6	Rpp38	12.9082	-0.0304938	0.652911	-0.0467043	0.962749	1
ENSMUSG00000026644.6	Acbd7	1.33554	-4.73896	3.25744	-1.45481	0.145722	NA
ENSMUSG00000026650.9	Meig1	3.01452	1.55163	2.04454	0.758913	0.447904	1
ENSMUSG00000026648.11	Dclre1c	388.226	-1.45981	0.394908	-3.69659	0.000218517	0.00901569
ENSMUSG00000026646.10	Suv39h2	27.4769	0.16393	0.664388	0.246738	0.805111	1
ENSMUSG00000051396.8	Hspa14	181.732	0.0849769	0.186321	0.456077	0.648334	1
ENSMUSG00000039496.2	Cdnf	10.1232	0.26275	1.30801	0.200878	0.840794	1
ENSMUSG00000026655.7	Fam107b	2749.24	0.0900674	0.207941	0.433139	0.664913	1
ENSMUSG00000026657.8	Frmd4a	99.9728	-2.67264	0.423678	-6.3082	2.82307e-10	7.20761e-08
ENSMUSG00000039449.8	Prpf18	349.105	0.221996	0.184206	1.20515	0.228145	0.968961
ENSMUSG00000026662.7	Sephs1	160.089	0.305373	0.180172	1.6949	0.0900943	0.667997
ENSMUSG00000026664.7	Phyh	130.604	0.0798052	0.304308	0.262252	0.793128	1
ENSMUSG00000026669.8	Mcm10	13.4523	-0.177308	0.719701	-0.246363	0.805401	1
ENSMUSG00000026672.5	Optn	12.681	-0.689359	0.641811	-1.07408	0.282785	1
ENSMUSG00000039145.9	Camk1d	472.02	-0.378672	0.130525	-2.90115	0.00371793	0.0828166
ENSMUSG00000039128.6	Cdc123	161.784	-0.15166	0.262351	-0.57808	0.56321	1
ENSMUSG00000025817.5	Nudt5	123.505	0.267309	0.241563	1.10658	0.268477	1
ENSMUSG00000056718.2	Gm13199	2.14282	-1.119	1.33175	-0.84025	0.400768	NA
ENSMUSG00000025816.8	Sec61a2	59.2952	-0.251758	0.542751	-0.463855	0.642752	1
ENSMUSG00000043241.8	Upf2	824.772	-0.0285033	0.13202	-0.215901	0.829065	1
ENSMUSG00000039046.9	Usp6nl	279.725	-0.825148	0.346244	-2.38314	0.0171656	0.254185
ENSMUSG00000002107.9	Celf2	2472.94	-0.0464907	0.179994	-0.25829	0.796183	1
ENSMUSG00000015619.9	Gata3	557.407	0.166958	0.327762	0.509387	0.610481	1
ENSMUSG00000025783.2	4930412O13Rik	1.03281	0.0671405	4.13768	0.0162266	0.987054	NA
ENSMUSG00000025782.6	Taf3	381.05	0.0501489	0.179864	0.278816	0.780386	1
ENSMUSG00000025781.8	Atp5c1	616.573	-0.0121677	0.174022	-0.0699208	0.944257	1
ENSMUSG00000037262.7	Kin	117.467	0.154146	0.216551	0.711824	0.476574	1
ENSMUSG00000025780.7	Itih5	64.6011	0.275132	0.457542	0.601325	0.547624	1
ENSMUSG00000061186.8	Sfmbt2	109.388	0.0783565	0.360351	0.217445	0.827862	1
ENSMUSG00000026778.6	Prkcq	2628.72	0.279255	0.177755	1.57101	0.116179	0.752355
ENSMUSG00000026773.10	Pfkfb3	343.828	-0.249348	0.229941	-1.0844	0.278187	1
ENSMUSG00000037197.5	Rbm17	264.556	-0.157764	0.181741	-0.868068	0.385357	1
ENSMUSG00000026770.4	Il2ra	111.377	-0.248159	0.303358	-0.81804	0.413334	1
ENSMUSG00000023206.9	Il15ra	64.1468	0.547858	0.440126	1.24478	0.213214	0.950435
ENSMUSG00000058594.9	Fbxo18	199.257	0.0789551	0.197264	0.400251	0.688972	1
ENSMUSG00000047909.5	Ankrd16	251.135	0.139368	0.315698	0.441461	0.65888	1
ENSMUSG00000026767.6	Fam188a	297.224	0.0535639	0.349485	0.153265	0.878189	1
ENSMUSG00000026730.6	Pter	4.20762	-1.14271	1.37467	-0.831263	0.405825	1
ENSMUSG00000026727.4	Rsu1	294.322	-0.221139	0.249814	-0.885212	0.376042	1
ENSMUSG00000026726.8	Cubn	2.27621	0.147105	1.61687	0.0909813	0.927507	1
ENSMUSG00000026723.4	Trdmt1	52.4888	-0.131574	0.339934	-0.387058	0.698714	1
ENSMUSG00000052389.1	Gm9875	1.98126	0.0786525	1.69126	0.0465052	0.962908	NA
ENSMUSG00000026728.3	Vim	1605.35	-0.0771861	0.231301	-0.333703	0.738603	1
ENSMUSG00000003418.9	St8sia6	795.269	-1.82617	0.408624	-4.46907	7.85606e-06	0.000513997
ENSMUSG00000026718.11	Stam	243.664	-0.359217	0.231421	-1.55222	0.120609	0.763648
ENSMUSG00000026712.2	Mrc1	35.0182	-1.22367	0.866537	-1.41214	0.157908	0.851936
ENSMUSG00000057914.8	Cacnb2	6.82822	-6.56937	1.53287	-4.28567	1.82188e-05	0.00107912
ENSMUSG00000026707.9	Nsun6	150.33	0.289882	0.278094	1.04239	0.297232	1
ENSMUSG00000017418.7	Arl5b	527.982	-0.125558	0.525982	-0.238712	0.811329	1
ENSMUSG00000026748.7	Plxdc2	15.4225	-2.19744	0.94933	-2.31473	0.020628	0.286418
ENSMUSG00000053702.9	Nebl	158.214	-0.962296	0.337768	-2.84899	0.00438586	0.092678
ENSMUSG00000054057.2	A930004D18Rik	0.972468	0.651649	2.1396	0.304565	0.760697	NA
ENSMUSG00000054074.9	2810030E01Rik	3.65054	0.0456393	1.4018	0.0325576	0.974027	1
ENSMUSG00000026743.9	Mllt10	888.815	-0.0630427	0.16207	-0.388985	0.697288	1
ENSMUSG00000026740.6	Dnajc1	567.807	0.0934109	0.264516	0.353139	0.723984	1
ENSMUSG00000051154.5	Commd3	147.009	0.340404	0.276955	1.22909	0.219037	0.957637
ENSMUSG00000026739.7	Bmi1	293.03	0.410704	0.202102	2.03216	0.042137	0.447924
ENSMUSG00000026737.6	Pip4k2a	1295.86	-0.722949	0.171849	-4.20688	2.58924e-05	0.00145118
ENSMUSG00000026736.1	4930426L09Rik	10.4252	-0.064447	1.01754	-0.0633358	0.949499	1
ENSMUSG00000037683.7	Armc3	10.0391	-0.440516	0.910134	-0.484013	0.628377	1
ENSMUSG00000023094.8	Msrb2	21.9381	-0.348247	0.729778	-0.477196	0.633222	1
ENSMUSG00000043415.4	Otud1	177.923	0.363575	0.498369	0.72953	0.465678	1
ENSMUSG00000036617.9	Etl4	1.27397	-0.0797134	2.44003	-0.0326691	0.973938	NA
ENSMUSG00000036591.8	Arhgap21	184.846	-1.3003	0.437458	-2.9724	0.00295482	0.0694804
ENSMUSG00000026679.3	Enkur	5.77138	-0.484029	1.12085	-0.431843	0.665855	1
ENSMUSG00000048550.10	Thnsl1	31.0129	-0.539487	0.447948	-1.20435	0.228453	0.969159
ENSMUSG00000026786.8	Apbb1ip	1770.73	0.0302369	0.171756	0.176045	0.860258	1
ENSMUSG00000026784.8	Pdss1	67.6189	-0.0435122	0.437405	-0.099478	0.920759	1
ENSMUSG00000058835.7	Abi1	1277.5	0.0168157	0.0932258	0.180375	0.856858	1
ENSMUSG00000026781.9	Acbd5	356.447	-0.499777	0.186156	-2.68471	0.00725919	0.135882
ENSMUSG00000026779.6	Mastl	15.3833	-0.129131	0.507341	-0.254524	0.799091	1
ENSMUSG00000026775.3	Yme1l1	1137.46	0.0484264	0.177083	0.273467	0.784494	1
ENSMUSG00000026774.5	4931423N10Rik	2.75827	0.756375	1.80933	0.418042	0.675916	1
ENSMUSG00000026771.8	Spopl	357.453	0.0435753	0.389599	0.111847	0.910945	1
ENSMUSG00000026981.9	Il1rn	5.93817	-3.08969	1.09494	-2.82178	0.00477583	0.0991761
ENSMUSG00000026979.10	Psd4	1065.51	0.320484	0.187858	1.706	0.0880088	0.660875
ENSMUSG00000004113.11	Cacna1b	1.48339	-1.81399	1.88838	-0.960607	0.33675	NA
ENSMUSG00000036893.9	Ehmt1	531.343	-0.195639	0.258396	-0.757127	0.448974	1
ENSMUSG00000026972.9	Arrdc1	261.663	0.0761787	0.256477	0.297019	0.766452	1
ENSMUSG00000026974.6	Zmynd19	60.0764	0.245568	0.457776	0.536437	0.591657	1
ENSMUSG00000026975.4	Wdr85	49.5762	0.52064	0.538955	0.966016	0.334036	1
ENSMUSG00000036850.3	Mrpl41	36.1178	0.213826	0.416675	0.513172	0.607831	1
ENSMUSG00000036833.9	Pnpla7	461.105	-0.336549	0.253621	-1.32698	0.184517	0.903005
ENSMUSG00000006476.12	Nelf	49.633	0.188222	0.404346	0.465497	0.641576	1
ENSMUSG00000036805.7	Noxa1	0.903786	-0.19489	2.51662	-0.0774414	0.938272	NA
ENSMUSG00000078202.2	Nrarp	55.337	0.931936	0.851269	1.09476	0.273621	1
ENSMUSG00000059555.6	A830007P12Rik	263.834	0.348654	0.20732	1.68172	0.092623	0.675534
ENSMUSG00000013465.11	Cobra1	244.709	0.293976	0.269851	1.0894	0.275976	1
ENSMUSG00000036770.5	4933433C11Rik	6.56174	-0.28415	3.30238	-0.0860441	0.931431	1
ENSMUSG00000026969.3	Fam166a	2.91753	1.16799	1.39569	0.836856	0.402673	1
ENSMUSG00000036752.4	Tubb2c	362.113	0.39697	0.591705	0.670892	0.502289	1
ENSMUSG00000006471.10	Ndor1	292.648	0.0416899	0.176646	0.236009	0.813426	1
ENSMUSG00000078201.3	Tmem203	21.3923	0.371426	0.915977	0.405497	0.685112	1
ENSMUSG00000048707.8	Tprn	102.267	0.329883	0.569332	0.579421	0.562305	1
ENSMUSG00000026966.6	Ssna1	74.197	0.354138	0.291759	1.2138	0.224824	0.966433
ENSMUSG00000026965.6	Anapc2	322.287	0.280869	0.20852	1.34696	0.177992	0.889111
ENSMUSG00000026959.7	Grin1	0.815046	1.16699	2.77902	0.419931	0.674536	NA
ENSMUSG00000036646.7	Man1b1	260.062	-0.368648	0.298333	-1.23569	0.216573	0.953957
ENSMUSG00000026958.7	Dpp7	38.0322	-0.311235	0.350869	-0.887042	0.375057	1
ENSMUSG00000026956.9	Uap1l1	75.0211	-0.232031	0.488511	-0.474975	0.634804	1
ENSMUSG00000026955.7	2010317E24Rik	9.92723	0.647078	0.761338	0.849922	0.395368	1
ENSMUSG00000015094.9	Npdc1	1.83781	-0.768064	1.60852	-0.477496	0.633009	NA
ENSMUSG00000036587.6	Fut7	7.1918	-0.27562	0.817765	-0.337041	0.736086	1
ENSMUSG00000026944.11	Abca2	975.696	0.150204	0.150327	0.999184	0.317705	1
ENSMUSG00000047617.5	BC029214	71.9633	0.233229	0.40431	0.576857	0.564036	1
ENSMUSG00000015093.8	Clic3	2.85719	-2.37228	1.83163	-1.29518	0.19526	0.923394
ENSMUSG00000015083.5	C8g	2.89743	0.10426	1.50535	0.0692593	0.944783	1
ENSMUSG00000015095.5	Fbxw5	154.164	0.140245	0.340431	0.411963	0.680367	1
ENSMUSG00000026942.7	Traf2	186.01	0.124591	0.245258	0.507999	0.611454	1
ENSMUSG00000015092.3	Edf1	113.459	0.202692	0.326604	0.620605	0.534859	1
ENSMUSG00000026941.9	Mamdc4	26.3045	-0.410413	0.575659	-0.712945	0.47588	1
ENSMUSG00000036504.6	Phpt1	5.59532	1.46981	0.977201	1.5041	0.132555	0.794078
ENSMUSG00000029419.7	Gm996	1.09312	-0.344277	2.17896	-0.158001	0.874456	NA
ENSMUSG00000015087.8	B230208H17Rik	302.801	0.000234616	0.210427	0.00111495	0.99911	1
ENSMUSG00000026939.6	Tmem141	2.3967	-3.70977	2.00709	-1.84833	0.0645546	0.56488
ENSMUSG00000026938.9	Fcna	9.97929	-1.85035	0.787256	-2.35038	0.0187541	0.270783
ENSMUSG00000049086.7	Bmyc	30.2278	-0.562999	0.413228	-1.36244	0.173058	0.883755
ENSMUSG00000026933.9	Camsap1	202.767	-0.153959	0.196249	-0.784508	0.432742	1
ENSMUSG00000036352.10	Ubac1	90.1276	-0.00866541	0.356501	-0.0243069	0.980608	1
ENSMUSG00000026932.8	Nacc2	42.5474	-3.21972	0.689016	-4.67292	2.96947e-06	0.000216979
ENSMUSG00000026934.8	Lhx3	0.847619	-1.02722	4.29344	-0.239254	0.810909	NA
ENSMUSG00000036327.10	Qsox2	44.292	-0.183577	0.367558	-0.49945	0.617463	1
ENSMUSG00000026930.8	Gpsm1	39.1938	-0.220301	0.379879	-0.579923	0.561966	1
ENSMUSG00000075467.4	Dnlz	38.2471	0.176807	0.410788	0.430411	0.666897	1
ENSMUSG00000026928.8	Card9	16.6765	-1.18918	0.835057	-1.42407	0.154426	0.846231
ENSMUSG00000036281.6	Snapc4	286.966	-0.0566824	0.187599	-0.302147	0.76254	1
ENSMUSG00000026927.10	Sdccag3	362.901	0.315197	0.162215	1.94308	0.0520063	0.501061
ENSMUSG00000026926.8	Pmpca	265.484	0.215319	0.251009	0.857812	0.390996	1
ENSMUSG00000026925.10	Inpp5e	170.494	0.343664	0.297841	1.15385	0.248561	0.992218
ENSMUSG00000026924.10	Sec16a	1171.88	0.0953132	0.129668	0.735054	0.462307	1
ENSMUSG00000026923.8	Notch1	1601.11	0.146932	0.226753	0.647984	0.516996	1
ENSMUSG00000026922.7	Agpat2	21.1931	-0.429766	0.525656	-0.81758	0.413597	1
ENSMUSG00000036186.5	Fam69b	2.19986	1.03315	1.27104	0.812837	0.416312	1
ENSMUSG00000026919.1	Lcn4	8.57459	1.89723	0.985131	1.92586	0.0541213	0.513217
ENSMUSG00000036160.7	Surf6	148.055	0.0571737	0.199065	0.287212	0.77395	1
ENSMUSG00000015776.6	Med22	92.9476	0.00460174	0.3835	0.0119993	0.990426	1
ENSMUSG00000062647.10	Rpl7a	347.892	0.274642	0.534748	0.513592	0.607538	1
ENSMUSG00000015790.7	Surf1	82.1937	0.102515	0.35636	0.287671	0.773599	1
ENSMUSG00000014873.8	Surf2	226.169	0.447428	0.190118	2.35343	0.0186012	0.269073
ENSMUSG00000014867.3	Surf4	566.117	-0.231599	0.253343	-0.914171	0.360627	1
ENSMUSG00000049897.8	Gm711	5.57616	-1.06784	1.2196	-0.875562	0.381268	1
ENSMUSG00000052406.8	Rexo4	163.099	0.00190207	0.322724	0.0058938	0.995297	1
ENSMUSG00000014852.9	Adamts13	1.42558	-1.60425	2.22421	-0.721267	0.470745	NA
ENSMUSG00000015488.8	5930434B04Rik	162.581	-0.26999	0.205502	-1.3138	0.188912	0.914087
ENSMUSG00000036067.6	Slc2a6	17.9166	-2.82677	0.68482	-4.12776	3.6632e-05	0.00197522
ENSMUSG00000036040.8	Adamtsl2	3.38861	-4.70487	1.76722	-2.66229	0.007761	0.14244
ENSMUSG00000000889.7	Dbh	1.42995	0	4.40736	0	1	NA
ENSMUSG00000009614.10	Sardh	2.25167	-1.88385	2.09637	-0.898628	0.368851	1
ENSMUSG00000009621.10	Vav2	175.823	-2.27352	0.401926	-5.65657	1.54431e-08	2.41484e-06
ENSMUSG00000026918.10	Brd3	257.201	-0.0682172	0.229913	-0.296708	0.766689	1
ENSMUSG00000026917.9	Wdr5	157.048	0.142403	0.214233	0.664711	0.506236	1
ENSMUSG00000015846.8	Rxra	85.9646	0.257743	0.343982	0.749293	0.453681	1
ENSMUSG00000026833.12	Olfm1	2.24852	-1.29047	1.99745	-0.64606	0.51824	1
ENSMUSG00000035772.5	Mrps2	73.9535	0.282802	0.35077	0.806231	0.42011	1
ENSMUSG00000026821.9	Ralgds	88.2006	-0.163196	0.472504	-0.345385	0.729805	1
ENSMUSG00000026818.5	Cel	3.2626	-2.28787	2.43047	-0.941328	0.346537	1
ENSMUSG00000026816.7	Gtf3c5	106.759	0.0963335	0.332681	0.289567	0.772147	1
ENSMUSG00000026812.9	Tsc1	403.716	-0.0409709	0.22436	-0.182613	0.855102	1
ENSMUSG00000026809.8	1700026L06Rik	1.54045	-3.78201	2.56119	-1.47666	0.139767	NA
ENSMUSG00000026807.8	Ak8	3.97029	-2.59976	2.06214	-1.26071	0.207415	0.940374
ENSMUSG00000035666.8	Gtf3c4	131.686	0.173716	0.274669	0.632455	0.527089	1
ENSMUSG00000026806.9	Ddx31	134.717	0.473207	0.277944	1.70253	0.088656	0.661798
ENSMUSG00000026805.7	Barhl1	1.00843	1.32825	2.6118	0.508558	0.611062	NA
ENSMUSG00000079502.2	1700101E01Rik	2.17408	0.668786	1.55172	0.430997	0.666471	1
ENSMUSG00000026803.11	Ttf1	251.31	0.21637	0.299832	0.721638	0.470517	1
ENSMUSG00000043535.7	Setx	3944.48	0.0131407	0.129807	0.101233	0.919366	1
ENSMUSG00000035513.10	Ntng2	103.586	0.250515	0.331442	0.755833	0.44975	1
ENSMUSG00000026799.9	Med27	130.478	0.0428688	0.215803	0.198648	0.842538	1
ENSMUSG00000039844.12	Rapgef1	1361.77	-0.0694743	0.144617	-0.480404	0.630941	1
ENSMUSG00000039826.6	Trub2	97.864	0.0439281	0.385857	0.113846	0.90936	1
ENSMUSG00000075425.3	Gm13547	1.60473	-4.62217	3.64577	-1.26782	0.204864	NA
ENSMUSG00000026798.3	Coq4	11.8467	0.462665	0.757832	0.61051	0.541524	1
ENSMUSG00000059316.2	Slc27a4	59.032	0.206088	0.300839	0.685043	0.493317	1
ENSMUSG00000069020.3	Urm1	59.1538	0.0165962	0.416874	0.0398111	0.968244	1
ENSMUSG00000039787.7	Cercam	7.15793	-0.753639	1.08289	-0.695954	0.486458	1
ENSMUSG00000026790.10	Odf2	352.406	0.0846915	0.219473	0.385886	0.699581	1
ENSMUSG00000019715.8	Gle1	167.871	0.0638064	0.207622	0.307319	0.7586	1
ENSMUSG00000057738.6	Spna2	2778.03	-0.0821763	0.22061	-0.372496	0.709524	1
ENSMUSG00000039715.8	Wdr34	2.78139	-0.895444	1.2145	-0.737296	0.460942	1
ENSMUSG00000054766.7	Set	369.279	-0.0112085	0.255311	-0.0439013	0.964983	1
ENSMUSG00000026785.8	Pkn3	9.71796	-0.942145	1.00653	-0.93603	0.349258	1
ENSMUSG00000015335.10	Zdhhc12	18.3619	-0.134688	0.666478	-0.202089	0.839847	1
ENSMUSG00000039686.8	Zer1	417.196	0.310133	0.168377	1.8419	0.0654902	0.568807
ENSMUSG00000039678.6	Tbc1d13	163.412	0.0613928	0.18679	0.328673	0.742403	1
ENSMUSG00000015337.5	Endog	26.362	0.30773	0.719073	0.427953	0.668685	1
ENSMUSG00000039660.8	D2Wsu81e	58.2815	0.146239	0.345478	0.423295	0.67208	1
ENSMUSG00000039648.8	Ccbl1	23.7394	-0.0583284	0.628959	-0.092738	0.926112	1
ENSMUSG00000007476.11	Lrrc8a	408.922	0.0520494	0.195699	0.265967	0.790265	1
ENSMUSG00000079484.4	Phyhd1	14.0053	0.878362	0.826904	1.06223	0.288131	1
ENSMUSG00000075419.3	Dolk	15.0285	-0.123758	0.555875	-0.222637	0.823818	1
ENSMUSG00000052533.8	Nup188	319.921	-0.0149567	0.221255	-0.0675992	0.946105	1
ENSMUSG00000026860.9	Sh3glb2	168.575	0.256908	0.264293	0.972059	0.331021	1
ENSMUSG00000026858.11	Fam73b	40.1242	-0.329389	0.494333	-0.66633	0.5052	1
ENSMUSG00000026856.8	Dolpp1	44.9431	0.232427	0.345585	0.672562	0.501226	1
ENSMUSG00000026853.8	Crat	26.0454	-0.176043	0.41717	-0.421993	0.67303	1
ENSMUSG00000039515.5	Ppp2r4	268.972	0.0472734	0.23963	0.197277	0.843611	1
ENSMUSG00000089762.2	Ier5l	17.7584	0.177944	2.12298	0.0838182	0.933201	1
ENSMUSG00000047363.4	Cstad	3.04786	-0.115453	1.54473	-0.0747404	0.940421	1
ENSMUSG00000044320.8	1700001O22Rik	3.82911	2.17394	1.05775	2.05525	0.039855	0.432186
ENSMUSG00000026857.3	Mettl11a	45.6171	-0.454264	0.498772	-0.910765	0.362419	1
ENSMUSG00000039483.4	Asb6	100.008	-0.0111451	0.307136	-0.0362872	0.971053	1
ENSMUSG00000026848.7	Tor1b	257.308	-0.0596518	0.260603	-0.228899	0.818947	1
ENSMUSG00000026849.11	Tor1a	105.623	-0.223972	0.229063	-0.977776	0.328185	1
ENSMUSG00000026851.8	BC005624	99.4005	-0.1036	0.330457	-0.313507	0.753896	1
ENSMUSG00000026854.9	Usp20	83.2289	-0.360367	0.281589	-1.27976	0.200628	0.927382
ENSMUSG00000075415.6	Fnbp1	2360.17	0.149791	0.174794	0.856957	0.391469	1
ENSMUSG00000000194.7	Gpr107	300.484	-0.0453704	0.315109	-0.143983	0.885514	1
ENSMUSG00000062661.6	Ncs1	1.92221	0.129029	1.37702	0.0937017	0.925346	NA
ENSMUSG00000055632.10	Hmcn2	1.66216	-0.217791	2.1609	-0.100787	0.91972	NA
ENSMUSG00000076441.4	Ass1	67.2529	-0.333004	0.365876	-0.910156	0.36274	1
ENSMUSG00000026843.9	Fubp3	98.1222	-0.0362029	0.322158	-0.112376	0.910525	1
ENSMUSG00000039356.9	Exosc2	66.8864	0.149359	0.332054	0.449802	0.652853	1
ENSMUSG00000026842.9	Abl1	515.215	-0.316457	0.281315	-1.12492	0.260622	1
ENSMUSG00000043102.2	Qrfp	6.10815	0.541592	0.734304	0.737558	0.460783	1
ENSMUSG00000026841.7	Fibcd1	2.25666	1.18437	2.51202	0.471482	0.637297	1
ENSMUSG00000001855.8	Nup214	656.64	0.052567	0.14197	0.370269	0.711182	1
ENSMUSG00000050592.8	Fam78a	895.6	0.142853	0.285206	0.500876	0.616458	1
ENSMUSG00000039262.9	Prrc2b	2378.73	0.377345	0.182022	2.07308	0.0381651	0.421461
ENSMUSG00000039254.9	Pomt1	68.0147	0.226882	0.460277	0.492924	0.622066	1
ENSMUSG00000002550.9	Uck1	73.5901	0.0495247	0.440567	0.112411	0.910497	1
ENSMUSG00000044627.4	Swi5	92.5501	0.15272	0.319796	0.477554	0.632968	1
ENSMUSG00000002546.9	Golga2	274.281	-0.0436816	0.247546	-0.176459	0.859934	1
ENSMUSG00000026825.10	Dnm1	1.55834	-0.0451032	3.30526	-0.0136459	0.989112	NA
ENSMUSG00000039205.9	Ciz1	492.552	0.20059	0.150179	1.33567	0.181657	0.896926
ENSMUSG00000039195.4	1110008P14Rik	32.8822	0.71574	0.447115	1.6008	0.109422	0.734349
ENSMUSG00000026820.3	Ptges2	22.0057	0.189082	0.495492	0.381604	0.702755	1
ENSMUSG00000026819.9	Slc25a25	122.415	-0.416493	0.254892	-1.634	0.102259	0.712334
ENSMUSG00000039164.2	Naif1	40.1132	-0.181648	0.337694	-0.537906	0.590642	1
ENSMUSG00000039157.6	Fam102a	1182.87	0.495168	0.194287	2.54864	0.0108143	0.18321
ENSMUSG00000026810.6	Dpm2	58.229	0.103033	0.367085	0.280679	0.778956	1
ENSMUSG00000075405.3	9430097D07Rik	1.75659	1.96964	1.9697	0.999972	0.317324	NA
ENSMUSG00000046854.10	Pip5kl1	8.62932	1.71257	1.29195	1.32557	0.184983	0.903583
ENSMUSG00000079442.5	St6galnac4	79.146	0.663151	0.334946	1.97987	0.0477178	0.47831
ENSMUSG00000026811.10	St6galnac6	15.3907	-0.324799	0.903464	-0.359504	0.719218	1
ENSMUSG00000026814.9	Eng	8.14782	-2.4103	1.48725	-1.62065	0.105093	0.719817
ENSMUSG00000009566.6	Fpgs	46.0223	-0.471592	0.461276	-1.02236	0.306608	1
ENSMUSG00000009555.10	Cdk9	229.192	-0.0825031	0.229213	-0.359941	0.718891	1
ENSMUSG00000059013.6	Sh2d3c	524.862	0.440052	0.176843	2.48838	0.0128326	0.20714
ENSMUSG00000009551.2	6330409D20Rik	6.70078	-1.25817	1.07365	-1.17187	0.241251	0.982708
ENSMUSG00000039021.9	Ttc16	8.90935	-0.365339	0.755188	-0.483772	0.628547	1
ENSMUSG00000009563.8	Tor2a	90.054	0.304155	0.34641	0.878021	0.379932	1
ENSMUSG00000053746.6	Ptrh1	11.4113	0.402583	0.72329	0.556599	0.577801	1
ENSMUSG00000038987.8	1700019L03Rik	1.52294	0.496962	1.8816	0.264117	0.79169	NA
ENSMUSG00000026797.9	Stxbp1	17.4999	0.0268436	0.469131	0.0572198	0.95437	1
ENSMUSG00000026796.10	Fam129b	20.5937	-0.0615717	0.634019	-0.0971134	0.922636	1
ENSMUSG00000026792.9	Lrsam1	38.0031	-0.54026	0.353235	-1.52947	0.126149	0.77749
ENSMUSG00000038900.11	Rpl12	162.898	-0.0737786	0.305918	-0.241171	0.809423	1
ENSMUSG00000026791.8	Slc2a8	19.1615	0.144462	0.781031	0.184963	0.853258	1
ENSMUSG00000038860.8	Garnl3	13.8485	0.761544	0.615745	1.23679	0.216167	0.953242
ENSMUSG00000038831.9	Ralgps1	169.322	-0.965499	0.33452	-2.88622	0.00389896	0.085651
ENSMUSG00000004105.6	Angptl2	95.5566	0.629755	0.666343	0.945092	0.344612	1
ENSMUSG00000068966.4	Zbtb34	123.932	-0.578255	0.214688	-2.69347	0.00707131	0.133826
ENSMUSG00000026788.7	Zbtb43	147.286	0.03842	0.281044	0.136704	0.891265	1
ENSMUSG00000038740.3	Fam125b	124.791	-0.0959521	0.282292	-0.339904	0.733929	1
ENSMUSG00000038718.7	Pbx3	33.079	0.491584	0.435425	1.12897	0.258909	1
ENSMUSG00000038696.7	Mapkap1	281.69	-0.003112	0.235328	-0.0132241	0.989449	1
ENSMUSG00000026867.11	Gapvd1	1075.98	-0.000394165	0.133521	-0.00295209	0.997645	1
ENSMUSG00000026864.7	Hspa5	5903.18	0.0141595	0.665582	0.0212739	0.983027	1
ENSMUSG00000070953.7	Rabepk	40.665	0.268274	0.377136	0.711345	0.47687	1
ENSMUSG00000035949.8	Fbxw2	377.624	0.151081	0.153201	0.986162	0.324054	1
ENSMUSG00000026869.6	Psmd5	166.254	0.229645	0.227455	1.00962	0.312675	1
ENSMUSG00000026873.3	Phf19	18.5048	-0.00934212	0.489694	-0.0190775	0.984779	1
ENSMUSG00000026875.7	Traf1	750.881	-0.0097445	0.301608	-0.0323085	0.974226	1
ENSMUSG00000026874.4	Hc	0.947698	-2.94285	3.84547	-0.765278	0.444106	NA
ENSMUSG00000035875.7	AI182371	9.60537	0.110376	0.733417	0.150495	0.880374	1
ENSMUSG00000057110.8	Cep110	2635.54	0.0696379	0.187258	0.371882	0.709981	1
ENSMUSG00000026878.9	Rab14	637.126	-0.14969	0.253827	-0.589734	0.555369	1
ENSMUSG00000026879.7	Gsn	180.926	-1.90232	0.422682	-4.5006	6.77612e-06	0.000456716
ENSMUSG00000026880.9	Stom	34.6237	-1.90785	0.652513	-2.92385	0.00345735	0.078017
ENSMUSG00000035778.10	Ggta1	143.109	-1.02426	0.288992	-3.54427	0.000393705	0.0146141
ENSMUSG00000026883.10	Dab2ip	36.452	-1.94382	1.11502	-1.7433	0.0812808	0.63613
ENSMUSG00000026885.6	Ttll11	0.87552	0.0956907	2.80837	0.0340733	0.972819	NA
ENSMUSG00000026895.7	Ndufa8	53.1657	-0.15105	0.342337	-0.44123	0.659046	1
ENSMUSG00000026889.6	Rbm18	266.053	0.269616	0.263616	1.02276	0.306421	1
ENSMUSG00000026887.3	Mrrf	40.5122	0.04038	0.504423	0.0800518	0.936196	1
ENSMUSG00000047250.6	Ptgs1	7.55656	0.526622	0.703108	0.748992	0.453862	1
ENSMUSG00000009030.8	Pdcl	161.354	-0.188476	0.220849	-0.853418	0.393427	1
ENSMUSG00000075376.4	Rc3h2	1162.84	0.0398195	0.192092	0.207294	0.835781	1
ENSMUSG00000066798.3	Zbtb6	216.538	0.248438	0.28159	0.882268	0.377632	1
ENSMUSG00000050714.8	Zbtb26	63.7593	0.191067	0.463782	0.411976	0.680357	1
ENSMUSG00000035437.9	Rabgap1	518.806	-0.0761927	0.162875	-0.467798	0.639929	1
ENSMUSG00000026915.8	Strbp	391.871	-0.667259	0.336717	-1.98166	0.0475173	0.477524
ENSMUSG00000053164.6	Gpr21	42.7006	-0.18803	0.480073	-0.39167	0.695302	1
ENSMUSG00000035403.8	Crb2	1.01631	-0.642816	3.0032	-0.214044	0.830513	NA
ENSMUSG00000035392.10	Dennd1a	258.159	-0.246673	0.26364	-0.935645	0.349456	1
ENSMUSG00000026749.5	Nek6	59.7909	-3.83275	0.680523	-5.63207	1.78058e-08	2.70147e-06
ENSMUSG00000026750.5	Psmb7	117.592	0.19364	0.276157	0.701195	0.483181	1
ENSMUSG00000063972.6	Nr6a1	25.6143	-0.184004	0.705899	-0.260666	0.79435	1
ENSMUSG00000046618.7	Olfml2a	1.58086	-3.28792	2.88151	-1.14104	0.253852	NA
ENSMUSG00000035295.4	Wdr38	6.60996	-1.0014	1.03666	-0.965989	0.33405	1
ENSMUSG00000062997.6	Rpl35	107.441	-0.0461519	0.615902	-0.0749338	0.940267	1
ENSMUSG00000026755.8	Arpc5l	228.586	0.0121538	0.223623	0.0543493	0.956657	1
ENSMUSG00000026754.8	Golga1	240.339	-0.0211807	0.363569	-0.0582577	0.953543	1
ENSMUSG00000035236.10	Scai	544.117	-0.139455	0.339073	-0.411283	0.680865	1
ENSMUSG00000026753.3	Ppp6c	569.268	0.0251072	0.147206	0.170558	0.864571	1
ENSMUSG00000026866.9	Kynu	98.1793	-3.66757	1.20322	-3.04813	0.00230272	0.056884
ENSMUSG00000049744.8	Arhgap15	2585.66	-0.1669	0.373525	-0.446823	0.655003	1
ENSMUSG00000036890.6	Gtdc1	183.09	0.23173	0.38888	0.59589	0.551248	1
ENSMUSG00000026872.8	Zeb2	564.135	-0.81423	0.690734	-1.17879	0.238483	0.981354
ENSMUSG00000052155.5	Acvr2a	87.2332	-1.65223	0.3464	-4.7697	1.84496e-06	0.000143531
ENSMUSG00000026761.6	Orc4	659.848	-0.0275482	0.31065	-0.0886793	0.929337	1
ENSMUSG00000036792.5	Mbd5	410.94	-0.323695	0.315267	-1.02673	0.304546	1
ENSMUSG00000069495.6	Epc2	664.534	-0.122241	0.24275	-0.503567	0.614565	1
ENSMUSG00000026764.9	Kif5c	47.4316	0.281218	0.528799	0.531806	0.594861	1
ENSMUSG00000026765.6	Lypd6b	84.3583	0.569693	0.580487	0.981404	0.326393	1
ENSMUSG00000026766.10	Mmadhc	104.615	-0.0442813	0.370142	-0.119633	0.904774	1
ENSMUSG00000017144.2	Rnd3	108.323	-2.94307	0.794762	-3.70308	0.000212998	0.00888215
ENSMUSG00000036249.9	Rbm43	143.746	0.0295107	0.244736	0.120582	0.904022	1
ENSMUSG00000026946.3	Nmi	195.532	0.0543043	0.248311	0.218695	0.826888	1
ENSMUSG00000036202.8	Rif1	1641.92	0.00785393	0.214614	0.0365956	0.970807	1
ENSMUSG00000026950.9	Neb	252.111	-1.09947	0.451866	-2.43318	0.0149669	0.230338
ENSMUSG00000036093.7	Arl5a	420.227	0.0798056	0.160678	0.49668	0.619414	1
ENSMUSG00000017412.8	Cacnb4	7.16218	-0.359573	0.926994	-0.387891	0.698097	1
ENSMUSG00000025201.5	Gm13540	26.7279	-0.687495	0.443478	-1.55024	0.121085	0.764084
ENSMUSG00000055371.10	Stam2	217.99	0.0529921	0.186211	0.284581	0.775965	1
ENSMUSG00000036053.9	Fmnl2	154.517	-4.63089	0.597768	-7.74696	9.41202e-15	7.35878e-12
ENSMUSG00000061136.7	Prpf40a	1159.59	-0.0690943	0.131944	-0.523665	0.600511	1
ENSMUSG00000026960.6	Arl6ip6	166.567	0.100099	0.236815	0.422688	0.672523	1
ENSMUSG00000026826.5	Nr4a2	671.655	0.574119	1.03272	0.555931	0.578258	1
ENSMUSG00000026827.6	Gpd2	251.939	-0.428427	0.261504	-1.63832	0.101355	0.709128
ENSMUSG00000026832.6	Cytip	3242.03	-0.45512	0.22314	-2.03961	0.0413887	0.443285
ENSMUSG00000026836.9	Acvr1	9.64766	-1.55771	0.809713	-1.92378	0.0543826	0.513825
ENSMUSG00000036641.8	Ccdc148	4.76405	0.368319	0.910819	0.404382	0.685932	1
ENSMUSG00000026991.11	Pkp4	195.108	0.0511071	0.207027	0.246862	0.805015	1
ENSMUSG00000026989.5	Dapl1	137.311	-0.489121	0.498468	-0.98125	0.32647	1
ENSMUSG00000035168.9	Tanc1	318.649	-0.143118	0.238755	-0.599434	0.548884	1
ENSMUSG00000026988.9	Wdsub1	36.5971	-0.689091	0.341125	-2.02006	0.0433775	0.455513
ENSMUSG00000026987.9	Baz2b	908.719	-1.12893	0.213832	-5.27954	1.29511e-07	1.50013e-05
ENSMUSG00000026977.11	2007-03-01	1647.05	-0.115766	0.220162	-0.525824	0.59901	1
ENSMUSG00000060703.6	Cd302	6.71953	-2.0201	1.23593	-1.63447	0.10216	0.712334
ENSMUSG00000026980.8	Ly75	624.94	0.692711	0.202247	3.42508	0.000614627	0.0204054
ENSMUSG00000026970.9	Rbms1	886.147	0.0275952	0.139257	0.19816	0.84292	1
ENSMUSG00000064289.9	Tank	822.261	-0.190305	0.221328	-0.859831	0.389882	1
ENSMUSG00000026914.8	Psmd14	299.387	-0.143208	0.189322	-0.756422	0.449396	1
ENSMUSG00000035033.9	Tbr1	8.33862	-0.280496	1.079	-0.259959	0.794895	1
ENSMUSG00000035000.8	Dpp4	644.498	-0.636334	0.351296	-1.81139	0.0700804	0.589321
ENSMUSG00000000394.9	Gcg	4.43882	1.70921	1.08254	1.57889	0.114362	0.748862
ENSMUSG00000000392.11	Fap	12.0875	-0.419761	1.04144	-0.403057	0.686906	1
ENSMUSG00000026896.7	Ifih1	462.662	0.259393	0.235888	1.09964	0.271488	1
ENSMUSG00000026893.4	Gca	13.842	-0.648214	0.664125	-0.976043	0.329043	1
ENSMUSG00000034903.11	Cobll1	175.138	-0.199694	0.678372	-0.294372	0.768474	1
ENSMUSG00000057182.7	Scn3a	46.7137	-2.94264	0.821499	-3.58203	0.000340929	0.0129978
ENSMUSG00000026994.3	Galnt3	8.78829	-0.373929	0.865853	-0.431862	0.665842	1
ENSMUSG00000034848.10	Ttc21b	122.839	0.0357883	0.329787	0.108519	0.913584	1
ENSMUSG00000034780.4	B3galt1	1.45815	1.67019	1.62331	1.02888	0.303535	NA
ENSMUSG00000027030.9	Stk39	309.76	0.293743	0.355947	0.825244	0.409233	1
ENSMUSG00000027035.2	Lass6	503.839	-1.24086	0.235181	-5.2762	1.3189e-07	1.51644e-05
ENSMUSG00000034738.8	Nostrin	10.6139	-2.62992	1.41805	-1.8546	0.0636531	0.560441
ENSMUSG00000005233.9	Spc25	19.1942	-0.0342695	0.627023	-0.0546543	0.956414	1
ENSMUSG00000027068.6	Dhrs9	1.9397	0.541889	1.65289	0.327843	0.743031	NA
ENSMUSG00000063145.4	Bbs5	0.91284	-1.73482	2.69525	-0.643658	0.519798	NA
ENSMUSG00000027086.10	Fastkd1	113.268	-0.231062	0.194123	-1.19029	0.233933	0.978865
ENSMUSG00000042133.10	Ppig	742.413	0.12271	0.168841	0.726782	0.46736	1
ENSMUSG00000070883.3	4930578N16Rik	12.2854	0.42403	0.908703	0.466632	0.640763	1
ENSMUSG00000027088.3	Phospho2	142.289	0.378425	0.320784	1.17969	0.238124	0.981354
ENSMUSG00000042155.3	Klhl23	2.38202	-0.0439988	1.67241	-0.0263086	0.979011	1
ENSMUSG00000068882.6	Ssb	1005.37	0.0916166	0.139323	0.657587	0.510804	1
ENSMUSG00000051730.9	Mettl5	77.6619	0.0732409	0.419222	0.174707	0.86131	1
ENSMUSG00000044308.10	Ubr3	925.669	-0.173188	0.208506	-0.830614	0.406192	1
ENSMUSG00000042064.6	Myo3b	52.4569	0.523761	1.48112	0.353624	0.72362	1
ENSMUSG00000014959.6	Gorasp2	243.53	-0.146054	0.250388	-0.583311	0.559684	1
ENSMUSG00000041997.9	Tlk1	1435.48	0.12267	0.129435	0.947738	0.343263	1
ENSMUSG00000041975.10	Mettl8	91.4971	-0.478792	0.299657	-1.5978	0.110087	0.736676
ENSMUSG00000041966.12	Dcaf17	230.539	-0.141361	0.422086	-0.334911	0.737692	1
ENSMUSG00000027015.4	Cybrd1	7.2791	0.732808	1.05281	0.696048	0.486399	1
ENSMUSG00000027012.8	Dync1i2	578.998	0.022184	0.161766	0.137137	0.890923	1
ENSMUSG00000027010.8	Slc25a12	397.312	-0.133035	0.175417	-0.758395	0.448215	1
ENSMUSG00000027018.5	Hat1	178.7	-0.567772	0.218011	-2.60433	0.00920549	0.162102
ENSMUSG00000041921.10	Metap1d	148.664	0.10582	0.281887	0.375399	0.707364	1
ENSMUSG00000027111.8	Itga6	1014.23	-0.0589396	0.190495	-0.309403	0.757015	1
ENSMUSG00000006494.5	Pdk1	1242.56	-0.214685	0.282577	-0.75974	0.44741	1
ENSMUSG00000049044.9	Rapgef4	387.435	-0.52481	0.347718	-1.5093	0.131223	0.79129
ENSMUSG00000004085.8	B230120H23Rik	9.58145	-2.33002	1.09613	-2.12567	0.0335306	0.391574
ENSMUSG00000055612.9	Cdca7	35.9383	0.323144	0.448536	0.720441	0.471253	1
ENSMUSG00000027109.9	Sp3	1933.87	0.00866128	0.178833	0.0484323	0.961372	1
ENSMUSG00000079286.1	Gm11084	7.4001	-0.583577	0.982873	-0.593746	0.552682	1
ENSMUSG00000027108.9	Ola1	215.644	-0.145283	0.201997	-0.719237	0.471995	1
ENSMUSG00000068859.5	Sp9	2.85861	-0.339588	2.1013	-0.161608	0.871615	1
ENSMUSG00000041777.11	Cir1	77.0066	0.0757039	0.373861	0.202492	0.839532	1
ENSMUSG00000008226.8	Scrn3	58.348	0.862796	0.328416	2.62714	0.00861059	0.153879
ENSMUSG00000041762.8	Gpr155	242.87	0.0129261	0.262504	0.0492416	0.960727	1
ENSMUSG00000075284.4	Wipf1	1845.56	0.602623	0.174345	3.45649	0.000547255	0.0187132
ENSMUSG00000056486.10	Chn1	5.26773	2.18511	0.994909	2.19629	0.0280715	0.350412
ENSMUSG00000027104.11	Atf2	746.58	-0.0944424	0.167902	-0.562484	0.573787	1
ENSMUSG00000018770.3	Atp5g3	231.294	0.0274334	0.232395	0.118046	0.906031	1
ENSMUSG00000009207.9	Lnp	249.332	0.0801019	0.305806	0.261937	0.79337	1
ENSMUSG00000027099.9	Mtx2	74.1556	-0.097122	0.50303	-0.193074	0.846901	1
ENSMUSG00000059005.6	Hnrnpa3	533.365	0.0310642	0.164659	0.188657	0.850361	1
ENSMUSG00000015839.6	Nfe2l2	580.909	-0.343746	0.215788	-1.59298	0.111164	0.738749
ENSMUSG00000042410.7	Agps	567.204	-0.342725	0.197966	-1.73123	0.0834109	0.644097
ENSMUSG00000075273.3	Ttc30b	9.07433	-0.371666	0.929443	-0.39988	0.689245	1
ENSMUSG00000075272.3	Ttc30a2	0.874127	0.62332	2.36701	0.263336	0.792291	NA
ENSMUSG00000075271.3	Ttc30a1	7.17968	0.742499	0.738751	1.00507	0.314861	1
ENSMUSG00000075270.5	Pde11a	53.3749	1.1452	0.519744	2.2034	0.0275666	0.347068
ENSMUSG00000042369.8	Rbm45	139.372	0.00423037	0.227662	0.0185818	0.985175	1
ENSMUSG00000042359.9	Osbpl6	0.954363	0.831079	1.98283	0.419138	0.675115	NA
ENSMUSG00000002731.6	Prkra	26.8379	-0.945711	0.469227	-2.01546	0.043856	0.45841
ENSMUSG00000002732.7	Fkbp7	6.67588	-0.27748	1.02902	-0.269655	0.787426	1
ENSMUSG00000002733.8	Plekha3	263.852	0.227013	0.202722	1.11982	0.262788	1
ENSMUSG00000051747.7	Ttn	1402.61	-1.02451	0.895314	-1.1443	0.252497	0.998248
ENSMUSG00000044033.8	Ccdc141	62.8266	1.40169	0.386989	3.62203	0.000292298	0.0116302
ENSMUSG00000042272.10	Sestd1	46.2603	-0.557875	0.332084	-1.67992	0.0929724	0.67592
ENSMUSG00000027014.7	Cwc22	192.693	-0.00043255	0.291223	-0.00148529	0.998815	1
ENSMUSG00000027011.8	Ube2e3	99.9888	-0.531677	0.410927	-1.29385	0.195718	0.924021
ENSMUSG00000027009.11	Itga4	8401.71	0.525908	0.193617	2.71622	0.00660318	0.127004
ENSMUSG00000075256.3	Cerkl	50.5278	-0.1456	0.672736	-0.21643	0.828653	1
ENSMUSG00000027007.9	Ssfa2	341.114	-0.90616	0.259076	-3.49766	0.000469355	0.0168333
ENSMUSG00000050114.5	Prdx6b	2.13998	0.210023	1.59313	0.131831	0.895118	NA
ENSMUSG00000027006.7	Dnajc10	396.826	-0.0976351	0.171573	-0.56906	0.569315	1
ENSMUSG00000027002.6	Nckap1	80.1002	0.0937168	0.350537	0.267352	0.789198	1
ENSMUSG00000027001.4	Dusp19	27.3847	-0.401061	0.540805	-0.741601	0.458329	1
ENSMUSG00000026999.8	Nup35	32.9324	-0.0420556	0.514796	-0.0816937	0.93489	1
ENSMUSG00000027091.8	Zc3h15	311.629	-0.0462984	0.181503	-0.255084	0.798659	1
ENSMUSG00000027087.5	Itgav	579.006	-0.0765865	0.242855	-0.31536	0.752489	1
ENSMUSG00000048388.3	Fam171b	4.80321	0.510887	0.989456	0.516331	0.605623	1
ENSMUSG00000059588.7	Calcrl	439.444	-0.300364	0.194178	-1.54684	0.121901	0.765742
ENSMUSG00000027082.8	Tfpi	35.4561	0.366707	0.424857	0.86313	0.388066	1
ENSMUSG00000034101.8	Ctnnd1	10.0426	-1.28098	0.722202	-1.77372	0.0761099	0.614102
ENSMUSG00000076437.4	2700094K13Rik	74.9653	0.293319	0.246184	1.19146	0.233472	0.978167
ENSMUSG00000050043.9	Tmx2	57.5453	-0.39421	0.306214	-1.28737	0.197966	0.925476
ENSMUSG00000027080.6	Med19	84.979	0.209084	0.233722	0.894587	0.371008	1
ENSMUSG00000034075.9	Zdhhc5	454.023	0.198384	0.224908	0.882069	0.377739	1
ENSMUSG00000027079.9	Clp1	139.928	0.110969	0.390171	0.28441	0.776096	1
ENSMUSG00000034059.7	Ypel4	5.00863	0.271536	1.43937	0.188648	0.850368	1
ENSMUSG00000027078.7	Ube2l6	26.3774	-0.0645442	0.607163	-0.106305	0.915341	1
ENSMUSG00000027076.4	Timm10	12.1025	0.125171	0.622037	0.201227	0.840521	1
ENSMUSG00000027075.10	Slc43a1	15.6396	1.17174	0.85771	1.36613	0.171899	0.882281
ENSMUSG00000027074.8	Slc43a3	32.5684	0.181847	0.818496	0.222173	0.824179	1
ENSMUSG00000027071.8	P2rx3	1.5811	-2.11185	1.8968	-1.11338	0.265547	NA
ENSMUSG00000027067.9	Ssrp1	495.97	0.187237	0.198056	0.945373	0.344469	1
ENSMUSG00000033955.6	Tnks1bp1	93.3056	0.481357	0.411796	1.16892	0.242436	0.984773
ENSMUSG00000045392.5	Olfr1033	1.92781	-4.75198	2.29828	-2.06762	0.0386757	NA
ENSMUSG00000025314.9	Ptprj	305.734	-1.39661	0.486569	-2.87032	0.00410061	0.0881997
ENSMUSG00000051329.7	Nup160	430.217	0.0790976	0.193399	0.408987	0.682549	1
ENSMUSG00000008200.7	Fnbp4	1438.54	-0.0208997	0.139937	-0.14935	0.881277	1
ENSMUSG00000027282.11	Mtch2	199.798	-0.030676	0.257839	-0.118973	0.905296	1
ENSMUSG00000040794.4	C1qtnf4	3.026	-0.612286	1.97472	-0.310062	0.756514	1
ENSMUSG00000005510.3	Ndufs3	93.0081	0.145362	0.23132	0.6284	0.529742	1
ENSMUSG00000005505.6	Kbtbd4	80.0859	0.330628	0.370076	0.893408	0.371639	1
ENSMUSG00000063235.8	Ptpmt1	28.0531	-0.340962	0.452169	-0.754059	0.450814	1
ENSMUSG00000005506.9	Celf1	1295.82	0.0747009	0.298046	0.250636	0.802096	1
ENSMUSG00000002104.5	Rapsn	2.87641	0.284823	1.7044	0.167111	0.867283	1
ENSMUSG00000002102.9	Psmc3	286.492	0.146323	0.204782	0.714529	0.4749	1
ENSMUSG00000002105.8	Slc39a13	53.9987	0.000107821	0.326062	0.000330677	0.999736	1
ENSMUSG00000002111.8	Sfpi1	59.9429	-2.18153	0.99085	-2.20167	0.0276884	0.347762
ENSMUSG00000002100.8	Mybpc3	8.0843	-0.331281	1.12441	-0.294627	0.768279	1
ENSMUSG00000040687.9	Madd	1473.54	0.0736035	0.191306	0.384743	0.700428	1
ENSMUSG00000002108.4	Nr1h3	6.88382	-0.304099	1.04264	-0.291664	0.770544	1
ENSMUSG00000002103.8	Acp2	59.8004	-0.000560754	0.461861	-0.00121412	0.999031	1
ENSMUSG00000002109.7	Ddb2	381.342	0.530393	0.198874	2.66698	0.00765372	0.1413
ENSMUSG00000027257.7	Pacsin3	1.30365	1.16699	2.23524	0.522086	0.601611	NA
ENSMUSG00000027255.8	Arfgap2	193.997	-0.148013	0.262566	-0.563717	0.572947	1
ENSMUSG00000040591.11	1110051M20Rik	29.2328	-1.03663	0.651632	-1.59082	0.11165	0.739494
ENSMUSG00000027253.8	Lrp4	5.68287	-3.99189	1.41847	-2.81422	0.0048895	0.101019
ENSMUSG00000040549.9	Ckap5	722.236	-0.0632925	0.205265	-0.308345	0.75782	1
ENSMUSG00000027249.9	F2	1.05978	-1.39667	2.20841	-0.632431	0.527105	NA
ENSMUSG00000075040.3	Zfp408	106.724	-0.222433	0.31565	-0.704684	0.481007	1
ENSMUSG00000027247.9	Arhgap1	414.242	0.141434	0.235766	0.599891	0.548579	1
ENSMUSG00000027244.8	Atg13	209.739	0.172829	0.288844	0.598348	0.549608	1
ENSMUSG00000027243.7	Harbi1	36.4801	0.193096	0.397229	0.486109	0.62689	1
ENSMUSG00000040506.9	Ambra1	646.279	-0.122309	0.236221	-0.517775	0.604615	1
ENSMUSG00000040495.3	Chrm4	17.2803	0.249282	0.725695	0.343508	0.731216	1
ENSMUSG00000027239.7	Mdk	11.3563	0.145228	0.75219	0.193074	0.846901	1
ENSMUSG00000040479.5	Dgkz	1295.85	0.311672	0.163932	1.90123	0.0572721	0.525566
ENSMUSG00000047923.2	Gm9821	0.765843	0.827895	2.88365	0.2871	0.774036	NA
ENSMUSG00000027230.9	Creb3l1	4.0133	0.998827	1.03518	0.964885	0.334602	1
ENSMUSG00000058318.8	Phf21a	863.895	0.140326	0.162136	0.865482	0.386774	1
ENSMUSG00000040434.8	Gyltl1b	2.75987	-2.21691	1.56785	-1.41398	0.157368	0.851393
ENSMUSG00000027222.8	Pex16	35.0634	-0.436004	0.372551	-1.17032	0.241871	0.983397
ENSMUSG00000044916.4	1700029I15Rik	6.48251	0.0390388	0.762798	0.0511784	0.959183	1
ENSMUSG00000027223.8	Mapk8ip1	6.78819	0.000322368	0.781067	0.000412727	0.999671	1
ENSMUSG00000068742.5	Cry2	98.5815	0.122017	0.415154	0.293907	0.768829	1
ENSMUSG00000049922.7	Slc35c1	153.414	0.392477	0.238695	1.64426	0.100122	0.704593
ENSMUSG00000075028.4	Prdm11	109.696	-0.00606844	0.387252	-0.0156705	0.987497	1
ENSMUSG00000068735.7	Trp53i11	194.236	-0.169344	0.287064	-0.589919	0.555245	1
ENSMUSG00000027217.5	Tspan18	1.077	0.294812	1.75401	0.168079	0.866521	NA
ENSMUSG00000027215.7	Cd82	593.702	0.35785	0.213997	1.67222	0.0944812	0.68238
ENSMUSG00000027198.9	Ext2	228.991	-0.109709	0.233579	-0.469689	0.638577	1
ENSMUSG00000040272.8	Accs	104.779	0.292714	0.392585	0.745605	0.455906	1
ENSMUSG00000040174.8	Alkbh3	102.788	0.00392715	0.41711	0.00941514	0.992488	1
ENSMUSG00000027195.4	Hsd17b12	175.288	-0.396792	0.261067	-1.51989	0.12854	0.783669
ENSMUSG00000027194.9	Ttc17	519.628	0.00244911	0.229847	0.0106554	0.991498	1
ENSMUSG00000027193.6	Api5	587.105	-0.132197	0.172248	-0.767479	0.442797	1
ENSMUSG00000075015.2	Gm10801	94.6472	-0.332781	1.98482	-0.167663	0.866848	1
ENSMUSG00000075014.1	Gm10800	309.052	-0.176842	1.85312	-0.0954297	0.923974	1
ENSMUSG00000027165.9	B230118H07Rik	4.42742	-4.02232	1.38205	-2.9104	0.00360966	0.0808658
ENSMUSG00000061311.6	Rag1	0.788995	-4.47825	3.85811	-1.16074	0.245748	NA
ENSMUSG00000027164.8	Traf6	495.906	0.014322	0.256829	0.0557646	0.955529	1
ENSMUSG00000032841.9	Prr5l	32.5819	-1.49759	0.57927	-2.5853	0.00972935	0.169419
ENSMUSG00000027163.7	Commd9	22.4452	-0.271705	0.425614	-0.638383	0.523225	1
ENSMUSG00000048058.10	Ldlrad3	35.3435	-3.78098	0.84452	-4.47707	7.56735e-06	0.000497586
ENSMUSG00000027189.10	Trim44	774.739	-0.128817	0.184047	-0.699917	0.483979	1
ENSMUSG00000005089.8	Slc1a2	2.62586	-1.89276	2.04032	-0.927677	0.353575	1
ENSMUSG00000005087.10	Cd44	1807.67	-0.207867	0.289948	-0.716912	0.473428	1
ENSMUSG00000010914.4	Pdhx	64.0685	-0.420727	0.294101	-1.43055	0.152558	0.842057
ENSMUSG00000010911.6	Apip	20.8863	-0.547406	0.488064	-1.12159	0.262038	1
ENSMUSG00000012350.8	Ehf	21.6697	-2.15885	1.26133	-1.71157	0.0869768	0.657349
ENSMUSG00000027187.4	Cat	440.866	-0.176289	0.188475	-0.935345	0.34961	1
ENSMUSG00000032724.5	Abtb2	521.17	0.47409	0.187387	2.53	0.0114062	0.190351
ENSMUSG00000027185.8	Nat10	281.019	0.477483	0.284487	1.6784	0.0932686	0.676284
ENSMUSG00000027184.8	Caprin1	2034.93	-0.033318	0.152237	-0.218856	0.826762	1
ENSMUSG00000032698.8	Lmo2	25.3351	-3.64231	1.10727	-3.28944	0.00100387	0.0302456
ENSMUSG00000046085.7	4931422A03Rik	1.90824	-0.0725208	1.78508	-0.040626	0.967594	NA
ENSMUSG00000027180.6	Fbxo3	311.077	-0.240409	0.157384	-1.52753	0.126629	0.778647
ENSMUSG00000078091.1	Gm10912	1.03098	-0.0735523	2.1028	-0.0349782	0.972097	NA
ENSMUSG00000027177.8	Hipk3	1050.58	-0.0516728	0.221381	-0.233411	0.815442	1
ENSMUSG00000027176.8	Cstf3	340.753	0.0166869	0.344588	0.0484257	0.961377	1
ENSMUSG00000027175.4	Tcp11l1	8.03145	-1.66967	1.48354	-1.12546	0.260393	1
ENSMUSG00000027173.7	Depdc7	2.64886	-3.2349	2.52965	-1.27879	0.20097	0.927556
ENSMUSG00000074994.4	Qser1	232.847	-0.495541	0.176693	-2.80453	0.00503906	0.103575
ENSMUSG00000027171.4	Prrg4	19.0618	-1.644	0.621879	-2.64361	0.00820279	0.148627
ENSMUSG00000045106.5	Ccdc73	1.89333	-2.12119	1.50829	-1.40636	0.159617	NA
ENSMUSG00000027170.6	Eif3m	304.236	-0.291426	0.295791	-0.985241	0.324506	1
ENSMUSG00000005973.6	Rcn1	51.7772	0.280059	0.419898	0.66697	0.504791	1
ENSMUSG00000027168.12	Pax6	1.54812	0.305148	2.31601	0.131756	0.895177	NA
ENSMUSG00000027167.5	Elp4	117.43	-0.164583	0.228879	-0.719081	0.472091	1
ENSMUSG00000042670.5	Immp1l	21.2876	0.0950184	0.491961	0.193142	0.846847	1
ENSMUSG00000027166.8	Dnajc24	44.248	0.413026	0.412917	1.00026	0.317183	1
ENSMUSG00000027122.8	2700007P21Rik	123.079	-0.25225	0.301836	-0.83572	0.403313	1
ENSMUSG00000057234.3	Mettl15	38.194	-0.354843	0.44776	-0.792484	0.428078	1
ENSMUSG00000027115.8	Kif18a	91.2226	0.021462	0.293517	0.0731202	0.94171	1
ENSMUSG00000027162.7	Lin7c	435.63	0.0689051	0.271929	0.253394	0.799964	1
ENSMUSG00000050199.7	Lgr4	3.43942	-0.465845	1.17177	-0.397557	0.690957	1
ENSMUSG00000027160.10	Ccdc34	37.4608	-0.0356761	0.4187	-0.0852069	0.932097	1
ENSMUSG00000027134.4	Lpcat4	145.178	1.23612	0.278294	4.44179	8.92133e-06	0.00057885
ENSMUSG00000041358.1	BC125332	1.40095	-2.17385	3.85499	-0.563906	0.572818	NA
ENSMUSG00000027133.3	Nop10	163.857	0.399426	0.263471	1.51602	0.129515	0.785883
ENSMUSG00000027130.8	Slc12a6	1129.37	-0.161908	0.179917	-0.899901	0.368173	1
ENSMUSG00000027131.3	Tmem85	44.7605	-0.0556784	0.355429	-0.156651	0.87552	1
ENSMUSG00000027132.3	2410042D21Rik	75.5905	-0.234168	0.433989	-0.539572	0.589492	1
ENSMUSG00000055943.5	2900064A13Rik	141.137	-0.14566	0.245587	-0.593112	0.553106	1
ENSMUSG00000003604.7	Aven	149.755	0.0410805	0.205219	0.200179	0.841341	1
ENSMUSG00000057378.7	Ryr3	79.1807	-0.694577	1.22924	-0.565047	0.572042	1
ENSMUSG00000044042.11	Fmn1	13.2136	-1.50767	0.777495	-1.93914	0.0524843	0.503495
ENSMUSG00000023236.7	Scg5	12.0971	-0.301783	0.833332	-0.36214	0.717247	1
ENSMUSG00000041219.7	Arhgap11a	120.509	-0.563346	0.294785	-1.91104	0.0559994	0.518758
ENSMUSG00000068614.7	Actc1	1.04547	-0.175238	2.26511	-0.077364	0.938334	NA
ENSMUSG00000040383.10	Aqr	1162.35	0.0675179	0.127131	0.531092	0.595355	1
ENSMUSG00000040321.3	Zfp770	125.39	0.066235	0.429915	0.154065	0.877558	1
ENSMUSG00000057147.7	Atpbd4	147.962	-0.128626	0.298005	-0.431625	0.666014	1
ENSMUSG00000040282.7	BC052040	56.145	0.177031	0.425801	0.415759	0.677586	1
ENSMUSG00000027351.8	Spred1	110.975	-0.598105	0.371464	-1.61013	0.107369	0.727158
ENSMUSG00000027349.5	Fam98b	173.352	0.224916	0.320428	0.701923	0.482727	1
ENSMUSG00000027347.11	Rasgrp1	3154.38	0.346877	0.24149	1.4364	0.150888	0.836974
ENSMUSG00000040152.8	Thbs1	3.64655	-1.26894	1.55957	-0.813649	0.415846	1
ENSMUSG00000005102.6	Eif2ak4	216.318	-0.113942	0.305903	-0.372477	0.709538	1
ENSMUSG00000009549.8	Srp14	183.73	-0.102793	0.301785	-0.340615	0.733393	1
ENSMUSG00000040093.9	Bmf	34.0481	-1.44942	0.511825	-2.83187	0.00462771	0.0968723
ENSMUSG00000040084.8	Bub1b	37.4106	-0.257379	0.402962	-0.638718	0.523006	1
ENSMUSG00000074923.4	Pak6	9.68305	2.97084	1.07153	2.77254	0.0055621	0.111925
ENSMUSG00000078137.1	Gm1337	4.1982	0.119144	1.42987	0.0833253	0.933593	1
ENSMUSG00000040061.11	Plcb2	943.369	-0.313916	0.263896	-1.18954	0.234225	0.979172
ENSMUSG00000027331.8	D2Ertd750e	37.8597	0.491697	0.536702	0.916145	0.359591	1
ENSMUSG00000027332.5	Ivd	202.049	-0.0448701	0.341929	-0.131226	0.895596	1
ENSMUSG00000040007.7	Bahd1	190.716	0.337726	0.326359	1.03483	0.30075	1
ENSMUSG00000074916.4	Chst14	16.587	-0.652733	0.85492	-0.763501	0.445164	1
ENSMUSG00000039983.7	Ccdc32	48.3997	0.218749	0.424079	0.515822	0.605979	1
ENSMUSG00000027324.1	Rpusd2	54.3556	0.215395	0.442281	0.487009	0.626252	1
ENSMUSG00000027326.7	Casc5	84.1104	-0.204728	0.422206	-0.484901	0.627746	1
ENSMUSG00000027323.4	Rad51	18.5261	0.371773	0.748166	0.496912	0.619251	1
ENSMUSG00000070730.5	Fam82a2	57.7559	0.00502692	0.363113	0.0138439	0.988954	1
ENSMUSG00000034278.3	Dnajc17	23.9192	-0.514653	0.436675	-1.17857	0.238569	0.981354
ENSMUSG00000055926.2	Gm14137	0.898527	-1.41308	2.81374	-0.502205	0.615523	NA
ENSMUSG00000068580.5	Zfyve19	82.3264	-0.078651	0.286698	-0.274334	0.783828	1
ENSMUSG00000027315.7	Spint1	18.6695	-1.53098	1.18342	-1.29369	0.195772	0.924021
ENSMUSG00000034226.7	Rhov	1.37333	2.48491	3.05636	0.813029	0.416201	NA
ENSMUSG00000034216.5	Vps18	134.785	-0.337441	0.388028	-0.869632	0.384501	1
ENSMUSG00000027314.6	Dll4	24.3236	-4.28983	2.14827	-1.99688	0.0458383	0.465681
ENSMUSG00000027313.3	Chac1	0.753991	-2.15394	4.19015	-0.514049	0.607217	NA
ENSMUSG00000034154.8	Ino80	760.836	-0.188016	0.218109	-0.862028	0.388672	1
ENSMUSG00000048647.3	Exd1	4.11036	1.36332	1.16706	1.16817	0.24274	0.985052
ENSMUSG00000014077.7	1500003O03Rik	312.942	0.221794	0.211945	1.04647	0.295344	1
ENSMUSG00000072980.3	Oip5	4.76675	-1.01289	1.03343	-0.980123	0.327025	1
ENSMUSG00000027306.9	Nusap1	47.159	-0.0639652	0.738113	-0.0866605	0.930941	1
ENSMUSG00000027305.3	Ndufaf1	28.254	0.342672	0.545402	0.628293	0.529812	1
ENSMUSG00000027304.9	Rtf1	729.272	-0.0865812	0.144287	-0.600062	0.548465	1
ENSMUSG00000027296.7	Itpka	2.7027	1.09455	1.85896	0.588797	0.555997	1
ENSMUSG00000027297.7	Ltk	1.63783	1.93331	1.75574	1.10114	0.270836	NA
ENSMUSG00000034032.7	Rpap1	205.058	0.00895505	0.259292	0.0345365	0.972449	1
ENSMUSG00000027298.10	Tyro3	30.7161	1.11698	0.540774	2.06553	0.038873	0.427241
ENSMUSG00000033943.9	Mga	1683.23	-0.264965	0.146076	-1.81388	0.0696956	0.588845
ENSMUSG00000033902.10	Mapkbp1	138.233	0.0263983	0.218504	0.120814	0.903838	1
ENSMUSG00000033852.8	Pla2g4b	95.3291	0.701366	0.307515	2.28075	0.0225631	0.301554
ENSMUSG00000074899.4	Spnb5	4.19632	-1.211	1.42087	-0.852301	0.394047	1
ENSMUSG00000027293.7	Ehd4	83.0007	-0.816839	0.5249	-1.55618	0.119666	0.761583
ENSMUSG00000046971.7	Pla2g4f	9.81936	-1.77983	0.948881	-1.87571	0.0606951	0.546711
ENSMUSG00000027291.9	Vps39	403.275	-0.0136614	0.26964	-0.0506654	0.959592	1
ENSMUSG00000033808.9	Tmem87a	607.882	-0.0289998	0.359867	-0.0805849	0.935772	1
ENSMUSG00000062646.6	Ganc	160.907	-0.0987538	0.274869	-0.359276	0.719389	1
ENSMUSG00000079110.4	Capn3	16.8194	-0.252264	0.624388	-0.404018	0.686199	1
ENSMUSG00000027288.9	Zfp106	1231.47	-0.294863	0.122282	-2.41133	0.0158944	0.241537
ENSMUSG00000027287.8	Snap23	167.728	-0.601069	0.219465	-2.73879	0.0061665	0.121443
ENSMUSG00000027286.9	Lrrc57	64.1778	0.767931	0.254644	3.01571	0.00256378	0.0614874
ENSMUSG00000027285.7	Haus2	102.633	0.34845	0.481504	0.723668	0.469269	1
ENSMUSG00000033705.9	Stard9	52.3456	-2.21202	0.626733	-3.52945	0.000416423	0.0152969
ENSMUSG00000027284.10	Cdan1	169.069	0.288027	0.208872	1.37897	0.167905	0.873983
ENSMUSG00000090100.1	Ttbk2	95.5115	-0.364366	0.486106	-0.749562	0.453518	1
ENSMUSG00000027272.5	Ubr1	1096.78	0.115396	0.184868	0.624205	0.532493	1
ENSMUSG00000054484.8	Tmem62	144.893	0.27525	0.294543	0.934498	0.350047	1
ENSMUSG00000023572.9	Ccndbp1	338.552	0.317027	0.188507	1.68177	0.092613	0.675534
ENSMUSG00000079103.2	Tgm7	0.647175	2.32017	4.25822	0.544869	0.585844	NA
ENSMUSG00000074890.3	Lcmt2	66.2194	0.535882	0.512618	1.04538	0.295846	1
ENSMUSG00000027259.9	Adal	78.6072	-0.301334	0.479245	-0.628768	0.529501	1
ENSMUSG00000050619.7	Zscan29	420.271	0.135248	0.24968	0.541684	0.588037	1
ENSMUSG00000027263.6	Tubgcp4	449.284	0.178161	0.275638	0.646358	0.518048	1
ENSMUSG00000043909.9	Trp53bp1	523.2	-0.0769462	0.197667	-0.389271	0.697076	1
ENSMUSG00000027254.7	Mtap1a	6.63605	1.4989	1.13697	1.31833	0.187395	0.910593
ENSMUSG00000033526.9	Ppip5k1	87.5122	-0.0425063	0.414452	-0.10256	0.918312	1
ENSMUSG00000033498.8	Strc	5.32196	0.427066	1.07873	0.395898	0.69218	1
ENSMUSG00000033486.7	Catsper2	19.5768	-0.452491	0.62961	-0.718685	0.472335	1
ENSMUSG00000027248.7	Pdia3	1882.7	-0.0648411	0.182159	-0.355959	0.721871	1
ENSMUSG00000046110.9	Serinc4	11.5211	-0.7867	0.806847	-0.97503	0.329545	1
ENSMUSG00000074884.5	Serf2	190.249	-0.116108	0.225234	-0.515499	0.606205	1
ENSMUSG00000027245.5	2310003F16Rik	82.1059	-0.330043	0.48889	-0.675086	0.499621	1
ENSMUSG00000048222.3	Mfap1b	112.05	0.0686448	0.310303	0.221218	0.824922	1
ENSMUSG00000068479.5	Mfap1a	186.912	0.320234	0.262709	1.21897	0.222856	0.964919
ENSMUSG00000027242.7	Wdr76	140.92	-0.0346178	0.312696	-0.110707	0.911848	1
ENSMUSG00000027238.9	Frmd5	14.366	-1.84206	1.17831	-1.56331	0.11798	0.757279
ENSMUSG00000060227.8	Casc4	65.3303	0.00325752	0.435288	0.0074836	0.994029	1
ENSMUSG00000074881.3	Mageb3	1.80099	2.95803	2.57642	1.14812	0.250921	NA
ENSMUSG00000033411.9	Ctdspl2	508.785	0.0823296	0.20085	0.409907	0.681874	1
ENSMUSG00000027236.8	Eif3j	119.591	-0.34416	0.315909	-1.08943	0.275965	1
ENSMUSG00000033396.7	Spg11	437.537	-0.287322	0.188917	-1.52089	0.128287	0.78299
ENSMUSG00000027233.4	Patl2	2.04756	-0.343581	1.29608	-0.265092	0.790939	NA
ENSMUSG00000060802.8	B2m	14824.9	0.178191	0.214598	0.830347	0.406343	1
ENSMUSG00000033368.8	Trim69	25.1479	0.0502844	1.04748	0.048005	0.961712	1
ENSMUSG00000027227.7	Sord	15.0776	-0.0626854	0.856188	-0.0732145	0.941635	1
ENSMUSG00000068452.6	Duox2	2.8086	-1.41948	2.99388	-0.474128	0.635408	1
ENSMUSG00000033256.8	Shf	14.0167	1.81197	0.720426	2.51514	0.0118984	0.19655
ENSMUSG00000027219.6	Slc28a2	468.081	0.487491	0.261136	1.86681	0.0619282	0.553039
ENSMUSG00000079071.2	Gm14085	263.7	-1.21301	0.682159	-1.7782	0.0753717	0.610414
ENSMUSG00000027199.8	Gatm	4.57543	-1.18466	1.04146	-1.13751	0.255327	0.999636
ENSMUSG00000005802.6	Slc30a4	115.077	-1.81306	0.458391	-3.95527	7.64481e-05	0.00376401
ENSMUSG00000005804.8	Pldn	115.223	0.0754792	0.260764	0.289454	0.772234	1
ENSMUSG00000005803.7	Sqrdl	23.853	-0.997688	0.586663	-1.70062	0.0890152	0.663456
ENSMUSG00000027200.11	Sema6d	29.7114	-0.714653	0.511234	-1.3979	0.162143	0.861221
ENSMUSG00000027201.10	Myef2	250.857	0.17005	0.331956	0.512267	0.608464	1
ENSMUSG00000027203.9	Dut	107.845	0.288104	0.293747	0.980789	0.326697	1
ENSMUSG00000027204.7	Fbn1	0.993303	-4.81041	4.26359	-1.12825	0.259213	NA
ENSMUSG00000068394.4	Cep152	228.407	0.0451265	0.243806	0.185092	0.853157	1
ENSMUSG00000035109.8	Shc4	7.82357	-1.26476	1.05585	-1.19786	0.230971	0.975229
ENSMUSG00000091337.1	Eid1	88.7873	-0.340132	0.284285	-1.19645	0.231522	0.975825
ENSMUSG00000035093.9	Secisbp2l	784.703	0.0920207	0.153183	0.600722	0.548025	1
ENSMUSG00000027206.7	Cops2	496.138	-0.0061395	0.15673	-0.0391725	0.968753	1
ENSMUSG00000027207.8	Galk2	157.017	0.199925	0.503072	0.397409	0.691066	1
ENSMUSG00000027209.10	4930525F21Rik	1.01302	-2.08357	2.0212	-1.03086	0.302607	NA
ENSMUSG00000027208.8	Fgf7	2.09235	0.887043	1.78103	0.498049	0.61845	NA
ENSMUSG00000023330.6	Dtwd1	16.6343	-0.468664	0.517858	-0.905004	0.365463	1
ENSMUSG00000060131.5	Atp8b4	393.616	0.594955	0.33262	1.78869	0.0736646	0.604669
ENSMUSG00000027360.5	Hdc	16.9667	0.346214	0.893718	0.387387	0.69847	1
ENSMUSG00000027361.8	Gabpb1	429.914	0.048612	0.287569	0.169044	0.865762	1
ENSMUSG00000027363.8	Usp8	663.162	-0.0968196	0.129239	-0.749154	0.453764	1
ENSMUSG00000027364.5	Usp50	3.55608	-1.47118	1.33197	-1.10451	0.26937	1
ENSMUSG00000027365.8	Trpm7	1682.6	0.0445992	0.145219	0.307117	0.758755	1
ENSMUSG00000027366.6	2010106G01Rik	721.49	0.0594104	0.132219	0.449335	0.65319	1
ENSMUSG00000001998.8	Ap4e1	422.681	0.099351	0.22449	0.442562	0.658083	1
ENSMUSG00000001999.9	Blvra	57.4688	-0.310143	0.422039	-0.734867	0.46242	1
ENSMUSG00000034906.7	Ncaph	41.6279	0.238173	0.384066	0.620136	0.535168	1
ENSMUSG00000074825.4	Itpripl1	111.74	0.118557	0.305907	0.387559	0.698343	1
ENSMUSG00000044145.2	1810024B03Rik	10.0741	0.536247	0.721136	0.743615	0.457109	1
ENSMUSG00000003660.9	Snrnp200	1635	0.100092	0.142106	0.704348	0.481216	1
ENSMUSG00000003662.4	Ciao1	127.007	0.470264	0.235815	1.99421	0.0461293	0.466876
ENSMUSG00000034850.9	Tmem127	391.823	0.308985	0.210357	1.46886	0.141871	0.815601
ENSMUSG00000027367.9	Stard7	346.423	-0.118016	0.211561	-0.557836	0.576957	1
ENSMUSG00000027368.6	Dusp2	540.1	0.690504	0.603049	1.14502	0.2522	0.998248
ENSMUSG00000050468.5	Astl	51.6452	1.12919	0.729327	1.54827	0.121557	0.764907
ENSMUSG00000058620.5	Adra2b	15.6351	-0.387244	1.75975	-0.220056	0.825827	1
ENSMUSG00000046338.3	Gpat2	2.14636	0.884328	1.55759	0.567753	0.570203	NA
ENSMUSG00000027371.4	Fahd2a	21.3658	-0.0220124	0.395978	-0.0555899	0.955669	1
ENSMUSG00000079056.6	Kcnip3	11.677	-1.53114	1.09291	-1.40097	0.161223	0.85968
ENSMUSG00000090815.1	Gm17601	0.713852	-3.26839	3.23868	-1.00917	0.312892	NA
ENSMUSG00000034800.9	Zfp661	25.4586	-0.697684	0.577342	-1.20844	0.226878	0.968494
ENSMUSG00000027374.6	Mrps5	127.268	-0.108872	0.229472	-0.474446	0.635182	1
ENSMUSG00000027378.9	Nphp1	2.27927	-2.54575	1.7142	-1.4851	0.137518	0.804479
ENSMUSG00000027379.7	Bub1	20.9453	-0.393069	0.532312	-0.738418	0.46026	1
ENSMUSG00000027380.4	Acoxl	18.3104	1.19646	0.681182	1.75644	0.0790131	0.625354
ENSMUSG00000027381.10	Bcl2l11	548.921	-0.0200186	0.353547	-0.0566222	0.954846	1
ENSMUSG00000014355.4	Anapc1	1163.55	0.0843013	0.167492	0.503316	0.614742	1
ENSMUSG00000014361.5	Mertk	10.9912	-1.63673	0.733805	-2.23047	0.0257163	0.33124
ENSMUSG00000014353.7	Tmem87b	378.127	-0.0415274	0.269913	-0.153855	0.877724	1
ENSMUSG00000027387.10	Zc3h8	74.3507	0.12638	0.343939	0.367449	0.713284	1
ENSMUSG00000074807.2	Gm10762	26.9129	0.0275865	0.65988	0.0418053	0.966654	1
ENSMUSG00000042851.10	Zc3h6	238.942	0.0948587	0.177452	0.534561	0.592953	1
ENSMUSG00000027394.7	Ttl	30.1864	-0.0430244	0.650981	-0.0660917	0.947305	1
ENSMUSG00000027395.9	Polr1b	133.147	0.0299101	0.273992	0.109164	0.913072	1
ENSMUSG00000037938.4	Chchd5	40.4208	0.645098	0.569803	1.13214	0.257575	1
ENSMUSG00000027397.8	Slc20a1	1273.08	0.566533	0.237267	2.38775	0.016952	0.251975
ENSMUSG00000048327.6	Ckap2l	29.7864	0.559581	0.834726	0.670377	0.502617	1
ENSMUSG00000027399.1	Il1a	1.60892	-0.862002	2.24683	-0.383653	0.701235	NA
ENSMUSG00000027398.7	Il1b	92.0848	-2.69961	1.27313	-2.12044	0.0339688	0.393895
ENSMUSG00000037902.11	Sirpa	294.996	-2.62358	0.704877	-3.72204	0.000197619	0.00844309
ENSMUSG00000037885.11	Stk35	98.7288	-0.00127756	0.220838	-0.00578505	0.995384	1
ENSMUSG00000027404.9	Snrpb	256.505	0.0214504	0.310398	0.0691061	0.944905	1
ENSMUSG00000027405.10	Nop56	623.012	0.204286	0.594635	0.343549	0.731186	1
ENSMUSG00000027406.4	Idh3b	282.564	-0.0641892	0.23909	-0.268473	0.788336	1
ENSMUSG00000027408.7	Cpxm1	1.73734	0.946044	1.5815	0.598195	0.54971	NA
ENSMUSG00000037773.8	Fam113a	87.2539	-0.037217	0.362625	-0.102632	0.918255	1
ENSMUSG00000027411.10	Vps16	367.945	0.209702	0.269829	0.777169	0.437059	1
ENSMUSG00000027303.10	Ptpra	559.332	-0.204929	0.16963	-1.20809	0.227012	0.968494
ENSMUSG00000037740.8	Mrps26	96.9367	0.150559	0.335141	0.44924	0.653259	1
ENSMUSG00000027300.8	Ubox5	44.0338	0.292123	0.390191	0.748666	0.454059	1
ENSMUSG00000079043.1	Fastkd5	23.2784	0.353185	0.712359	0.495797	0.620037	1
ENSMUSG00000037703.8	Prosapip1	8.66194	-0.614629	0.876912	-0.700901	0.483365	1
ENSMUSG00000068290.5	Ddrgk1	161.18	0.174422	0.232694	0.74958	0.453508	1
ENSMUSG00000074797.5	Itpa	31.1695	0.121918	0.360863	0.337852	0.735475	1
ENSMUSG00000074796.4	Slc4a11	2.3654	1.70292	1.73993	0.978724	0.327716	1
ENSMUSG00000027309.12	4930402H24Rik	197.398	-0.273956	0.21842	-1.25426	0.209747	0.944165
ENSMUSG00000027312.8	Atrn	433.289	-0.164337	0.267073	-0.615326	0.53834	1
ENSMUSG00000027322.4	Siglec1	5.33118	-2.18444	1.25379	-1.74226	0.0814621	0.636847
ENSMUSG00000074793.4	Hspa12b	1.6195	2.78028	1.83714	1.51337	0.130186	NA
ENSMUSG00000027327.7	1700037H04Rik	33.6295	0.917239	0.438211	2.09314	0.0363362	0.411457
ENSMUSG00000027329.3	Spef1	8.55901	0.0341866	0.737986	0.0463242	0.963052	1
ENSMUSG00000068267.3	Cenpb	145.532	0.413535	0.344834	1.19923	0.230439	0.974147
ENSMUSG00000027330.9	Cdc25b	306.362	0.172473	0.173202	0.995793	0.319351	1
ENSMUSG00000068264.5	2310035K24Rik	21.2277	0.466897	0.575313	0.811553	0.417048	1
ENSMUSG00000037523.7	Mavs	124.921	0.0117208	0.236327	0.0495957	0.960445	1
ENSMUSG00000037514.8	Pank2	308.51	0.0511588	0.220875	0.231619	0.816834	1
ENSMUSG00000048911.7	Rnf24	32.6403	-0.760013	0.543977	-1.39714	0.162371	0.862139
ENSMUSG00000027333.9	Smox	47.3222	-0.385055	0.362256	-1.06293	0.287812	1
ENSMUSG00000079037.3	Prnp	19.5259	-0.0559593	0.766821	-0.0729757	0.941825	1
ENSMUSG00000027339.9	Rassf2	1408.72	0.182083	0.136271	1.33619	0.181488	0.896661
ENSMUSG00000027340.9	Slc23a2	341.74	0.102853	0.185927	0.553188	0.580135	1
ENSMUSG00000027341.3	5730494N06Rik	214.735	0.360746	1.01644	0.354913	0.722655	1
ENSMUSG00000027342.7	Pcna	612.654	0.28419	0.553477	0.513462	0.607628	1
ENSMUSG00000058793.8	Cds2	1061.98	0.284169	0.151983	1.86975	0.0615191	0.551593
ENSMUSG00000027346.9	Gpcpd1	1038.5	-0.525489	0.254289	-2.0665	0.0387815	0.42676
ENSMUSG00000044991.4	1110034G24Rik	86.9555	0.0916148	0.596698	0.153536	0.877975	1
ENSMUSG00000037376.8	Trmt6	166.968	0.0443895	0.241179	0.184052	0.853973	1
ENSMUSG00000027353.8	Mcm8	17.0434	-0.554081	0.593757	-0.933179	0.350728	1
ENSMUSG00000027357.10	Crls1	54.6074	-0.0336494	0.383044	-0.0878475	0.929998	1
ENSMUSG00000043110.2	Lrrn4	4.28791	0.0931927	1.21029	0.0770004	0.938623	1
ENSMUSG00000027358.6	Bmp2	6.02531	-0.720934	1.77693	-0.405718	0.684949	1
ENSMUSG00000034723.5	Tmx4	377.366	0.212668	0.245919	0.864788	0.387155	1
ENSMUSG00000039943.8	Plcb4	129.878	-1.10722	0.303778	-3.64484	0.000267555	0.0107829
ENSMUSG00000027274.9	Mkks	88.5431	-0.0186512	0.298151	-0.0625562	0.95012	1
ENSMUSG00000027281.9	2210009G21Rik	133.449	-0.382883	0.327997	-1.16734	0.243074	0.985214
ENSMUSG00000027276.7	Jag1	23.7521	-1.24236	0.702112	-1.76947	0.076816	0.615682
ENSMUSG00000062098.5	Btbd3	12.3384	-4.79602	0.90651	-5.29064	1.21892e-07	1.44114e-05
ENSMUSG00000039033.5	Tasp1	228.923	-0.0357585	0.222605	-0.160636	0.87238	1
ENSMUSG00000045624.8	Esf1	356.997	0.15985	0.203467	0.785631	0.432084	1
ENSMUSG00000027384.5	2310003L22Rik	61.2338	-0.136593	0.503209	-0.271445	0.786049	1
ENSMUSG00000068205.7	Macrod2	2.4046	-2.88944	2.0457	-1.41245	0.157819	0.851936
ENSMUSG00000038844.7	Kif16b	301.762	0.111885	0.185811	0.602143	0.547079	1
ENSMUSG00000008333.6	Snrpb2	158.015	0.269488	0.227835	1.18282	0.23688	0.981354
ENSMUSG00000015932.8	Dstn	99.1859	0.0104038	0.323179	0.0321921	0.974319	1
ENSMUSG00000027422.9	Rrbp1	620.826	-1.01562	0.203125	-4.99999	5.73325e-07	5.36941e-05
ENSMUSG00000027423.9	Snx5	1710.44	-1.0172	0.214532	-4.74145	2.1219e-06	0.000161069
ENSMUSG00000027424.5	8430406I07Rik	30.1508	-0.398202	0.476486	-0.835705	0.403321	1
ENSMUSG00000027425.12	Csrp2bp	193.029	0.0776496	0.211652	0.366873	0.713713	1
ENSMUSG00000037259.8	6330439K17Rik	5.34932	2.26048	1.23735	1.82687	0.0677195	0.580823
ENSMUSG00000027427.7	Polr3f	246.192	0.314628	0.219916	1.43067	0.152524	0.842057
ENSMUSG00000027428.9	Rbbp9	26.6756	0.451524	0.510888	0.883802	0.376803	1
ENSMUSG00000027429.9	Sec23b	308.458	0.200474	0.161158	1.24396	0.213513	0.950928
ENSMUSG00000074754.4	Gm561	22.8456	-0.261414	0.402099	-0.650124	0.515612	1
ENSMUSG00000027430.6	Dtd1	69.4568	0.218924	0.290667	0.753178	0.451343	1
ENSMUSG00000063873.3	Slc24a3	5.47906	-0.434358	1.19897	-0.362275	0.717146	1
ENSMUSG00000001768.9	Rin2	49.2492	-0.755563	0.375775	-2.01068	0.0443597	0.459982
ENSMUSG00000002728.8	Naa20	78.0384	0.230812	0.463663	0.497801	0.618624	1
ENSMUSG00000001767.5	Crnkl1	356.995	0.0393652	0.220566	0.178473	0.858351	1
ENSMUSG00000037143.10	4930529M08Rik	0.979928	-1.06455	1.94745	-0.546638	0.584627	NA
ENSMUSG00000068154.4	Insm1	1.29731	-1.83103	2.88043	-0.635678	0.524986	NA
ENSMUSG00000037110.12	Ralgapa2	877.127	0.108313	0.334898	0.323421	0.746376	1
ENSMUSG00000074749.4	Plk1s1	131.392	-0.1516	0.2463	-0.615508	0.538219	1
ENSMUSG00000027433.5	Xrn2	1460.13	0.135113	0.181843	0.743022	0.457468	1
ENSMUSG00000074743.3	Thbd	1.35141	-2.861	2.45488	-1.16543	0.243844	NA
ENSMUSG00000027435.8	Cd93	18.1878	1.31969	0.840057	1.57095	0.116195	0.752355
ENSMUSG00000036992.4	Nxt1	54.0744	0.0359524	0.395117	0.0909916	0.927499	1
ENSMUSG00000027439.8	Gzf1	99.1089	0.138866	0.363903	0.381601	0.702757	1
ENSMUSG00000027438.8	Napb	5.27693	0.184902	1.06312	0.173924	0.861925	1
ENSMUSG00000027447.6	Cst3	164.582	-1.48229	0.369357	-4.01317	5.99081e-05	0.00303787
ENSMUSG00000068134.7	Zfp120	205.665	0.508905	0.328936	1.54713	0.121833	0.765716
ENSMUSG00000079009.2	Gm14139	1.51042	1.08108	1.74866	0.618233	0.536422	NA
ENSMUSG00000060336.5	Zfp937	18.2958	0.991431	0.777149	1.27573	0.202051	0.929985
ENSMUSG00000063364.4	3300002I08Rik	18.8161	-0.145258	0.745038	-0.194967	0.845419	1
ENSMUSG00000063393.6	Gm10130	21.258	0.284604	0.445636	0.638648	0.523052	1
ENSMUSG00000068130.4	Zfp442	32.8616	0.0417324	0.636764	0.0655382	0.947746	1
ENSMUSG00000074731.2	Zfp345	0.744728	0.103197	2.23265	0.0462219	0.963133	NA
ENSMUSG00000068129.4	Cst7	87.3155	0.800426	0.674755	1.18625	0.235524	0.979754
ENSMUSG00000033096.7	2310001A20Rik	87.5438	0.369825	0.311617	1.18679	0.235309	0.979378
ENSMUSG00000027452.5	Acss1	186.388	0.213863	0.232125	0.921326	0.35688	1
ENSMUSG00000033068.10	Entpd6	164.415	0.527125	0.278666	1.8916	0.0585438	0.532547
ENSMUSG00000033059.7	Pygb	376.684	0.111687	0.188338	0.59301	0.553175	1
ENSMUSG00000032046.9	Abhd12	143.405	-0.306827	0.350471	-0.87547	0.381318	1
ENSMUSG00000027454.4	Gins1	9.99924	-1.41256	0.650399	-2.17183	0.0298682	0.365739
ENSMUSG00000068115.6	Ninl	1.47194	-0.177053	2.2348	-0.0792253	0.936853	NA
ENSMUSG00000053916.4	Nanp	2.96411	1.68471	1.29618	1.29975	0.193687	0.92194
ENSMUSG00000027455.10	Nsfl1c	98.5708	-0.208579	0.264077	-0.789843	0.429619	1
ENSMUSG00000032966.7	Fkbp1a	359.974	-0.00489081	0.225511	-0.0216876	0.982697	1
ENSMUSG00000027456.8	Sdcbp2	56.6618	0.252247	0.360176	0.700344	0.483713	1
ENSMUSG00000027457.9	Snph	1.47002	-3.69677	2.09876	-1.76141	0.0781698	NA
ENSMUSG00000032869.9	Psmf1	227.26	0.163001	0.242359	0.672558	0.501229	1
ENSMUSG00000027459.9	Fam110a	29.4467	-0.544156	0.650386	-0.836666	0.40278	1
ENSMUSG00000027463.8	2310046K01Rik	11.1153	-0.898435	0.915602	-0.981251	0.326469	1
ENSMUSG00000032802.7	Srxn1	5.92448	0.415555	0.988695	0.420307	0.674261	1
ENSMUSG00000074698.4	Csnk2a1	428.829	-0.0508393	0.244738	-0.20773	0.83544	1
ENSMUSG00000027465.7	Tbc1d20	266.163	-0.0287337	0.211079	-0.136128	0.89172	1
ENSMUSG00000027466.9	Rbck1	699.874	0.247368	0.190131	1.30104	0.193244	0.92194
ENSMUSG00000032715.8	Trib3	13.7906	-0.112397	1.00705	-0.111609	0.911133	1
ENSMUSG00000051817.7	Sox12	1.68244	-0.418278	1.90219	-0.219893	0.825955	NA
ENSMUSG00000074682.3	Zcchc3	3.90505	-0.140106	1.22002	-0.114839	0.908573	1
ENSMUSG00000000359.3	Rem1	3.41777	-2.78442	2.21846	-1.25511	0.209438	0.944165
ENSMUSG00000019188.9	H13	672.549	-0.589891	0.262401	-2.24805	0.0245728	0.321007
ENSMUSG00000042814.6	Mcts2	59.063	-0.630151	0.415581	-1.51631	0.129441	0.785738
ENSMUSG00000042745.9	Id1	8.00276	0.0798481	1.30766	0.061062	0.95131	1
ENSMUSG00000007659.11	Bcl2l1	94.223	0.878514	0.37866	2.32006	0.0203376	0.283745
ENSMUSG00000027469.9	Tpx2	59.4802	0.180882	0.541618	0.333966	0.738405	1
ENSMUSG00000027472.8	Pdrg1	188.744	0.042613	0.24734	0.172285	0.863214	1
ENSMUSG00000003283.7	Hck	65.8427	-1.91887	0.970017	-1.97819	0.0479077	0.479291
ENSMUSG00000068040.4	Tm9sf4	211.017	-0.0199612	0.279817	-0.0713368	0.94313	1
ENSMUSG00000074671.4	Tspyl3	77.183	0.428319	0.317845	1.34757	0.177796	0.889111
ENSMUSG00000051413.10	Plagl2	255.777	0.208432	0.323212	0.644876	0.519007	1
ENSMUSG00000046020.7	Pofut1	237.653	-0.0468535	0.189039	-0.247851	0.804249	1
ENSMUSG00000027475.8	Kif3b	309.101	-0.0840962	0.186062	-0.451981	0.651283	1
ENSMUSG00000042548.6	Asxl1	993.835	-0.0725626	0.199997	-0.362818	0.716741	1
ENSMUSG00000061411.6	8430427H17Rik	21.5225	-0.551836	0.668224	-0.825825	0.408903	1
ENSMUSG00000056941.9	Commd7	134.018	-0.0858367	0.361889	-0.23719	0.812509	1
ENSMUSG00000027478.9	Dnmt3b	42.7814	0.167521	0.288873	0.579911	0.561975	1
ENSMUSG00000027479.8	Mapre1	810.251	-0.204737	0.20424	-1.00243	0.316134	1
ENSMUSG00000027487.5	Cdk5rap1	73.4026	0.278369	0.588809	0.472766	0.63638	1
ENSMUSG00000027488.6	Snta1	1.09794	-3.70675	2.42593	-1.52797	0.126519	NA
ENSMUSG00000038533.9	Cbfa2t2	247.889	0.0627228	0.29976	0.209243	0.834258	1
ENSMUSG00000027489.9	Necab3	3.17979	-0.616346	1.36968	-0.449991	0.652717	1
ENSMUSG00000038523.4	1700003F12Rik	1.57531	-1.31004	1.68121	-0.779226	0.435846	NA
ENSMUSG00000078129.1	1700007I08Rik	1.71347	0.0171541	1.78919	0.00958766	0.99235	NA
ENSMUSG00000027490.10	E2f1	19.5917	-0.289532	0.888691	-0.325797	0.744578	1
ENSMUSG00000000876.5	Pxmp4	46.0872	0.28742	0.499506	0.575407	0.565016	1
ENSMUSG00000059842.6	Zfp341	44.0928	0.215636	0.494298	0.436246	0.662658	1
ENSMUSG00000038467.9	Chmp4b	677.853	0.0976998	0.208579	0.468406	0.639494	1
ENSMUSG00000027593.9	Raly	929.694	-0.0713227	0.143333	-0.497602	0.618764	1
ENSMUSG00000074656.6	Eif2s2	287.197	-0.136485	0.219421	-0.622026	0.533925	1
ENSMUSG00000027597.9	Ahcy	40.1176	0.0910867	0.586782	0.155231	0.876639	1
ENSMUSG00000027598.9	Itch	1055.5	-0.0891016	0.170912	-0.521331	0.602136	1
ENSMUSG00000047459.8	Dynlrb1	245.196	0.253201	0.165031	1.53426	0.124965	0.774816
ENSMUSG00000038383.9	Pigu	154.526	-0.151959	0.219403	-0.692602	0.48856	1
ENSMUSG00000027602.3	Map1lc3a	25.6579	-0.500004	0.751164	-0.665639	0.505642	1
ENSMUSG00000038375.9	Trp53inp2	98.6157	-0.0498344	0.876076	-0.0568836	0.954638	1
ENSMUSG00000038369.7	Ncoa6	909.983	0.0304606	0.202877	0.150144	0.880651	1
ENSMUSG00000027603.8	Ggt7	12.3152	0.232384	0.780925	0.297576	0.766027	1
ENSMUSG00000027605.11	Acss2	259.016	0.431562	0.283201	1.52387	0.127541	0.780874
ENSMUSG00000027610.9	Gss	23.4576	-0.0138229	0.606524	-0.0227903	0.981818	1
ENSMUSG00000074652.3	Myh7b	0.816697	-0.373305	2.61491	-0.14276	0.88648	NA
ENSMUSG00000038324.7	Trpc4ap	859.253	-0.13575	0.18028	-0.752993	0.451454	1
ENSMUSG00000038312.4	Edem2	135.5	-0.912506	0.330322	-2.76248	0.00573647	0.114561
ENSMUSG00000027611.6	Procr	5.51578	-2.79556	1.56187	-1.78988	0.0734739	0.604054
ENSMUSG00000027612.7	Mmp24	1.97791	-2.03167	1.85375	-1.09598	0.273086	NA
ENSMUSG00000027613.9	Eif6	119.263	0.075724	0.248569	0.30464	0.760641	1
ENSMUSG00000005882.11	Uqcc	95.9074	-0.383764	0.416844	-0.920642	0.357237	1
ENSMUSG00000038241.9	Cep250	499.956	0.164069	0.231726	0.708028	0.478928	1
ENSMUSG00000074646.4	6430550D23Rik	8.52181	-0.506296	0.790182	-0.640734	0.521696	1
ENSMUSG00000005881.7	Ergic3	67.3867	-0.105706	0.428653	-0.2466	0.805218	1
ENSMUSG00000038180.5	Spag4	13.7418	1.17471	0.8158	1.43995	0.149882	0.835249
ENSMUSG00000074643.5	Cpne1	453.354	0.0341724	0.177587	0.192427	0.847408	1
ENSMUSG00000027618.10	Nfs1	113.804	0.309792	0.273185	1.134	0.256795	1
ENSMUSG00000089824.2	Rbm12	282.569	-0.0475791	0.357695	-0.133016	0.894181	1
ENSMUSG00000067847.7	Romo1	24.0288	-0.0237654	0.479172	-0.0495967	0.960444	1
ENSMUSG00000027620.9	Rbm39	6202.79	-0.0250234	0.226983	-0.110243	0.912217	1
ENSMUSG00000038116.9	Phf20	295.262	-0.0542643	0.179876	-0.301676	0.762899	1
ENSMUSG00000046229.8	Scand1	72.9271	-0.0521477	0.343631	-0.151755	0.87938	1
ENSMUSG00000038085.6	4921517L17Rik	14.7052	-0.503139	0.514984	-0.976999	0.32857	1
ENSMUSG00000067833.2	2900097C17Rik	8.16699	0.469354	0.881232	0.532612	0.594302	1
ENSMUSG00000027624.10	Epb4.1l1	29.192	-0.796932	0.617552	-1.29047	0.196888	0.925476
ENSMUSG00000027628.4	0610011L14Rik	75.5678	0.25806	0.316765	0.814674	0.415259	1
ENSMUSG00000061689.8	Dlgap4	272.982	0.050395	0.253717	0.198627	0.842555	1
ENSMUSG00000062175.6	Tgif2	95.8572	0.106032	0.470279	0.225466	0.821617	1
ENSMUSG00000074629.2	4930518I15Rik	15.1965	0.146534	0.54575	0.268499	0.788315	1
ENSMUSG00000027637.3	1110008F13Rik	98.7552	-0.063678	0.40759	-0.156231	0.875851	1
ENSMUSG00000027636.5	Sla2	311.555	-0.406732	0.279145	-1.45706	0.145099	0.822524
ENSMUSG00000027634.8	Ndrg3	646.034	-0.223176	0.195964	-1.13886	0.25476	0.999551
ENSMUSG00000027635.9	Dsn1	60.8535	0.329071	0.610561	0.538965	0.589911	1
ENSMUSG00000055485.6	9830001H06Rik	46.1459	-3.326	0.574966	-5.78469	7.26477e-09	1.2909e-06
ENSMUSG00000027639.9	Samhd1	2902.44	-0.176554	0.198787	-0.888154	0.374458	1
ENSMUSG00000027641.7	Rbl1	566.026	0.177396	0.172727	1.02703	0.304405	1
ENSMUSG00000074627.4	4922505G16Rik	1.61022	-1.91921	1.86467	-1.02925	0.303363	NA
ENSMUSG00000027642.9	Rpn2	537.631	-0.028834	0.163133	-0.176751	0.859704	1
ENSMUSG00000063019.5	Manbal	30.3498	-0.133179	0.401641	-0.331586	0.740202	1
ENSMUSG00000027646.8	Src	7.72391	-1.20957	0.973911	-1.24197	0.214249	0.952027
ENSMUSG00000067787.4	Blcap	49.1933	-0.351129	0.444892	-0.789245	0.429969	1
ENSMUSG00000067786.9	Nnat	1.36337	-1.1147	1.7784	-0.626801	0.53079	NA
ENSMUSG00000027649.9	Ctnnbl1	213.118	-0.0601155	0.253671	-0.236982	0.812671	1
ENSMUSG00000027650.6	Tti1	204.665	-0.174678	0.174971	-0.998328	0.318121	1
ENSMUSG00000027651.9	Rprd1b	321.563	-0.150979	0.146906	-1.02773	0.304078	1
ENSMUSG00000037820.9	Tgm2	85.4821	-1.76979	0.969361	-1.82572	0.067892	0.580823
ENSMUSG00000016024.3	Lbp	16.1626	0.661559	1.0035	0.659255	0.509732	1
ENSMUSG00000027652.9	Ralgapb	1249.67	-0.0568354	0.135001	-0.420999	0.673756	1
ENSMUSG00000044405.4	Adig	1.92615	-2.49719	2.90555	-0.859456	0.390089	NA
ENSMUSG00000037761.8	Actr5	140.513	0.0419621	0.218892	0.191703	0.847975	1
ENSMUSG00000037754.6	Ppp1r16b	807.575	0.169787	0.176063	0.964355	0.334868	1
ENSMUSG00000027654.2	Fam83d	54.1787	-0.310043	1.36372	-0.227351	0.820151	1
ENSMUSG00000027655.8	Dhx35	152.636	0.0581463	0.411334	0.14136	0.887585	1
ENSMUSG00000074622.3	Mafb	19.645	-1.31784	0.727041	-1.81261	0.0698917	0.588845
ENSMUSG00000070544.5	Top1	1413.33	-0.277015	0.207041	-1.33797	0.180906	0.896335
ENSMUSG00000016933.11	Plcg1	1602.24	0.368514	0.1791	2.05759	0.0396296	0.431195
ENSMUSG00000035877.8	Zhx3	180.603	-0.102006	0.278431	-0.366359	0.714097	1
ENSMUSG00000027412.6	Lpin3	3.90836	0.402098	0.928152	0.433225	0.664852	1
ENSMUSG00000057133.7	Chd6	1319.12	-0.125923	0.191767	-0.656647	0.511408	1
ENSMUSG00000016921.8	Srsf6	2134	-0.0278958	0.208014	-0.134105	0.893319	1
ENSMUSG00000035576.6	L3mbtl1	13.478	-0.35256	1.12926	-0.312205	0.754885	1
ENSMUSG00000017858.6	Ift52	111.693	-0.302638	0.277457	-1.09076	0.27538	1
ENSMUSG00000017861.5	Mybl2	7.9717	-0.0402176	0.992433	-0.0405243	0.967675	1
ENSMUSG00000074607.5	Tox2	80.2822	0.267371	0.430074	0.621687	0.534148	1
ENSMUSG00000035399.6	3230401D17Rik	97.9808	-0.102133	0.442097	-0.231019	0.8173	1
ENSMUSG00000048486.6	Fitm2	26.8429	0.217158	0.441125	0.492282	0.62252	1
ENSMUSG00000017679.10	Ttpal	334.275	0.348396	0.186354	1.86953	0.0615488	0.551593
ENSMUSG00000017707.8	Serinc3	2601.02	-0.563134	0.28123	-2.0024	0.0452421	0.462925
ENSMUSG00000058812.1	0610039K10Rik	10.477	-0.154667	1.02545	-0.150828	0.880111	1
ENSMUSG00000035268.8	Pkig	19.1338	-3.10675	0.947246	-3.27977	0.0010389	0.0311214
ENSMUSG00000017697.3	Ada	20.334	0.117049	0.914135	0.128043	0.898115	1
ENSMUSG00000018326.3	Ywhab	1009.7	0.241087	0.136346	1.7682	0.0770276	0.616103
ENSMUSG00000054582.4	Pabpc1l	10.8081	0.509516	0.73496	0.693257	0.488148	1
ENSMUSG00000018322.4	Tomm34	589.509	0.288068	0.160658	1.79305	0.0729644	0.602787
ENSMUSG00000018209.9	Stk4	3426.45	0.0290149	0.152488	0.190277	0.849092	1
ENSMUSG00000040164.3	Kcns1	1.44142	-1.28108	2.3473	-0.545768	0.585225	NA
ENSMUSG00000017002.8	Slpi	12.5256	-1.40216	0.804829	-1.74218	0.0814765	0.636847
ENSMUSG00000016995.10	Matn4	1.51375	-3.30376	2.77014	-1.19263	0.233015	NA
ENSMUSG00000017009.3	Sdc4	81.3705	-5.04585	0.65918	-7.65473	1.93718e-14	1.44246e-11
ENSMUSG00000045503.9	Sys1	124.258	0.0456674	0.328504	0.139016	0.889437	1
ENSMUSG00000017721.8	Pigt	202.984	-0.031724	0.300051	-0.105729	0.915798	1
ENSMUSG00000017299.7	Dnttip1	80.0926	0.0167771	0.254024	0.0660453	0.947342	1
ENSMUSG00000001403.7	Ube2c	23.9999	0.452202	0.5797	0.780062	0.435354	1
ENSMUSG00000050373.7	Snx21	7.38156	-1.31424	0.963015	-1.36471	0.172344	0.882281
ENSMUSG00000017307.9	Acot8	60.518	0.0240985	0.330111	0.0730014	0.941805	1
ENSMUSG00000045822.4	Zswim3	36.0377	0.368802	0.63101	0.584463	0.558909	1
ENSMUSG00000017764.2	Zswim1	49.0221	0.714579	0.542668	1.31679	0.18791	0.911963
ENSMUSG00000017767.3	1700020C07Rik	1.20352	-1.65808	1.77802	-0.932547	0.351054	NA
ENSMUSG00000039873.4	Neurl2	5.93865	-3.29947	1.42674	-2.31259	0.0207452	0.287582
ENSMUSG00000017760.9	Ctsa	394.585	-0.419981	0.169974	-2.47086	0.013479	0.215346
ENSMUSG00000017754.7	Pltp	78.9428	-4.5087	0.790386	-5.70443	1.16731e-08	1.90138e-06
ENSMUSG00000039849.5	Pcif1	422.712	0.0338878	0.191154	0.17728	0.859288	1
ENSMUSG00000039834.9	Zfp335	445.389	0.15156	0.200293	0.756689	0.449236	1
ENSMUSG00000017737.2	Mmp9	46.282	1.37141	0.723908	1.89445	0.0581651	0.530337
ENSMUSG00000017740.9	Slc12a5	3.59019	-0.905265	1.4319	-0.632211	0.527249	1
ENSMUSG00000039804.9	Ncoa5	181.765	0.144392	0.211032	0.68422	0.493836	1
ENSMUSG00000017652.8	Cd40	12.0424	-1.72205	1.28953	-1.33541	0.181741	0.897061
ENSMUSG00000053166.7	Cdh22	2.58941	-6.19437	2.5208	-2.45731	0.0139983	0.220576
ENSMUSG00000017664.10	Slc35c2	102.318	-0.674446	0.33637	-2.00507	0.0449554	0.461635
ENSMUSG00000017670.10	Elmo2	256.061	-0.249497	0.278282	-0.896562	0.369953	1
ENSMUSG00000027670.4	4833422F24Rik	1.62241	-5.51816	3.07797	-1.79279	0.0730059	NA
ENSMUSG00000039725.6	2810408M09Rik	30.8571	0.255851	0.431072	0.593522	0.552832	1
ENSMUSG00000017897.11	Eya2	128.334	0.101818	0.323698	0.314545	0.753107	1
ENSMUSG00000039671.11	Zmynd8	1131.8	-0.211227	0.137464	-1.5366	0.124392	0.773405
ENSMUSG00000027678.10	Ncoa3	1754.69	-0.220026	0.130582	-1.68497	0.0919944	0.673843
ENSMUSG00000006800.7	Sulf2	83.0709	-0.843421	0.80178	-1.05194	0.292829	1
ENSMUSG00000039621.7	Prex1	1717.79	0.343281	0.136507	2.51476	0.0119114	0.19655
ENSMUSG00000042854.8	Trp53rk	8.14369	0.11253	1.01303	0.111083	0.911551	1
ENSMUSG00000074582.4	Arfgef2	567.63	-0.224557	0.199929	-1.12318	0.261359	1
ENSMUSG00000002718.8	Cse1l	526.974	0.00471073	0.236874	0.0198871	0.984133	1
ENSMUSG00000039536.8	Stau1	540.144	-0.113075	0.234751	-0.481679	0.630034	1
ENSMUSG00000017999.9	Ddx27	232.333	-0.00375874	0.208451	-0.0180318	0.985614	1
ENSMUSG00000039501.8	Znfx1	589.947	0.0919755	0.133054	0.691265	0.489399	1
ENSMUSG00000074578.6	1500012F01Rik	363.639	0.379567	0.484619	0.783227	0.433494	1
ENSMUSG00000050556.8	Kcnb1	1.0911	-3.18802	3.27943	-0.972126	0.330988	NA
ENSMUSG00000017969.7	Ptgis	0.799784	-4.50286	3.87494	-1.16205	0.245217	NA
ENSMUSG00000017929.7	B4galt5	229.655	0.260953	0.205413	1.27038	0.203949	0.932067
ENSMUSG00000039463.7	Slc9a8	344.269	0.151177	0.367955	0.410856	0.681178	1
ENSMUSG00000047030.9	Spata2	154.475	-0.175762	0.442708	-0.397016	0.691356	1
ENSMUSG00000006418.10	Rnf114	568.374	0.138392	0.199692	0.693026	0.488293	1
ENSMUSG00000042821.7	Snai1	23.641	-0.281786	1.31035	-0.215046	0.829731	1
ENSMUSG00000078923.4	Ube2v1	17.4127	-0.144969	0.781323	-0.185543	0.852803	1
ENSMUSG00000056501.3	Cebpb	85.5923	0.121748	0.610398	0.199457	0.841905	1
ENSMUSG00000027540.7	Ptpn1	716.045	-0.123373	0.187141	-0.65925	0.509735	1
ENSMUSG00000074577.3	Fam65c	14.0234	0.906454	0.805855	1.12483	0.260659	1
ENSMUSG00000044641.7	Pard6b	21.1096	0.582882	0.754575	0.772464	0.43984	1
ENSMUSG00000078919.3	Dpm1	295.229	0.0278096	0.210288	0.132245	0.89479	1
ENSMUSG00000051149.9	Adnp	64.139	-0.326359	0.553734	-0.589379	0.555607	1
ENSMUSG00000027544.9	Nfatc2	1101.84	0.258796	0.157992	1.63803	0.101416	0.709231
ENSMUSG00000027546.8	Atp9a	28.4573	-0.247898	0.921371	-0.269054	0.787888	1
ENSMUSG00000027551.8	Zfp64	145.665	0.434265	0.277729	1.56363	0.117905	0.757279
ENSMUSG00000052368.1	Gm9873	0.81996	-3.69086	4.16293	-0.886602	0.375293	NA
ENSMUSG00000047907.7	Tshz2	18.1241	0.774606	1.05363	0.735181	0.462229	1
ENSMUSG00000052056.8	Zfp217	576.578	-0.088548	0.266465	-0.332306	0.739658	1
ENSMUSG00000013523.7	Bcas1	1.68037	-1.58224	1.90787	-0.82932	0.406923	NA
ENSMUSG00000052033.7	Pfdn4	73.7947	0.458199	0.346328	1.32302	0.185828	0.904947
ENSMUSG00000027495.4	2010011I20Rik	64.2712	0.76634	0.460492	1.66418	0.096077	0.688523
ENSMUSG00000027496.9	Aurka	27.6733	0.515317	0.706218	0.729685	0.465583	1
ENSMUSG00000027498.8	Cstf1	117.642	0.191154	0.219907	0.869247	0.384712	1
ENSMUSG00000074570.6	Cass4	64.0454	-1.24076	0.373786	-3.31943	0.00090203	0.0278756
ENSMUSG00000027502.5	2410001C21Rik	257.011	-0.136467	0.211126	-0.646375	0.518037	1
ENSMUSG00000074569.3	Gcnt7	3.7691	-5.24088	2.03549	-2.57476	0.010031	0.173446
ENSMUSG00000027505.2	1700029J11Rik	19.0391	-0.0293194	0.844413	-0.0347216	0.972302	1
ENSMUSG00000008999.7	Bmp7	79.5149	0.315017	0.372592	0.845474	0.397846	1
ENSMUSG00000005883.9	Spo11	21.0399	0.772518	0.622479	1.24104	0.214593	0.952027
ENSMUSG00000027509.5	Rae1	200.875	0.0376255	0.280502	0.134137	0.893295	1
ENSMUSG00000027510.10	Rbm38	752.945	0.110377	0.392296	0.281363	0.778432	1
ENSMUSG00000027514.8	Zbp1	569.274	0.540193	0.18133	2.97906	0.0028913	0.068295
ENSMUSG00000038400.8	Pmepa1	38.9371	-0.772728	0.486172	-1.58941	0.111967	0.740624
ENSMUSG00000027519.4	Rab22a	326.107	0.0964346	0.208804	0.461842	0.644194	1
ENSMUSG00000054455.4	Vapb	219.642	0.0227319	0.183795	0.123681	0.901568	1
ENSMUSG00000027522.8	Stx16	528.141	-0.404948	0.264746	-1.52957	0.126123	0.77749
ENSMUSG00000039263.10	Npepl1	201.378	0.00948567	0.220932	0.0429349	0.965753	1
ENSMUSG00000027523.12	Gnas	1914.99	-0.389418	0.192934	-2.0184	0.0435498	0.456135
ENSMUSG00000090625.1	AF085738	125.571	-0.806809	0.573585	-1.40661	0.159544	0.857904
ENSMUSG00000016253.6	Th1l	78.7836	-0.209022	0.280556	-0.745029	0.456254	1
ENSMUSG00000016256.9	Ctsz	132.54	-1.80684	0.329277	-5.48731	4.08104e-08	5.74912e-06
ENSMUSG00000016252.7	Atp5e	156.154	0.0355102	0.284743	0.12471	0.900753	1
ENSMUSG00000016257.9	Slmo2	110.42	-0.363491	0.364357	-0.997623	0.318462	1
ENSMUSG00000050600.5	Zfp831	1198.3	0.208653	0.163521	1.276	0.201954	0.929905
ENSMUSG00000027524.3	Edn3	3.41448	-0.277952	1.61953	-0.171625	0.863732	1
ENSMUSG00000090093.2	Gm14399	12.8744	-0.0524578	0.641712	-0.0817466	0.934848	1
ENSMUSG00000078902.3	Gm14443	1.73123	-0.510208	1.76958	-0.288322	0.7731	NA
ENSMUSG00000078903.4	Gm14391	8.00001	-0.155086	0.734589	-0.21112	0.832794	1
ENSMUSG00000078901.2	Gm14440	3.40548	0.59295	1.14772	0.516634	0.605412	1
ENSMUSG00000078899.3	Gm4631	4.1129	0.156381	1.02534	0.152517	0.878779	1
ENSMUSG00000078898.3	Gm4723	6.15403	0.109525	0.873682	0.12536	0.900239	1
ENSMUSG00000078897.3	Gm4724	3.44166	0.442276	1.04803	0.422006	0.67302	1
ENSMUSG00000078896.3	Gm8923	5.69913	-0.513109	0.932736	-0.550112	0.582243	1
ENSMUSG00000078894.3	2210418O10Rik	2.34699	-1.02986	1.37902	-0.746805	0.455181	1
ENSMUSG00000078893.3	Gm2004	1.65275	0.78579	1.39365	0.563838	0.572864	NA
ENSMUSG00000078891.3	Gm11008	0.896158	-0.9276	1.90792	-0.486184	0.626836	NA
ENSMUSG00000078890.3	Gm11007	2.21122	0.208478	1.39086	0.149892	0.88085	1
ENSMUSG00000090221.2	Gm4245	7.20381	0.175429	1.06429	0.164832	0.869076	1
ENSMUSG00000078888.3	Gm2007	2.10241	0.677015	1.23874	0.546534	0.584699	NA
ENSMUSG00000078889.4	Gm14288	5.3416	0.111118	0.874708	0.127034	0.898913	1
ENSMUSG00000078887.3	Gm6710	6.64815	0.760048	0.890108	0.853884	0.393169	1
ENSMUSG00000089756.2	Gm8898	9.29932	-0.504783	0.762262	-0.662216	0.507833	1
ENSMUSG00000078886.5	Gm2026	3.34044	0.431792	1.24211	0.347628	0.728119	1
ENSMUSG00000078885.3	Gm14432	2.86476	-0.425316	1.25532	-0.338811	0.734752	1
ENSMUSG00000078884.3	Gm14436	5.22339	-0.419341	0.991712	-0.422846	0.672408	1
ENSMUSG00000078883.4	Gm14430	2.60268	0.618716	1.53738	0.402448	0.687354	1
ENSMUSG00000078882.4	Gm14431	7.48138	-0.114218	0.808899	-0.141202	0.887711	1
ENSMUSG00000078881.4	Gm14434	3.2716	-0.270894	1.08237	-0.250279	0.802372	1
ENSMUSG00000089951.2	Gm14435	1.37661	-1.152	1.79755	-0.640872	0.521606	NA
ENSMUSG00000078880.4	Gm14308	4.67808	0.605188	1.01896	0.593929	0.552559	1
ENSMUSG00000078879.4	Gm14306	5.79561	-0.151047	1.07511	-0.140495	0.888269	1
ENSMUSG00000078878.3	Gm14305	4.0783	-0.580004	1.09837	-0.528057	0.59746	1
ENSMUSG00000078877.4	Gm14295	10.4875	0.0710206	0.876908	0.0809899	0.93545	1
ENSMUSG00000074527.5	Gm14296	2.581	-1.2455	1.42684	-0.87291	0.382712	1
ENSMUSG00000078875.3	Gm14419	1.79619	1.11455	1.31234	0.849287	0.395721	NA
ENSMUSG00000078870.3	Gm14410	13.6535	0.308992	0.663237	0.465885	0.641298	1
ENSMUSG00000078867.3	Gm14418	0.91825	0.581073	2.21904	0.261857	0.793431	NA
ENSMUSG00000078866.3	Gm14420	13.0876	-0.161498	0.57673	-0.280023	0.77946	1
ENSMUSG00000067480.6	Gm14403	12.8183	0.00577842	0.733351	0.00787947	0.993713	1
ENSMUSG00000078863.3	Gm14325	30.8141	0.535106	0.428896	1.24764	0.212165	0.948433
ENSMUSG00000074529.4	C330013J21Rik	1.60658	-1.62561	2.28416	-0.711691	0.476656	NA
ENSMUSG00000078862.3	Gm14326	28.18	0.101168	0.473142	0.213821	0.830687	1
ENSMUSG00000074519.4	Etohi1	72.2426	0.0384874	0.413147	0.0931567	0.925779	1
ENSMUSG00000078861.2	Zfp931	60.7537	0.00905427	0.460026	0.0196821	0.984297	1
ENSMUSG00000049999.4	Ppp1r3d	0.952447	-4.75153	3.60066	-1.31963	0.18696	NA
ENSMUSG00000070476.4	9030418K01Rik	5.02711	-2.87753	1.3392	-2.14869	0.0316586	0.377034
ENSMUSG00000039117.9	Taf4a	419.883	0.167936	0.213604	0.786202	0.431749	1
ENSMUSG00000039108.7	Lsm14b	174.493	0.0174314	0.169987	0.102545	0.918324	1
ENSMUSG00000027566.8	Psma7	287.963	-0.194097	0.227729	-0.852316	0.394039	1
ENSMUSG00000039086.9	Ss18l1	54.0566	-0.12548	0.383767	-0.326969	0.743692	1
ENSMUSG00000039069.10	Gtpbp5	91.7552	0.354442	0.415148	0.853774	0.39323	1
ENSMUSG00000039050.8	Osbpl2	180.356	-0.0701065	0.25119	-0.279098	0.78017	1
ENSMUSG00000039041.9	Adrm1	79.4768	0.284091	0.485185	0.58553	0.558191	1
ENSMUSG00000015647.8	Lama5	2.23928	-0.974488	2.5225	-0.386318	0.699261	1
ENSMUSG00000039001.6	Rps21	254.03	0.649393	0.364081	1.78365	0.074481	0.609735
ENSMUSG00000038990.8	Cables2	189.712	-0.158135	0.215259	-0.734628	0.462566	1
ENSMUSG00000038963.9	Slco4a1	51.5126	-1.67266	0.744798	-2.24579	0.0247176	0.322628
ENSMUSG00000027569.9	1600027N09Rik	123.838	0.0949005	0.248495	0.381902	0.702534	1
ENSMUSG00000049401.9	Ogfr	249.579	0.156695	0.216309	0.724401	0.46882	1
ENSMUSG00000027570.8	Col9a3	17.2234	0.289122	0.705205	0.409983	0.681819	1
ENSMUSG00000038932.12	Tcfl5	1.46065	0.491644	3.88103	0.126679	0.899195	NA
ENSMUSG00000038914.9	Dido1	1244.13	-0.0535833	0.162852	-0.32903	0.742133	1
ENSMUSG00000027573.5	2310003C23Rik	223.942	0.0563313	0.197902	0.284643	0.775918	1
ENSMUSG00000023393.9	Slc17a9	168.115	-0.346633	0.314569	-1.10193	0.270493	1
ENSMUSG00000038848.8	Ythdf1	392.146	0.0636099	0.266179	0.238974	0.811126	1
ENSMUSG00000027575.10	Arfgap1	232.356	0.0751988	0.24946	0.301446	0.763075	1
ENSMUSG00000070461.2	9230112E08Rik	17.786	-0.239649	0.57727	-0.415142	0.678038	1
ENSMUSG00000016356.10	Col20a1	23.9693	-0.474355	0.546006	-0.868773	0.384971	1
ENSMUSG00000016344.8	Ppdpf	44.4374	-0.142982	0.452064	-0.316287	0.751785	1
ENSMUSG00000027579.5	Srms	2.59923	0.26585	1.67062	0.159133	0.873564	1
ENSMUSG00000027580.10	BC006779	1790.24	0.177563	0.204698	0.867439	0.385701	1
ENSMUSG00000038705.7	Gmeb2	251.037	0.00499748	0.164898	0.0303065	0.975823	1
ENSMUSG00000038685.10	Rtel1	246.305	0.19489	0.290621	0.670598	0.502476	1
ENSMUSG00000038671.7	Arfrp1	204.264	-0.0582857	0.304123	-0.191651	0.848015	1
ENSMUSG00000027582.10	Zgpat	368.597	0.440103	0.207594	2.12002	0.034004	0.393895
ENSMUSG00000090077.1	Lime1	14.8527	0.709734	0.61155	1.16055	0.245825	0.988674
ENSMUSG00000027583.6	Zbtb46	59.4304	-2.03878	1.58213	-1.28863	0.197528	0.925476
ENSMUSG00000000827.10	Tpd52l2	159.781	0.154899	0.261847	0.591564	0.554143	1
ENSMUSG00000000826.10	Dnajc5	914.239	0.161975	0.207222	0.781651	0.43442	1
ENSMUSG00000089917.1	Uckl1	240.399	0.0781821	0.414989	0.188395	0.850567	1
ENSMUSG00000000823.9	Znf512b	276.981	0.0600808	0.349984	0.171667	0.863699	1
ENSMUSG00000002455.8	Prpf6	446.614	0.162664	0.131446	1.23749	0.215904	0.953242
ENSMUSG00000038605.8	Samd10	48.4772	0.877897	0.446862	1.96458	0.0494628	0.486123
ENSMUSG00000059540.8	Tcea2	34.966	-0.53998	0.658708	-0.819756	0.412355	1
ENSMUSG00000002458.7	Rgs19	293.084	-0.00423549	0.190289	-0.0222581	0.982242	1
ENSMUSG00000027589.8	Pcmtd2	443.345	0.205812	0.28625	0.718994	0.472145	1
ENSMUSG00000038628.8	Polr3k	133.731	0.0773197	0.285883	0.27046	0.786807	1
ENSMUSG00000040374.7	Pxmp3	86.2608	0.182861	0.233333	0.783693	0.433221	1
ENSMUSG00000043542.6	Fam164a	7.1306	-1.45392	1.13794	-1.27767	0.201366	0.928838
ENSMUSG00000040329.8	Il7	1.95038	1.3562	1.97126	0.687988	0.49146	NA
ENSMUSG00000027500.8	Stmn2	2.68635	-2.15279	2.33991	-0.920033	0.357555	1
ENSMUSG00000040289.3	Hey1	11.2507	-0.334041	1.29125	-0.258696	0.79587	1
ENSMUSG00000040269.5	Mrps28	24.7435	-0.374033	0.533617	-0.700939	0.483341	1
ENSMUSG00000027506.9	Tpd52	157.397	-2.18142	0.321656	-6.78185	1.1865e-11	3.94753e-09
ENSMUSG00000069114.7	Zbtb10	445.733	-1.09912	0.559542	-1.96433	0.0494921	0.486123
ENSMUSG00000040209.7	Zfp704	7.23337	-1.6635	0.928274	-1.79204	0.0731268	0.603139
ENSMUSG00000027508.9	Pag1	1393.88	-0.130802	0.176803	-0.739815	0.459412	1
ENSMUSG00000027533.9	Fabp5	40.0083	-0.472188	0.616204	-0.766285	0.443507	1
ENSMUSG00000049230.7	Gm9833	59.5487	-0.127642	0.52801	-0.241741	0.808981	1
ENSMUSG00000027531.10	Impa1	278.955	0.0789343	0.188397	0.418979	0.675231	1
ENSMUSG00000039795.6	Zfand1	56.533	0.0872023	0.425861	0.204767	0.837754	1
ENSMUSG00000027536.5	Chmp4c	1.26369	-1.01752	2.43477	-0.417912	0.676012	NA
ENSMUSG00000027534.9	Snx16	44.3809	-0.0924629	0.380686	-0.242885	0.808094	1
ENSMUSG00000069106.2	Gm8910	19.4831	0.0527551	0.453393	0.116356	0.90737	1
ENSMUSG00000027550.7	Lrrcc1	331.062	0.282161	0.234545	1.20302	0.22897	0.970562
ENSMUSG00000027552.7	E2f5	50.9647	-0.155	0.341441	-0.453958	0.649859	1
ENSMUSG00000078784.2	1810022K09Rik	32.5644	0.237943	0.457161	0.520479	0.60273	1
ENSMUSG00000027555.8	Car13	0.919877	-1.69804	3.00665	-0.564761	0.572236	NA
ENSMUSG00000027562.7	Car2	21.6297	0.654441	0.724687	0.903066	0.366491	1
ENSMUSG00000078783.1	Gm9733	8.06783	-2.2407	1.73454	-1.29181	0.196423	0.925476
ENSMUSG00000044138.7	Sirpb1a	48.6408	-2.24683	0.908008	-2.47446	0.0133437	0.214201
ENSMUSG00000078781.2	Sirpb1b	13.0606	-2.56764	1.42007	-1.80811	0.0705897	0.590273
ENSMUSG00000074677.5	Sirpb1c	8.04643	-1.79298	1.1747	-1.52633	0.126929	0.779825
ENSMUSG00000078780.2	Gm5150	3.54889	-4.33478	2.14604	-2.0199	0.0433937	0.455513
ENSMUSG00000047213.7	Ythdf3	1264.27	-0.0369241	0.117621	-0.313925	0.753578	1
ENSMUSG00000027599.8	Armc1	179.446	0.0831069	0.209873	0.395987	0.692115	1
ENSMUSG00000027601.7	Mtfr1	207.503	0.320196	0.243324	1.31593	0.188199	0.913084
ENSMUSG00000069094.6	Pde7a	992.894	0.644689	0.322884	1.99666	0.0458623	0.465681
ENSMUSG00000082766.1	1700064H15Rik	2.07521	1.64986	1.62989	1.01225	0.311418	NA
ENSMUSG00000048106.4	4632415L05Rik	14.1142	0.851205	0.605985	1.40466	0.160122	0.858404
ENSMUSG00000003617.10	Cp	2.72142	-0.712507	1.38901	-0.512959	0.60798	1
ENSMUSG00000027615.7	Hps3	649.427	-0.457926	0.287297	-1.59391	0.110957	0.738263
ENSMUSG00000002428.6	Hltf	607.743	0.0320178	0.176582	0.181319	0.856117	1
ENSMUSG00000019528.9	Gyg	144.933	-0.0101816	0.234054	-0.0435009	0.965302	1
ENSMUSG00000001865.1	Cpa3	0.950257	-1.99061	2.8914	-0.688458	0.491164	NA
ENSMUSG00000027630.8	Tbl1xr1	1352.61	-0.115916	0.150403	-0.770705	0.440882	1
ENSMUSG00000057036.5	Gm7536	1032.68	0.107839	0.865815	0.124551	0.900879	1
ENSMUSG00000027699.9	Ect2	62.4266	-0.210245	0.296263	-0.709657	0.477917	1
ENSMUSG00000027698.8	Nceh1	178.667	-0.78676	0.313206	-2.51196	0.0120062	0.197195
ENSMUSG00000039304.5	Tnfsf10	209.379	0.697071	0.246585	2.8269	0.00470008	0.097863
ENSMUSG00000039286.6	Fndc3b	53.8502	-3.68328	0.511115	-7.20635	5.74709e-13	3.09887e-10
ENSMUSG00000027695.9	Pld1	7.9814	-1.45942	0.970081	-1.50443	0.132472	0.793966
ENSMUSG00000027692.9	Tnik	1516.51	0.202559	0.203584	0.994966	0.319753	1
ENSMUSG00000070522.2	Gm6505	2.72848	-1.0323	1.24817	-0.827051	0.408208	1
ENSMUSG00000050192.7	Eif5a2	73.3025	0.653864	0.356029	1.83654	0.0662772	0.57417
ENSMUSG00000039221.5	Rpl22l1	196.676	-0.281437	0.3009	-0.93532	0.349624	1
ENSMUSG00000037737.6	Arpm1	1.93512	0.757709	1.46062	0.51876	0.603928	NA
ENSMUSG00000037730.7	Mynn	282.881	-0.0896728	0.202944	-0.44186	0.658591	1
ENSMUSG00000027706.7	Sec62	677.063	0.0514599	0.202879	0.253649	0.799767	1
ENSMUSG00000037661.8	Gpr160	9.90265	-0.824967	0.815095	-1.01211	0.311485	1
ENSMUSG00000037652.8	Phc3	1541.19	0.04854	0.187109	0.259421	0.79531	1
ENSMUSG00000037643.8	Prkci	85.6964	-0.262279	0.336726	-0.778907	0.436035	1
ENSMUSG00000027660.9	Skil	1321.22	-0.64256	0.314755	-2.04146	0.041205	0.441922
ENSMUSG00000027663.6	Zmat3	177.569	0.29341	0.212187	1.38279	0.166729	0.871076
ENSMUSG00000049507.2	4930429B21Rik	3.3472	-0.489291	1.57228	-0.311199	0.75565	1
ENSMUSG00000027665.7	Pik3ca	800.144	0.16621	0.187549	0.886224	0.375497	1
ENSMUSG00000027667.8	Zfp639	157.795	-0.198452	0.204009	-0.972761	0.330672	1
ENSMUSG00000027668.7	Mfn1	142.756	-0.0321814	0.272919	-0.117916	0.906135	1
ENSMUSG00000027669.6	Gnb4	67.7289	-1.62528	0.350207	-4.64092	3.46856e-06	0.000248798
ENSMUSG00000027671.8	Actl6a	168.855	0.236855	0.276652	0.85615	0.391915	1
ENSMUSG00000037531.7	Mrpl47	45.6894	0.350695	0.321849	1.08963	0.275878	1
ENSMUSG00000027673.6	Ndufb5	135.611	0.159293	0.239598	0.664836	0.506155	1
ENSMUSG00000027677.10	Ttc14	769.333	-0.0757837	0.359066	-0.211058	0.832842	1
ENSMUSG00000027676.5	Ccdc39	1.30944	-1.09203	2.24916	-0.485525	0.627304	NA
ENSMUSG00000027680.8	Fxr1	697.751	-0.0625655	0.218962	-0.285737	0.77508	1
ENSMUSG00000027679.7	Dnajc19	55.0679	-0.222675	0.379277	-0.587103	0.557134	1
ENSMUSG00000037400.10	Atp11b	2398.13	0.216415	0.138387	1.56384	0.117855	0.757279
ENSMUSG00000027708.7	Dcun1d1	173.085	0.0786242	0.300305	0.261814	0.793465	1
ENSMUSG00000027709.3	Mccc1	121.087	0.0122224	0.492539	0.024815	0.980203	1
ENSMUSG00000027710.8	Acad9	96.4953	0.141857	0.393545	0.360461	0.718503	1
ENSMUSG00000033883.6	D3Ertd254e	47.6477	0.108945	0.389979	0.279362	0.779967	1
ENSMUSG00000027712.8	Anxa5	233.854	-0.557291	0.202705	-2.74927	0.00597282	0.117925
ENSMUSG00000027713.5	1810062G17Rik	1.58595	-0.457423	1.56234	-0.29278	0.76969	NA
ENSMUSG00000027714.5	Exosc9	123.431	0.0541902	0.218214	0.248336	0.803875	1
ENSMUSG00000027715.3	Ccna2	58.6217	0.425412	0.453753	0.93754	0.348481	1
ENSMUSG00000037325.4	Bbs7	3.15225	0.37828	1.60371	0.235878	0.813527	1
ENSMUSG00000037270.10	4932438A13Rik	6706.26	-0.0219626	0.277692	-0.0790898	0.936961	1
ENSMUSG00000027719.8	Adad1	0.899356	0.675332	2.8412	0.237692	0.81212	NA
ENSMUSG00000027720.6	Il2	20.2981	-0.0991614	0.62223	-0.159365	0.873382	1
ENSMUSG00000027718.2	Il21	52.6313	1.85555	0.613288	3.02558	0.00248158	0.0598834
ENSMUSG00000045031.11	Cetn4	1.8295	-1.53443	1.60713	-0.954762	0.339698	NA
ENSMUSG00000037225.6	Fgf2	4.57577	0.0688124	0.958257	0.07181	0.942753	1
ENSMUSG00000051444.9	Bbs12	23.6401	0.639549	0.710652	0.899947	0.368149	1
ENSMUSG00000050174.9	Nudt6	56.2288	0.674884	0.312266	2.16125	0.0306762	0.369272
ENSMUSG00000027722.8	Spata5	328.935	-0.247947	0.24893	-0.996048	0.319227	1
ENSMUSG00000037211.5	Spry1	118.009	1.05142	0.789895	1.33108	0.183162	0.901334
ENSMUSG00000058174.7	Gm5148	26.2428	-0.14412	0.777198	-0.185436	0.852887	1
ENSMUSG00000064315.5	Rpl21-ps10	3.13861	-0.58829	1.06103	-0.554452	0.579269	1
ENSMUSG00000044864.10	Ankrd50	308.695	-0.16756	0.376351	-0.445224	0.656158	1
ENSMUSG00000060798.4	Intu	12.909	-1.18153	0.785717	-1.50376	0.132643	0.794078
ENSMUSG00000025757.7	Hspa4l	361.837	-0.365115	0.400164	-0.912415	0.36155	1
ENSMUSG00000025758.5	Plk4	108.916	0.123623	0.368806	0.335198	0.737475	1
ENSMUSG00000025759.6	Mfsd8	72.2596	0.193235	0.422621	0.457231	0.647505	1
ENSMUSG00000037818.9	3110057O12Rik	76.7062	-0.0284413	0.426732	-0.0666491	0.946861	1
ENSMUSG00000037814.8	Larp1b	129.931	-0.251549	0.366426	-0.686492	0.492403	1
ENSMUSG00000049940.7	Pgrmc2	97.8867	-0.0145816	0.225645	-0.0646218	0.948475	1
ENSMUSG00000025764.8	Phf17	347.941	-0.338292	0.197532	-1.71259	0.0867882	0.656559
ENSMUSG00000059834.6	Sclt1	133.319	-0.176473	0.2815	-0.626905	0.530722	1
ENSMUSG00000025766.8	D3Ertd751e	64.7992	0.0299938	0.319141	0.0939829	0.925123	1
ENSMUSG00000027737.5	Slc7a11	10.1578	-2.48687	1.38699	-1.793	0.0729728	0.602787
ENSMUSG00000023087.9	Ccrn4l	90.4906	-0.0358871	0.505023	-0.0710602	0.94335	1
ENSMUSG00000037174.9	Elf2	721.249	0.169288	0.120204	1.40834	0.159029	0.856315
ENSMUSG00000037161.7	4930583H14Rik	1.47678	0.0140614	1.79223	0.00784574	0.99374	NA
ENSMUSG00000037152.6	Ndufc1	49.2235	0.0168869	0.335125	0.0503899	0.959812	1
ENSMUSG00000063273.6	Naa15	1168.94	-0.0966185	0.138539	-0.697411	0.485546	1
ENSMUSG00000027739.8	Rab33b	274.679	-0.850367	0.366709	-2.31892	0.0203996	0.28405
ENSMUSG00000037111.8	Setd7	824.904	-0.369087	0.238	-1.55079	0.120953	0.763869
ENSMUSG00000074604.3	Mgst2	126.99	-0.0393015	0.588632	-0.0667675	0.946767	1
ENSMUSG00000061143.8	Maml3	84.9277	-1.37691	0.440985	-3.12235	0.00179415	0.0470723
[truncated: 11,733 more rows]

## Sheet: YFP+ vs YFP- naive
Ensembl ID	gene_symbol	baseMean	log2FoldChange	lfcSE	stat	pvalue	padj
ENSMUSG00000033845.7	Mrpl15	146.301	-0.177465	0.244907	-0.724623	0.468684	0.924368
ENSMUSG00000025903.8	Lypla1	538.732	-0.639387	0.226938	-2.81745	0.00484064	0.170224
ENSMUSG00000033813.8	Tcea1	135.551	-0.267806	0.208596	-1.28385	0.199195	0.776355
ENSMUSG00000062588.3	Gm6104	10.4386	0.221878	0.74674	0.297129	0.766368	0.980836
ENSMUSG00000033793.7	Atp6v1h	325.92	0.0730213	0.211973	0.344483	0.730483	0.973619
ENSMUSG00000025907.7	Rb1cc1	1242.05	-0.0788879	0.201885	-0.390757	0.695977	0.969378
ENSMUSG00000033740.10	St18	0.976629	0.81191	2.73345	0.297028	0.766445	NA
ENSMUSG00000051285.9	Pcmtd1	414.235	-0.273672	0.197101	-1.38849	0.164988	0.740822
ENSMUSG00000061024.7	Rrs1	92.877	0.0989936	0.465884	0.212485	0.831728	0.989511
ENSMUSG00000025911.8	Adhfe1	5.85298	1.62602	1.34743	1.20675	0.227528	0.808184
ENSMUSG00000025912.9	Mybl1	29.2252	1.72962	1.03627	1.66909	0.0951001	0.621278
ENSMUSG00000045210.8	Vcpip1	1050.76	-0.0925522	0.152067	-0.608629	0.54277	0.945875
ENSMUSG00000025915.7	Sgk3	263.479	-0.367248	0.386192	-0.950949	0.34163	0.878606
ENSMUSG00000046101.9	6030422M02Rik	20.0873	0.0106689	0.855808	0.0124665	0.990053	1
ENSMUSG00000025917.3	Cops5	185.91	0.101509	0.220928	0.459466	0.645899	0.962914
ENSMUSG00000056763.9	Cspp1	376.134	0.148781	0.310365	0.479375	0.631672	0.960928
ENSMUSG00000067851.5	Arfgef1	2141.29	0.260545	0.1566	1.66376	0.0961599	0.622329
ENSMUSG00000048960.7	Prex2	1.07214	-2.07086	3.31819	-0.624094	0.532566	NA
ENSMUSG00000025938.9	Slco5a1	22.9458	1.20035	2.37565	0.505273	0.613367	0.957683
ENSMUSG00000042414.7	Prdm14	3.8112	0.817749	1.90584	0.429076	0.667868	0.966085
ENSMUSG00000005886.8	Ncoa2	2183.06	0.0161227	0.103189	0.156244	0.875841	0.996175
ENSMUSG00000025935.4	Tram1	1088.94	-0.381498	0.208344	-1.8311	0.0670863	0.555285
ENSMUSG00000025937.5	Lactb2	124.606	-0.113676	0.350536	-0.324291	0.745718	0.978727
ENSMUSG00000025932.7	Eya1	15.2898	1.67812	1.75116	0.958291	0.337916	0.874694
ENSMUSG00000032769.4	Trpa1	0.994761	-1.11167	3.61705	-0.307342	0.758583	NA
ENSMUSG00000025925.7	Terf1	240.278	0.424016	0.278084	1.52478	0.127315	0.687293
ENSMUSG00000067795.5	4930444P10Rik	1.01298	-3.17771	2.4986	-1.2718	0.203445	NA
ENSMUSG00000043716.7	Rpl7	1015.85	-0.585357	0.318861	-1.83577	0.0663912	0.553413
ENSMUSG00000025921.7	Rdh10	76.0766	-0.155452	0.412307	-0.377029	0.706152	0.971456
ENSMUSG00000025920.12	Stau2	13.6232	-0.473341	1.13484	-0.4171	0.676605	0.967482
ENSMUSG00000025939.10	Ube2w	159.261	-0.330449	0.328269	-1.00664	0.314107	0.865302
ENSMUSG00000079658.3	Tceb1	171.474	-0.224516	0.338768	-0.662741	0.507497	0.934677
ENSMUSG00000025940.5	Tmem70	80.5728	0.0659908	0.332755	0.198317	0.842797	0.991077
ENSMUSG00000025779.4	Ly96	16.9606	1.44627	0.999233	1.44738	0.147791	0.722893
ENSMUSG00000025929.4	Il17a	3.67538	0	2.26765	0	1	1
ENSMUSG00000041872.3	Il17f	1.10047	0	2.8593	0	1	NA
ENSMUSG00000041859.9	Mcm3	225.807	0.267095	0.243381	1.09744	0.272449	0.840353
ENSMUSG00000025931.8	Paqr8	59.9672	0.0926409	0.34657	0.267308	0.789232	0.984481
ENSMUSG00000041809.4	Efhc1	2.81646	-0.581201	1.48228	-0.392099	0.694985	NA
ENSMUSG00000041779.4	Tram2	130.37	0.136829	0.314246	0.435421	0.663257	0.966085
ENSMUSG00000025933.8	Tmem14a	4.67606	-2.04621	1.36304	-1.50121	0.133301	0.699161
ENSMUSG00000025934.9	Gsta3	1.88665	2.4002	2.48992	0.963964	0.335064	NA
ENSMUSG00000025936.8	Gm4956	66.3732	0.861374	0.733364	1.17455	0.240174	0.819943
ENSMUSG00000067750.3	Khdc1a	1.22165	0	3.96316	0	1	NA
ENSMUSG00000028033.9	Kcnq5	80.4902	2.67974	0.620353	4.31971	1.56237e-05	0.00406802
ENSMUSG00000026158.5	Ogfrl1	71.6522	1.05963	0.899832	1.17759	0.238962	0.818186
ENSMUSG00000026156.8	B3gat2	12.5628	0.0902228	1.31734	0.0684887	0.945397	1
ENSMUSG00000026155.7	Smap1	460.814	0.155628	0.202222	0.769589	0.441544	0.916653
ENSMUSG00000026154.3	1110058L19Rik	15.436	0.0663214	0.695178	0.0954021	0.923995	1
ENSMUSG00000026153.8	Fam135a	11.1709	3.76407	1.69184	2.22484	0.0260919	0.388618
ENSMUSG00000067736.1	Gm10222	55.6877	1.06101	0.911332	1.16424	0.244328	0.822271
ENSMUSG00000090378.1	Gm10925	444.582	0.381881	0.894681	0.426835	0.6695	0.966085
ENSMUSG00000073725.2	Lmbrd1	349.386	0.054416	0.199473	0.272798	0.785008	0.984196
ENSMUSG00000048874.8	Phf3	1734.04	-0.0387973	0.18061	-0.214813	0.829913	0.989003
ENSMUSG00000026064.8	Ptp4a1	435.85	0.503549	0.397562	1.26659	0.205301	0.783937
ENSMUSG00000026134.9	Prim2	67.1813	0.536287	0.483973	1.10809	0.267822	0.837649
ENSMUSG00000044744.5	1700001G17Rik	6.59939	-0.816365	1.09009	-0.748899	0.453918	0.920142
ENSMUSG00000004768.8	Rab23	68.0845	0.202218	0.314966	0.64203	0.520854	0.939084
ENSMUSG00000042215.7	Bag2	5.04851	0.703303	1.39322	0.504803	0.613698	0.957757
ENSMUSG00000042197.7	Zfp451	700.311	0.0266698	0.238627	0.111763	0.911011	0.999465
ENSMUSG00000042182.9	Bend6	5.45974	0.714438	1.01086	0.706765	0.479712	0.929526
ENSMUSG00000026131.9	Dst	433.327	0.808523	0.427446	1.89152	0.058555	0.531294
ENSMUSG00000042111.8	Ccdc115	66.2454	0.155672	0.433199	0.359354	0.71933	0.97214
ENSMUSG00000026127.7	Imp4	194.51	0.205194	0.209089	0.981372	0.326409	0.869119
ENSMUSG00000026126.8	Ptpn18	251.404	0.251482	0.230623	1.09044	0.275518	0.840812
ENSMUSG00000026125.3	Prss39	1.67869	1.86405	2.21079	0.843158	0.39914	NA
ENSMUSG00000037509.10	Arhgef4	90.4007	-0.188158	0.28063	-0.670482	0.502551	0.934425
ENSMUSG00000037503.6	Fam168b	1023.43	-0.273285	0.12783	-2.13788	0.0325262	0.429977
ENSMUSG00000026123.4	Plekhb2	388.013	0.460703	0.356549	1.29212	0.196317	0.772604
ENSMUSG00000045216.6	Hs6st1	150.493	-0.00252753	0.272281	-0.0092828	0.992594	1
ENSMUSG00000037470.8	Uggt1	1273.78	-0.00730124	0.240234	-0.0303922	0.975754	1
ENSMUSG00000047180.6	Neurl3	333.946	0.497803	0.628112	0.792539	0.428047	0.91428
ENSMUSG00000037447.9	Arid5a	624.084	0.231698	0.481928	0.480772	0.630679	0.960009
ENSMUSG00000010453.5	4632411B12Rik	342.39	0.105637	0.223009	0.473689	0.635722	0.961399
ENSMUSG00000001143.7	Lman2l	155.534	-0.220856	0.416158	-0.530702	0.595626	0.954824
ENSMUSG00000037408.8	Cnnm4	135.402	0.411589	0.431617	0.953598	0.340287	0.876991
ENSMUSG00000001138.7	Cnnm3	183.465	-0.266931	0.323015	-0.826374	0.408592	0.906424
ENSMUSG00000067653.5	Ankrd23	57.953	-0.176763	0.373349	-0.473452	0.635891	0.961399
ENSMUSG00000079610.3	Ankrd39	66.8571	-0.102769	0.408671	-0.251471	0.80145	0.985011
ENSMUSG00000026121.7	Sema4c	18.1341	0.127364	1.12484	0.113229	0.909849	0.999447
ENSMUSG00000061518.4	Cox5b	36.4073	0.481309	0.621726	0.77415	0.438842	0.916352
ENSMUSG00000037351.3	Actr1b	161.66	-0.0555395	0.213491	-0.26015	0.794748	0.984481
ENSMUSG00000026117.7	Zap70	632.328	0.140231	0.144912	0.967698	0.333195	0.870272
ENSMUSG00000026116.5	Tmem131	1145.92	0.205264	0.176781	1.16112	0.245592	0.822336
ENSMUSG00000080054.2	Rpl12-ps1	12.786	-0.0408826	0.563329	-0.0725732	0.942146	1
ENSMUSG00000050122.12	Vwa3b	4.55157	1.56621	1.61683	0.96869	0.3327	0.870272
ENSMUSG00000026114.8	Cnga3	0.894285	0	2.82409	0	1	NA
ENSMUSG00000026113.10	Inpp4a	717.499	-0.0268658	0.239804	-0.112032	0.910798	0.999465
ENSMUSG00000026112.6	6330578E17Rik	517.223	-0.483393	0.236944	-2.04012	0.0413383	0.473863
ENSMUSG00000026111.9	Unc50	92.317	-0.195278	0.351741	-0.555174	0.578776	0.952274
ENSMUSG00000026110.9	Mgat4a	383.903	-0.195736	0.230076	-0.850745	0.394911	0.902123
ENSMUSG00000026090.9	2010300C02Rik	5.73611	-1.54622	1.15684	-1.33659	0.181355	0.759312
ENSMUSG00000060771.7	Tsga10	33.0281	1.08129	0.600794	1.79977	0.0718974	0.569563
ENSMUSG00000037216.4	Lipt1	11.2103	0.314356	0.687783	0.457056	0.647631	0.962914
ENSMUSG00000026088.9	Mitd1	131.787	-0.486888	0.306122	-1.59051	0.111721	0.659063
ENSMUSG00000026087.5	Mrpl30	116.512	0.345575	0.314235	1.09973	0.271448	0.840353
ENSMUSG00000058407.6	Txndc9	224.268	-0.0600787	0.234184	-0.256545	0.79753	0.984481
ENSMUSG00000026083.7	Eif5b	866.494	0.246687	0.145788	1.6921	0.0906276	0.614134
ENSMUSG00000026082.6	Rev1	242.641	0.213906	0.263878	0.810626	0.41758	0.910125
ENSMUSG00000037138.9	Aff3	961.234	0.00974645	0.180224	0.0540796	0.956872	1
ENSMUSG00000026080.7	Chst10	180.619	-0.0251763	0.288979	-0.0871216	0.930575	1
ENSMUSG00000026078.5	Pdcl3	103.293	-0.0697223	0.264431	-0.263669	0.792035	0.984481
ENSMUSG00000026077.9	Npas2	16.6978	-0.778518	0.868346	-0.896553	0.369958	0.893655
ENSMUSG00000073702.4	Rpl31	84.4461	0.268762	0.481116	0.558623	0.576419	0.952274
ENSMUSG00000003134.5	Tbc1d8	350.546	1.60053	0.726546	2.20294	0.0275992	0.395309
ENSMUSG00000003135.9	D1Bwg0212e	201.743	-0.282992	0.306452	-0.923447	0.355774	0.885418
ENSMUSG00000048234.8	Rnf149	166.125	0.514968	0.320248	1.60803	0.107829	0.650769
ENSMUSG00000057173.7	Rfx8	0.652295	0	3.09801	0	1	NA
ENSMUSG00000026074.7	Map4k4	1580.02	-0.0466741	0.161236	-0.289478	0.772216	0.983205
ENSMUSG00000026073.7	Il1r2	53.19	2.56944	1.04882	2.44983	0.0142923	0.296255
ENSMUSG00000026072.6	Il1r1	13.8706	-1.48325	1.32426	-1.12006	0.262687	0.836662
ENSMUSG00000070942.3	Il1rl2	51.7054	-0.203642	0.404145	-0.503884	0.614343	0.957944
ENSMUSG00000026069.9	Il1rl1	72.1609	1.7105	1.63479	1.04631	0.295417	0.852469
ENSMUSG00000026070.8	Il18r1	964.825	-0.288567	0.241595	-1.19442	0.232312	0.812314
ENSMUSG00000026068.5	Il18rap	371.9	2.77408	0.722807	3.83793	0.000124076	0.0162987
ENSMUSG00000026062.7	Slc9a2	3.11373	3.24419	2.12396	1.52742	0.126655	NA
ENSMUSG00000041945.6	Mfsd9	7.88293	-0.852265	1.11221	-0.766279	0.44351	0.918252
ENSMUSG00000060679.7	Mrps9	183.92	-0.0917978	0.267999	-0.34253	0.731952	0.973778
ENSMUSG00000079587.1	Gpr45	3.04949	2.99926	1.67803	1.78737	0.0738772	NA
ENSMUSG00000070939.2	Tgfbrap1	228.027	0.0318694	0.181435	0.175652	0.860567	0.993287
ENSMUSG00000041878.3	8430432A02Rik	1.65024	4.33512	3.82155	1.13439	0.256632	NA
ENSMUSG00000010290.7	AI597479	94.9291	-0.170914	0.361508	-0.47278	0.63637	0.961399
ENSMUSG00000008136.8	Fhl2	7.95554	-1.28771	1.37301	-0.937878	0.348307	0.881521
ENSMUSG00000066877.5	Nck2	186.443	-0.0689046	0.314663	-0.218979	0.826666	0.987837
ENSMUSG00000057363.6	Uxs1	70.6801	-0.0540184	0.444108	-0.121634	0.903189	0.99859
ENSMUSG00000041763.7	Tpp2	1529.15	0.017143	0.200059	0.0856899	0.931713	1
ENSMUSG00000047343.4	A530098C11Rik	3.51116	-0.0789038	1.76133	-0.0447979	0.964268	1
ENSMUSG00000091844.1	Gm8251	42.4845	0.202012	0.75054	0.269155	0.78781	0.984481
ENSMUSG00000026049.5	1700029F09Rik	114.42	0.573253	0.412572	1.38946	0.164692	0.740822
ENSMUSG00000026047.7	Kdelc1	37.2419	0.471114	0.592762	0.794778	0.426743	0.913856
ENSMUSG00000041684.5	Bivm	57.3769	-0.173101	0.341744	-0.506524	0.612489	0.957095
ENSMUSG00000026048.9	Ercc5	274.994	0.194171	0.178759	1.08622	0.277382	0.840812
ENSMUSG00000025995.9	Wdr75	248.2	-0.381352	0.211812	-1.80043	0.0717931	0.569563
ENSMUSG00000025993.4	Slc40a1	69.2342	0.125474	0.623029	0.201393	0.840391	0.990351
ENSMUSG00000025986.5	Slc39a10	255.757	-0.0133968	0.203503	-0.0658313	0.947512	1
ENSMUSG00000026107.5	Obfc2a	1146.07	0.0618897	0.407495	0.151878	0.879283	0.996175
ENSMUSG00000018417.8	Myo1b	23.8176	1.17999	1.42115	0.830309	0.406364	0.905227
ENSMUSG00000062939.5	Stat4	1031.16	0.271203	0.302185	0.897474	0.369466	0.893655
ENSMUSG00000078291.1	Gm3940	3.83078	1.24766	1.05926	1.17785	0.238856	0.818186
ENSMUSG00000026104.7	Stat1	2971.33	-0.106961	0.194435	-0.550111	0.582244	0.953663
ENSMUSG00000026103.8	Gls	2972.41	-0.0683907	0.325108	-0.210363	0.833384	0.989511
ENSMUSG00000002881.8	Nab1	666.539	-0.0836065	0.23633	-0.35377	0.723512	0.972613
ENSMUSG00000043015.8	Tmem194b	334.392	0.111591	0.197127	0.566085	0.571336	0.951356
ENSMUSG00000041439.8	Mfsd6	323.203	-0.200467	0.232805	-0.861092	0.389187	0.898044
ENSMUSG00000026102.2	Inpp1	266.521	-0.0665717	0.247957	-0.268481	0.788329	0.984481
ENSMUSG00000041426.6	Hibch	66.3423	-0.752536	0.346838	-2.1697	0.0300295	0.412125
ENSMUSG00000043629.6	1700019D03Rik	13.7925	3.69114	1.4554	2.53617	0.0112071	0.265532
ENSMUSG00000060715.3	1700019A02Rik	3.90661	-0.0557467	1.17139	-0.0475902	0.962043	1
ENSMUSG00000026098.7	Pms1	152.787	-0.574649	0.342964	-1.67554	0.0938287	0.619872
ENSMUSG00000026097.3	Ormdl1	154.173	-0.0682663	0.241052	-0.283202	0.777022	0.983377
ENSMUSG00000026096.7	Osgepl1	69.4415	-0.102406	0.317814	-0.32222	0.747286	0.978727
ENSMUSG00000026095.6	Asnsd1	285.055	-0.366207	0.200133	-1.82982	0.0672773	0.555712
ENSMUSG00000026094.8	Stk17b	5963.83	-0.191151	0.28912	-0.661149	0.508517	0.934677
ENSMUSG00000042807.9	Hecw2	4.5325	-0.997462	1.18741	-0.840034	0.400889	0.902236
ENSMUSG00000025983.5	Ccdc150	2.00473	-1.89553	2.04479	-0.927004	0.353925	NA
ENSMUSG00000041303.6	Gtf3c3	161.91	0.161922	0.203902	0.794119	0.427126	0.913856
ENSMUSG00000073678.2	Pgap1	49.4361	-0.963017	0.5083	-1.89459	0.0581474	0.530211
ENSMUSG00000052331.7	Ankrd44	2725.69	-0.070053	0.177962	-0.39364	0.693847	0.96935
ENSMUSG00000025982.7	Sf3b1	6720.57	0.303616	0.187676	1.61777	0.105713	0.644935
ENSMUSG00000025981.7	Coq10b	369.826	0.773447	0.604171	1.28018	0.200482	0.77692
ENSMUSG00000025980.8	Hspd1	354.413	-0.120994	0.321208	-0.376684	0.706409	0.971456
ENSMUSG00000073676.4	Hspe1	488.962	-0.0781834	0.364209	-0.214666	0.830028	0.989003
ENSMUSG00000025979.7	Mob4	313.545	0.0113713	0.257529	0.0441554	0.964781	1
ENSMUSG00000025978.8	Rftn2	33.6528	0.692399	0.497984	1.3904	0.164406	0.740822
ENSMUSG00000046994.8	Mars2	93.1587	-0.23462	0.319213	-0.734996	0.462342	0.922672
ENSMUSG00000025977.9	Boll	33.8682	-0.646751	0.555705	-1.16384	0.244489	0.822271
ENSMUSG00000038349.8	Plcl1	38.0725	0.593618	0.506203	1.17269	0.24092	0.820933
ENSMUSG00000038331.8	Satb2	2.07833	-1.94551	2.11986	-0.917754	0.358748	NA
ENSMUSG00000038323.2	1700066M21Rik	51.9941	-0.0399018	0.466959	-0.0854504	0.931903	1
ENSMUSG00000048495.9	1110034B05Rik	57.8502	0.31353	0.602315	0.520541	0.602687	0.955408
ENSMUSG00000025971.5	9430016H08Rik	63.2953	-0.10806	0.593823	-0.181973	0.855604	0.992802
ENSMUSG00000038305.7	Spats2l	5.9957	-1.06296	1.1674	-0.910531	0.362543	0.891029
ENSMUSG00000054770.9	Kctd18	161.68	-0.505397	0.373735	-1.35229	0.176283	0.753315
ENSMUSG00000026039.8	Sgol2	31.4363	2.41246	0.822496	2.9331	0.00335601	0.138623
ENSMUSG00000079554.1	Aox3l1	2.08635	-0.68188	2.40583	-0.283428	0.776849	NA
ENSMUSG00000051223.8	Bzw1	905.544	-0.329492	0.209931	-1.56953	0.116525	0.672345
ENSMUSG00000026034.10	Clk1	7069.33	0.239832	0.243658	0.984298	0.324969	0.868884
ENSMUSG00000026035.9	Ppil3	98.5221	0.587935	0.278826	2.10861	0.0349779	0.440046
ENSMUSG00000026036.10	Nif3l1	72.881	-0.536182	0.514556	-1.04203	0.297398	0.853951
ENSMUSG00000026037.8	Orc2	190.679	0.239771	0.283836	0.844754	0.398248	0.902123
ENSMUSG00000038174.8	Fam126b	242.43	-0.205135	0.238013	-0.861865	0.388762	0.897923
ENSMUSG00000026032.8	Ndufb3	54.2344	-0.536813	0.328248	-1.63539	0.101967	0.637332
ENSMUSG00000059647.4	Gm10068	80.3425	0.412022	0.559722	0.73612	0.461658	0.922672
ENSMUSG00000026031.9	Cflar	899.087	-0.21536	0.231628	-0.92977	0.35249	0.884524
ENSMUSG00000026029.8	Casp8	570.421	0.222207	0.234368	0.948111	0.343073	0.878993
ENSMUSG00000026028.6	Trak2	574.496	-0.0836595	0.158112	-0.529117	0.596724	0.954824
ENSMUSG00000026027.7	Stradb	54.0001	-0.675389	0.428424	-1.57645	0.114923	0.668369
ENSMUSG00000038079.7	Als2cr4	13.1563	-0.565678	0.83086	-0.680834	0.495976	0.932298
ENSMUSG00000079550.2	Mpp4	1.90663	0.879442	1.92039	0.457949	0.646989	NA
ENSMUSG00000026024.8	Als2	162.682	0.420066	0.302791	1.38731	0.165346	0.740822
ENSMUSG00000041075.7	Fzd7	16.5317	0.430996	1.47248	0.292702	0.76975	0.982845
ENSMUSG00000047361.8	Gm973	1.39844	0.669649	2.44547	0.273832	0.784214	NA
ENSMUSG00000026021.9	Sumo1	130.221	-0.0698604	0.343233	-0.203536	0.838716	0.990148
ENSMUSG00000026020.2	Nop58	504.61	0.0675437	0.246357	0.274169	0.783955	0.984084
ENSMUSG00000067336.4	Bmpr2	101.232	0.775737	0.386897	2.00502	0.0449606	0.488138
ENSMUSG00000041040.6	Fam117b	738.299	-0.104218	0.278205	-0.374608	0.707952	0.971456
ENSMUSG00000026018.6	Ica1l	8.72942	1.80152	1.26196	1.42756	0.153419	0.730177
ENSMUSG00000026019.9	Wdr12	106.477	-0.397907	0.388938	-1.02306	0.30628	0.860641
ENSMUSG00000026017.5	Carf	69.685	0.683538	0.416534	1.64101	0.100794	0.634852
ENSMUSG00000073664.4	Nbeal1	642.869	-0.297746	0.204607	-1.45521	0.145611	0.718433
ENSMUSG00000049439.7	Cyp20a1	41.4571	-0.258447	0.4319	-0.598394	0.549577	0.948039
ENSMUSG00000026782.8	Abi2	187.903	-0.112285	0.368644	-0.30459	0.760679	0.979895
ENSMUSG00000026014.7	Raph1	65.6694	1.38117	0.490268	2.81717	0.00484487	0.170224
ENSMUSG00000026012.2	Cd28	3132.16	0.124083	0.270247	0.459146	0.646129	0.962914
ENSMUSG00000026011.6	Ctla4	792.218	2.61481	0.684668	3.8191	0.000133941	0.0168361
ENSMUSG00000026009.8	Icos	898.455	0.451918	0.461111	0.980063	0.327055	0.869119
ENSMUSG00000052062.7	Pard3b	2.79297	0.0416234	2.13603	0.0194863	0.984453	NA
ENSMUSG00000025969.9	Nrp2	9.86072	-0.696987	1.49052	-0.467612	0.640062	0.96186
ENSMUSG00000040865.8	Ino80d	1670.82	-0.243148	0.147584	-1.64752	0.0994518	0.630834
ENSMUSG00000025968.9	Ndufs1	288.359	0.184664	0.222067	0.831568	0.405653	0.905227
ENSMUSG00000025967.9	Eef1b2	2569.99	-0.40511	0.236154	-1.71545	0.0862636	0.605726
ENSMUSG00000027520.8	Zdbf2	2.60717	1.69618	2.24137	0.756762	0.449193	NA
ENSMUSG00000025964.7	Adam23	296.061	3.4907	1.29098	2.70392	0.00685261	0.206869
ENSMUSG00000025962.8	Fastkd2	102.401	-0.426823	0.246045	-1.73474	0.0827869	0.598741
ENSMUSG00000025959.6	Klf7	434.954	-0.119419	0.133153	-0.896852	0.369798	0.893655
ENSMUSG00000025958.7	Creb1	1166.23	-0.0853029	0.197891	-0.43106	0.666425	0.966085
ENSMUSG00000025956.4	Mettl21a	30.7071	-0.189763	0.419704	-0.452135	0.651172	0.963749
ENSMUSG00000070871.4	Ccnyl1	40.2994	0.854482	0.706408	1.20962	0.226426	0.807391
ENSMUSG00000045005.8	Fzd5	187.633	0.0665773	0.722403	0.092161	0.92657	1
ENSMUSG00000051344.7	Plekhm3	427.586	0.0392671	0.394727	0.0994791	0.920758	1
ENSMUSG00000025950.9	Idh1	34.8037	-0.0919046	0.503279	-0.182612	0.855103	0.992802
ENSMUSG00000025949.9	Pikfyve	464.36	-0.126353	0.19542	-0.646569	0.517911	0.938037
ENSMUSG00000015222.10	Mtap2	26.7326	3.24399	1.07465	3.01864	0.00253908	0.117531
ENSMUSG00000055567.8	Unc80	1.3403	-3.55625	2.72141	-1.30677	0.191291	NA
ENSMUSG00000026005.9	Rpe	280.551	-0.169584	0.241353	-0.702636	0.482283	0.930208
ENSMUSG00000026004.8	1110028C15Rik	308.065	0.00929875	0.300499	0.0309444	0.975314	1
ENSMUSG00000026003.5	Acadl	207.094	0.170853	0.212776	0.802974	0.42199	0.911556
ENSMUSG00000026000.10	Lancl1	103.846	-0.245528	0.238724	-1.0285	0.303715	0.857574
ENSMUSG00000025997.7	Ikzf2	1222.69	2.29135	0.535901	4.27571	1.90533e-05	0.00443113
ENSMUSG00000053153.7	Spag16	1.01258	-3.2452	4.25598	-0.762503	0.44576	NA
ENSMUSG00000026196.7	Bard1	72.0747	-0.0992135	0.434198	-0.228498	0.819259	0.98762
ENSMUSG00000026192.7	Atic	290.783	-0.123891	0.228582	-0.541998	0.58782	0.954377
ENSMUSG00000026193.8	Fn1	1.43645	2.77736	2.97713	0.932898	0.350872	NA
ENSMUSG00000039395.7	Mreg	41.6423	3.38147	1.27444	2.6533	0.00797097	0.225202
ENSMUSG00000026189.7	Pecr	3.26087	-2.00408	1.3575	-1.4763	0.139864	NA
ENSMUSG00000026187.8	Xrcc5	183.735	0.218097	0.234519	0.929974	0.352385	0.884524
ENSMUSG00000039354.9	Smarcal1	150.708	0.0993802	0.195667	0.507904	0.611521	0.956818
ENSMUSG00000046330.9	Rpl37a	115.95	-0.928389	0.538778	-1.72314	0.0848635	0.602432
ENSMUSG00000055322.7	Tns1	143.433	0.0738982	0.351771	0.210075	0.833609	0.989511
ENSMUSG00000048480.4	Cxcr1	1.81199	-1.05683	1.77332	-0.595963	0.5512	NA
ENSMUSG00000006304.8	Arpc2	1970.02	0.0305006	0.110144	0.276915	0.781846	0.984084
ENSMUSG00000064272.3	Gpbar1	1.91698	-0.762816	2.52897	-0.301631	0.762933	NA
ENSMUSG00000006299.6	Aamp	245.709	0.0926669	0.241594	0.383565	0.701301	0.970591
ENSMUSG00000026179.8	Pnkd	19.2625	0.273691	0.606101	0.45156	0.651586	0.963939
ENSMUSG00000006301.10	Tmbim1	24.8786	0.676996	1.10233	0.614151	0.539116	0.945266
ENSMUSG00000026177.5	Slc11a1	9.11628	1.82929	1.06158	1.72317	0.0848571	0.602432
ENSMUSG00000026176.7	Ctdsp1	290.99	-0.0484893	0.215223	-0.225298	0.821747	0.987675
ENSMUSG00000026175.6	Vil1	2.28266	-3.81967	2.16647	-1.76308	0.0778871	NA
ENSMUSG00000033364.6	Usp37	427.183	0.0329387	0.250021	0.131744	0.895187	0.997954
ENSMUSG00000026174.8	Rqcd1	208.648	-0.191331	0.244056	-0.783966	0.43306	0.915026
ENSMUSG00000026173.9	Plcd4	4.44752	0.026074	1.28117	0.0203517	0.983763	1
ENSMUSG00000026135.10	Zfp142	404.925	0.271448	0.253911	1.06907	0.28504	0.84696
ENSMUSG00000026172.6	Bcs1l	33.2347	0.68382	0.597577	1.14432	0.252491	0.831053
ENSMUSG00000026171.6	Rnf25	80.6429	0.540258	0.555516	0.972534	0.330785	0.870272
ENSMUSG00000033276.11	Stk36	0.539042	0	4.40746	0	1	NA
ENSMUSG00000033257.8	Ttll4	424.422	-0.0381657	0.209366	-0.182292	0.855354	0.992802
ENSMUSG00000026170.5	Cyp27a1	37.1176	4.62888	1.39498	3.31824	0.000905875	0.0628979
ENSMUSG00000026167.8	Wnt10a	3.32923	0	2.24952	0	1	NA
ENSMUSG00000026162.5	Nhej1	9.06161	-0.204161	1.0386	-0.196573	0.844162	0.991196
ENSMUSG00000026205.6	Slc23a3	23.9016	-0.40538	1.04172	-0.389143	0.697171	0.969378
ENSMUSG00000033159.7	1810031K17Rik	385.972	0.323975	0.315868	1.02567	0.305049	0.858257
ENSMUSG00000049339.9	Fam134a	244.667	0.178009	0.266124	0.668897	0.503561	0.934425
ENSMUSG00000026197.5	Zfand2b	76.0637	0.49251	0.338636	1.45439	0.145837	0.718472
ENSMUSG00000026198.9	Abcb6	22.9709	2.06922	0.928945	2.2275	0.0259139	0.387142
ENSMUSG00000033124.8	Atg9a	120.91	-0.265784	0.39031	-0.680957	0.495899	0.932298
ENSMUSG00000026200.7	Glb1l	68.4897	0.224883	0.719105	0.312727	0.754488	0.978962
ENSMUSG00000026201.6	Stk16	105.231	0.276979	0.281917	0.982485	0.325861	0.869119
ENSMUSG00000026202.7	Tuba4a	648.356	0.0156917	0.670763	0.0233937	0.981336	1
ENSMUSG00000026203.9	Dnajb2	38.2978	0.160215	0.372859	0.429695	0.667418	0.966085
ENSMUSG00000026204.8	Ptprn	1.20485	-3.34206	2.17389	-1.53736	0.124205	NA
ENSMUSG00000026209.8	Dnpep	63.4301	-0.496066	0.383585	-1.29324	0.195929	0.772359
ENSMUSG00000026207.9	Speg	1.41058	-0.371454	2.23738	-0.166022	0.86814	NA
ENSMUSG00000033021.10	Gmppa	111.331	0.700296	0.266948	2.62334	0.00870715	0.231255
ENSMUSG00000032997.10	Chpf	73.7507	-0.0276719	0.492019	-0.0562415	0.955149	1
ENSMUSG00000026211.10	Obsl1	0.666324	0	3.6433	0	1	NA
ENSMUSG00000051703.8	Tmem198	8.08075	0.266223	1.11058	0.239715	0.810551	0.985558
ENSMUSG00000026213.9	Stk11ip	109.426	-0.50718	0.333965	-1.51866	0.128847	0.690453
ENSMUSG00000032908.8	Sgpp2	2.47343	-0.256423	1.91867	-0.133646	0.893682	NA
ENSMUSG00000026245.9	Farsb	261.794	0.126933	0.268088	0.473474	0.635875	0.961399
ENSMUSG00000012187.7	Mogat1	13.8758	-0.641487	1.21301	-0.528839	0.596917	0.954824
ENSMUSG00000032883.9	Acsl3	90.255	0.165535	0.292843	0.565268	0.571892	0.951587
ENSMUSG00000079470.2	Utp14b	149.428	-0.154304	0.575575	-0.268087	0.788633	0.984481
ENSMUSG00000072978.2	Gm5830	18.1433	-1.29051	0.744668	-1.733	0.083096	0.599297
ENSMUSG00000054702.8	Ap1s3	120.968	-0.11198	0.276297	-0.405289	0.685265	0.968405
ENSMUSG00000073643.4	Wdfy1	117.202	0.0655703	0.385536	0.170076	0.864951	0.994025
ENSMUSG00000026248.8	Mrpl44	31.8719	-0.322176	0.475332	-0.677792	0.497904	0.932799
ENSMUSG00000026249.4	Serpine2	3.50516	-0.199914	1.60553	-0.124516	0.900907	0.998127
ENSMUSG00000043230.2	Fam124b	23.8036	1.40629	0.999056	1.40761	0.159245	0.736662
ENSMUSG00000004364.8	Cul3	1598.97	0.0818131	0.115547	0.708051	0.478913	0.929526
ENSMUSG00000090637.1	Gm6189	1.32775	0	3.15579	0	1	NA
ENSMUSG00000038608.8	Dock10	4836.08	0.273117	0.249819	1.09326	0.274281	0.840812
ENSMUSG00000055980.2	Irs1	2.95567	0.735772	1.71735	0.428434	0.668335	NA
ENSMUSG00000026142.8	Rhbdd1	135.211	-0.139595	0.316213	-0.441458	0.658882	0.964804
ENSMUSG00000026150.7	Mff	338.058	-0.303801	0.181745	-1.67158	0.0946075	0.621191
ENSMUSG00000026159.6	Agfg1	947.568	-0.0683399	0.166986	-0.409255	0.682352	0.967977
ENSMUSG00000045658.8	Pid1	26.0844	0.596929	0.848316	0.703664	0.481642	0.929757
ENSMUSG00000026219.8	Trip12	3387.22	-0.00206763	0.136038	-0.0151989	0.987874	1
ENSMUSG00000073633.3	Fbxo36	3.80991	1.91875	1.35553	1.4155	0.156923	0.734233
ENSMUSG00000026220.5	Slc16a14	1.02123	0	3.93163	0	1	NA
ENSMUSG00000052477.9	C130026I21Rik	34.8581	1.04513	0.44622	2.34218	0.0191717	0.338839
ENSMUSG00000089844.1	A530032D15Rik	0.888786	1.28401	2.35973	0.544136	0.586348	NA
ENSMUSG00000070034.7	Sp110	444.651	-0.156275	0.266643	-0.586082	0.55782	0.948039
ENSMUSG00000070031.5	Sp140	129.855	0.466181	0.334656	1.39302	0.163615	0.740691
ENSMUSG00000026222.9	Sp100	3565.95	0.0568447	0.180058	0.315702	0.752229	0.978731
ENSMUSG00000052760.8	A630001G21Rik	234.32	0.341156	0.367183	0.929116	0.352829	0.884524
ENSMUSG00000036707.9	Cab39	1277.9	-0.134011	0.169664	-0.789858	0.429611	0.914553
ENSMUSG00000026223.9	Itm2c	309.971	-0.136337	0.240967	-0.565793	0.571535	0.951427
ENSMUSG00000026224.5	4933407L21Rik	1.49662	-2.59531	2.05244	-1.2645	0.20605	NA
ENSMUSG00000049608.7	Gpr55	32.046	2.38235	1.05857	2.25052	0.0244159	0.377194
ENSMUSG00000026229.10	Psmd1	313.682	0.0540232	0.179723	0.300591	0.763726	0.980445
ENSMUSG00000062590.7	Armc9	40.7919	0.14397	0.524381	0.274553	0.78366	0.984084
ENSMUSG00000026234.6	Ncl	4944.74	0.123948	0.373071	0.332236	0.739711	0.976172
ENSMUSG00000026238.8	Ptma	1101.06	0.0840645	0.314138	0.267603	0.789005	0.984481
ENSMUSG00000026239.8	Pde6d	49.2456	0.331621	0.391564	0.846915	0.397043	0.902123
ENSMUSG00000026240.6	Cops7b	65.5137	0.213242	0.285555	0.746763	0.455207	0.920323
ENSMUSG00000053333.8	Dis3l2	189.126	0.129726	0.268583	0.483002	0.629094	0.960009
ENSMUSG00000026247.7	Ecel1	6.20044	0	2.21346	0	1	1
ENSMUSG00000026254.10	Eif4e2	454.758	0.141315	0.207533	0.680931	0.495915	0.932298
ENSMUSG00000048000.8	Gigyf2	921.807	-0.0609315	0.188142	-0.323859	0.746045	0.978727
ENSMUSG00000079436.3	Kcnj13	1.37968	-3.40112	2.52546	-1.34673	0.178067	NA
ENSMUSG00000026288.8	Inpp5d	1082.23	0.282783	0.257154	1.09966	0.271479	0.840353
ENSMUSG00000026289.8	Atg16l1	433.346	0.0978411	0.319821	0.305925	0.759662	0.979895
ENSMUSG00000073623.3	5830472F04Rik	6.45708	1.4965	1.35931	1.10093	0.270926	0.839905
ENSMUSG00000056055.6	Sag	42.0075	-0.47493	0.382337	-1.24218	0.214171	0.794639
ENSMUSG00000070738.4	Dgkd	1400.71	-0.125423	0.126118	-0.994485	0.319987	0.868804
ENSMUSG00000005501.7	Usp40	138.498	0.260778	0.31147	0.837251	0.402452	0.903348
ENSMUSG00000090124.1	Ugt1a7c	5.10266	4.55408	1.98565	2.2935	0.0218193	0.357617
ENSMUSG00000054545.10	Ugt1a6a	1.01642	0.811909	3.36353	0.241386	0.809256	NA
ENSMUSG00000090145.1	Ugt1a6b	0.598599	0	4.40746	0	1	NA
ENSMUSG00000089943.1	Ugt1a5	1.25239	0	3.09417	0	1	NA
ENSMUSG00000081984.2	Dnajb3	0.949189	-3.504	2.49457	-1.40465	0.160126	NA
ENSMUSG00000079429.3	Heatr7b1	7.90393	-2.23531	1.39666	-1.60046	0.109496	0.65401
ENSMUSG00000044783.9	Hjurp	946.85	0.0136429	0.163367	0.0835109	0.933445	1
ENSMUSG00000049866.6	Arl4c	1593.52	-0.490801	0.313638	-1.56487	0.117614	0.673549
ENSMUSG00000036206.6	Sh3bp4	45.5663	-0.909474	0.921188	-0.987284	0.323503	0.868845
ENSMUSG00000055013.7	Agap1	11.8654	4.44183	1.60608	2.76564	0.00568118	0.183164
ENSMUSG00000034432.5	Cops8	153.037	0.169884	0.286628	0.592698	0.553383	0.948039
ENSMUSG00000026305.8	Lrrfip1	1779.3	0.0514424	0.111901	0.459714	0.645722	0.962914
ENSMUSG00000070732.1	Rbm44	14.1615	1.28004	0.823442	1.5545	0.120065	0.677495
ENSMUSG00000034353.7	Ramp1	93.9924	-1.03476	0.411122	-2.51691	0.011839	0.26953
ENSMUSG00000034343.7	Ube2f	138.081	-0.0297915	0.257305	-0.115783	0.907825	0.999447
ENSMUSG00000026307.6	Scly	101.586	0.891778	0.448886	1.98665	0.0469613	0.494323
ENSMUSG00000049515.5	Espnl	1.58323	0	2.63064	0	1	NA
ENSMUSG00000047443.8	Fam132b	2.77889	1.84741	1.87719	0.984137	0.325048	NA
ENSMUSG00000026309.7	Ilkap	191.56	-0.0636015	0.271636	-0.234142	0.814875	0.98634
ENSMUSG00000067071.2	Hes6	36.1023	-0.78038	0.628584	-1.24149	0.214425	0.79518
ENSMUSG00000055866.7	Per2	46.1004	0.00733284	0.504332	0.0145397	0.988399	1
ENSMUSG00000034292.7	Traf3ip1	49.1826	-0.517526	0.461984	-1.12022	0.262618	0.836662
ENSMUSG00000026311.9	Asb1	71.718	0.0590755	0.39972	0.147792	0.882507	0.996734
ENSMUSG00000073617.2	Hdac4	81.8451	0.115468	0.358755	0.321857	0.747561	0.978727
ENSMUSG00000026260.6	Ndufa10	314.383	-0.168896	0.168373	-1.00311	0.31581	0.866292
ENSMUSG00000073616.4	Myeov2	122.95	-0.240755	0.317011	-0.759452	0.447582	0.919579
ENSMUSG00000044055.5	Otos	1.25992	2.95737	3.26204	0.906603	0.364617	NA
ENSMUSG00000034220.6	Gpc1	36.2597	-1.04658	0.59129	-1.77	0.0767279	0.580576
ENSMUSG00000034212.6	Ankmy1	1.59837	-1.38744	2.28324	-0.607664	0.54341	NA
ENSMUSG00000047067.6	Dusp28	24.8698	-0.533031	0.543998	-0.979841	0.327165	0.869119
ENSMUSG00000026269.7	Rnpepl1	304.251	-0.0444134	0.177824	-0.249761	0.802772	0.985011
ENSMUSG00000026270.5	Capn10	38.2565	0.322643	0.406021	0.794645	0.42682	0.913856
ENSMUSG00000026271.9	Gpr35	66.9327	2.59595	1.4386	1.8045	0.0711525	0.568146
ENSMUSG00000014602.8	Kif1a	0.75998	0	3.00369	0	1	NA
ENSMUSG00000047793.7	Sned1	4.88958	-1.11168	2.04902	-0.54254	0.587447	0.954377
ENSMUSG00000026273.7	Mterfd2	35.5309	-1.19739	0.564365	-2.12166	0.0338663	0.434578
ENSMUSG00000026274.5	Pask	10.6609	1.04824	0.882703	1.18753	0.235018	0.814501
ENSMUSG00000026275.7	Ppp1r7	204.475	-0.143556	0.280214	-0.512306	0.608437	0.955924
ENSMUSG00000034107.4	Ano7	1.30914	3.78345	3.38987	1.11611	0.264377	NA
ENSMUSG00000034088.9	Hdlbp	888.043	0.113674	0.215395	0.527749	0.597673	0.954824
ENSMUSG00000090489.1	Gm17415	2.28633	-2.08358	1.77852	-1.17152	0.241388	NA
ENSMUSG00000026276.10	Sept2	547.031	0.0482822	0.337788	0.142936	0.88634	0.997511
ENSMUSG00000034066.6	Farp2	33.7255	-0.498774	0.514073	-0.970239	0.331927	0.870272
ENSMUSG00000026277.7	Stk25	308.011	0.195954	0.260355	0.752643	0.451665	0.91979
ENSMUSG00000026279.7	Thap4	59.8973	0.0811807	0.457073	0.17761	0.859029	0.993025
ENSMUSG00000026280.10	Atg4b	155.637	-0.129366	0.35578	-0.363612	0.716148	0.972138
ENSMUSG00000026281.9	Dtymk	124.124	-0.0507662	0.342032	-0.148426	0.882007	0.996632
ENSMUSG00000026283.7	Ing5	179.534	0.058178	0.256526	0.226792	0.820585	0.987675
ENSMUSG00000073609.3	D2hgdh	123.926	-0.436939	0.25376	-1.72186	0.0850954	0.603132
ENSMUSG00000034005.7	Gal3st2	0.677286	0	3.15065	0	1	NA
ENSMUSG00000026285.6	Pdcd1	90.3935	3.49697	0.964212	3.62677	0.000286993	0.028467
ENSMUSG00000051185.8	Fam174a	64.5483	-0.252526	0.333764	-0.7566	0.449289	0.919579
ENSMUSG00000040710.4	St8sia4	1742.18	0.0206321	0.222726	0.0926348	0.926194	1
ENSMUSG00000044768.10	D1Ertd622e	125.245	0.0559143	0.281362	0.198727	0.842476	0.991056
ENSMUSG00000040648.7	Ppip5k2	606.994	0.016416	0.216411	0.0758559	0.939534	1
ENSMUSG00000026333.8	Gin1	79.1599	-0.133171	0.541276	-0.246032	0.805658	0.985011
ENSMUSG00000026335.9	Pam	55.2896	-0.0286752	0.41017	-0.0699106	0.944265	1
ENSMUSG00000047496.5	Rnf152	4.48451	0.947657	1.7182	0.551542	0.581262	0.953147
ENSMUSG00000056536.7	Pign	201.456	-0.23498	0.273514	-0.859114	0.390278	0.899166
ENSMUSG00000026319.6	2310035C23Rik	764.624	-0.0771428	0.178311	-0.432631	0.665283	0.966085
ENSMUSG00000026321.6	Tnfrsf11a	23.6229	3.91367	1.46778	2.66638	0.00766737	0.220075
ENSMUSG00000038866.9	Zcchc2	572.202	0.14399	0.159399	0.903331	0.36635	0.892984
ENSMUSG00000044340.6	Phlpp1	173.185	-0.284375	0.329394	-0.863327	0.387958	0.897923
ENSMUSG00000057329.6	Bcl2	1013.37	-0.552809	0.30978	-1.78452	0.0743386	0.574534
ENSMUSG00000009905.4	Kdsr	193.414	0.13724	0.190841	0.719134	0.472059	0.927199
ENSMUSG00000009907.10	Vps4b	516.455	0.120559	0.145226	0.830148	0.406455	0.905227
ENSMUSG00000067001.5	Serpinb7	1.95248	4.75418	2.93996	1.61709	0.105859	NA
ENSMUSG00000062345.4	Serpinb2	4.88418	2.28505	2.44105	0.936094	0.349225	0.882198
ENSMUSG00000038702.5	Dsel	66.8784	1.31413	0.437061	3.00674	0.00264066	0.119576
ENSMUSG00000026374.8	Tsn	300.589	-0.365862	0.210529	-1.73782	0.0822417	0.597567
ENSMUSG00000026377.6	Mki67ip	130.933	-0.0997133	0.358218	-0.278359	0.780737	0.984037
ENSMUSG00000064302.6	Clasp1	515.97	0.211756	0.318849	0.664127	0.506609	0.934677
ENSMUSG00000073596.1	2900060B14Rik	0.930415	-0.317252	2.62919	-0.120665	0.903956	NA
ENSMUSG00000079361.1	Gm11102	3.90515	0.121244	1.3378	0.0906297	0.927787	1
ENSMUSG00000004451.8	Ralb	48.732	0.0678123	0.410312	0.16527	0.868731	0.994762
ENSMUSG00000026383.8	Epb4.1l5	16.2003	-0.810124	0.824711	-0.982312	0.325946	0.869119
ENSMUSG00000026384.7	Ptpn4	416.286	0.127067	0.185844	0.683728	0.494147	0.93171
ENSMUSG00000036975.5	Tmem177	18.5883	-1.15985	0.646464	-1.79414	0.0727904	0.57082
ENSMUSG00000050777.7	Tmem37	2.32154	0	2.3459	0	1	NA
ENSMUSG00000026385.9	Dbi	70.7726	0.310974	0.249863	1.24458	0.213287	0.794229
ENSMUSG00000026388.9	3110009E18Rik	19.5846	1.42963	0.867779	1.64746	0.0994641	0.630834
ENSMUSG00000026389.10	Steap3	1.82708	-3.18607	2.25418	-1.41341	0.157536	NA
ENSMUSG00000026390.1	Marco	0.976268	0	4.40746	0	1	NA
ENSMUSG00000003721.8	Insig2	87.9957	-0.534692	0.397663	-1.34458	0.17876	0.755199
ENSMUSG00000026339.12	Ccdc93	355.213	-0.0602216	0.253653	-0.237417	0.812333	0.985575
ENSMUSG00000001674.5	Ddx18	111.188	-0.126971	0.364675	-0.348176	0.727708	0.973424
ENSMUSG00000036815.8	Dpp10	3.37676	3.94941	2.38209	1.65796	0.097325	NA
ENSMUSG00000026341.9	Actr3	2105.41	-0.442423	0.223153	-1.9826	0.0474121	0.494671
ENSMUSG00000026342.4	Slc35f5	9.4988	3.37192	1.44363	2.33573	0.0195054	0.341658
ENSMUSG00000049690.8	Nckap5	1.47624	0	2.7624	0	1	NA
ENSMUSG00000036155.7	Mgat5	249.761	-0.10358	0.319158	-0.324542	0.745528	0.978727
ENSMUSG00000026347.7	Tmem163	22.5577	5.15941	1.52529	3.38259	0.000718063	0.0531476
ENSMUSG00000026349.8	Ccnt2	1006.71	-0.226604	0.366378	-0.618497	0.536248	0.945011
ENSMUSG00000051590.2	Ysk4	21.9946	1.53194	0.835867	1.83276	0.0668389	0.555285
ENSMUSG00000036104.5	Rab3gap1	518.878	-0.112178	0.227436	-0.49323	0.62185	0.958854
ENSMUSG00000036086.9	Zranb3	35.3025	-0.185079	0.47705	-0.387965	0.698042	0.96981
ENSMUSG00000056211.6	R3hdm1	877.584	0.0571882	0.268563	0.212942	0.831372	0.989511
ENSMUSG00000026353.3	Ubxn4	729.613	-0.011245	0.262256	-0.0428779	0.965799	1
ENSMUSG00000026354.8	Lct	4.92415	2.83608	1.49858	1.89251	0.0584233	0.531175
ENSMUSG00000026355.4	Mcm6	513.704	0.416873	0.206235	2.02135	0.0432435	0.48095
ENSMUSG00000026356.9	Dars	481.954	-0.151882	0.207408	-0.732286	0.463994	0.922849
ENSMUSG00000045382.6	Cxcr4	1419.58	-0.0906871	0.554825	-0.163452	0.870163	0.995125
ENSMUSG00000026401.8	Daf2	3.13563	2.96924	1.4022	2.11756	0.0342122	NA
ENSMUSG00000026399.6	Cd55	473.652	0.0385466	0.200943	0.191828	0.847877	0.991778
ENSMUSG00000026409.7	Pfkfb2	152.17	-0.193565	0.252394	-0.766913	0.443133	0.918193
ENSMUSG00000046404.4	Yod1	135.372	0.0429702	0.249873	0.171969	0.863462	0.994025
ENSMUSG00000042510.6	AA986860	2.8726	1.03518	1.45617	0.710889	0.477153	NA
ENSMUSG00000026417.7	Pigr	0.852789	3.07024	3.55605	0.863386	0.387925	NA
ENSMUSG00000042474.5	Faim3	16.6601	4.93759	1.1873	4.15867	3.2011e-05	0.00616439
ENSMUSG00000016529.5	Il10	27.3655	4.35575	1.40031	3.11057	0.00186729	0.0985369
ENSMUSG00000016528.3	Mapkapk2	339.731	0.0291278	0.268813	0.108357	0.913712	0.99968
ENSMUSG00000016526.7	Dyrk3	11.1489	-1.25413	1.59674	-0.78543	0.432202	0.914723
ENSMUSG00000026427.9	Eif2d	146.432	-0.366854	0.31363	-1.1697	0.242121	0.820933
ENSMUSG00000026430.9	Rassf5	1378.68	-0.0955849	0.185516	-0.515237	0.606387	0.955924
ENSMUSG00000042349.7	Ikbke	1441.49	0.0931164	0.281509	0.330776	0.740814	0.976965
ENSMUSG00000026425.8	Srgap2	562.257	0.0973453	0.139035	0.700149	0.483834	0.930957
ENSMUSG00000055184.4	Fam72a	13.1919	0.547009	1.00145	0.546218	0.584916	0.954377
ENSMUSG00000004552.10	Ctse	176.522	-0.199822	0.221936	-0.900361	0.367928	0.893655
ENSMUSG00000052688.6	5430435G22Rik	3.91454	-0.149883	2.03523	-0.0736442	0.941294	1
ENSMUSG00000042268.4	Slc26a9	1.2061	0	3.92486	0	1	NA
ENSMUSG00000013275.9	Slc41a1	202.754	0.171675	0.280204	0.612679	0.540089	0.945268
ENSMUSG00000026433.7	Rab7l1	53.9047	0.240742	0.417005	0.577312	0.563728	0.948039
ENSMUSG00000026434.6	Nucks1	1093.21	-0.33224	0.208629	-1.5925	0.111273	0.657405
ENSMUSG00000026435.8	Slc45a3	2.4895	-2.5445	1.90562	-1.33526	0.181791	NA
ENSMUSG00000026436.9	Elk4	1741.42	-0.182601	0.130322	-1.40115	0.161171	0.738991
ENSMUSG00000059149.10	Mfsd4	42.5206	-1.3058	0.818203	-1.59594	0.110502	0.655507
ENSMUSG00000009772.9	Nuak2	40.9476	0.739621	0.701072	1.05499	0.291432	0.850626
ENSMUSG00000042066.9	Tmcc2	8.30107	2.31804	1.51525	1.52981	0.126064	0.687293
ENSMUSG00000042046.8	Dstyk	117.342	0.107899	0.300654	0.358879	0.719685	0.97214
ENSMUSG00000026439.8	Rbbp5	277.495	-0.0141784	0.255476	-0.0554978	0.955742	1
ENSMUSG00000048174.1	Tmem81	39.8105	-0.0740717	0.436389	-0.169738	0.865216	0.994025
ENSMUSG00000054387.6	Mdm4	1192.48	0.0391232	0.261886	0.14939	0.881246	0.996376
ENSMUSG00000026447.10	Pik3c2b	65.2264	0.274322	0.487534	0.562672	0.573658	0.952274
ENSMUSG00000046062.4	Ppp1r15b	1000.84	-0.114649	0.247333	-0.46354	0.642977	0.962779
ENSMUSG00000041757.8	Plekha6	7.5228	-0.747966	1.08853	-0.687137	0.491996	0.93171
ENSMUSG00000090553.1	Snrpe	109.609	-0.555838	0.471631	-1.17854	0.238581	0.818186
ENSMUSG00000026464.6	Zc3h11a	1148.37	0.0568157	0.153705	0.369641	0.71165	0.971456
ENSMUSG00000051998.7	Lax1	410.733	0.249987	0.250911	0.996319	0.319095	0.868804
ENSMUSG00000091176.1	Gm17678	1.8238	-1.11168	2.21327	-0.502277	0.615472	NA
ENSMUSG00000026463.10	Atp2b4	442.234	3.39926	0.726786	4.67711	2.90944e-06	0.00158988
ENSMUSG00000020423.6	Btg2	1929.38	0.315618	0.451614	0.698866	0.484636	0.930961
ENSMUSG00000073559.1	Gm8618	1.22404	-2.63573	1.80866	-1.45729	0.145037	NA
ENSMUSG00000026458.6	Ppfia4	66.0868	3.55505	0.899614	3.95175	7.75804e-05	0.0115622
ENSMUSG00000042305.6	Tmem183a	184.523	-0.106219	0.308569	-0.344232	0.730672	0.973619
ENSMUSG00000026456.11	Cyb5r1	72.2305	0.247348	0.311886	0.793071	0.427736	0.913954
ENSMUSG00000026457.8	Adipor1	359.92	-0.0443718	0.245147	-0.181001	0.856367	0.992802
ENSMUSG00000026455.8	Klhl12	103.252	-0.0323787	0.260762	-0.12417	0.901181	0.998127
ENSMUSG00000042229.7	Rabif	137.115	0.0069502	0.237586	0.0292534	0.976662	1
ENSMUSG00000042207.10	Kdm5b	832.573	0.0305353	0.167536	0.18226	0.855378	0.992802
ENSMUSG00000073557.4	Ppp1r12b	278.415	-0.141933	0.256539	-0.553261	0.580085	0.952724
ENSMUSG00000026429.7	Ube2t	21.7802	-0.0384933	0.516479	-0.0745301	0.940589	1
ENSMUSG00000066885.5	Ptprv	4.3469	3.69686	1.56806	2.3576	0.0183935	0.334351
ENSMUSG00000031506.5	Ptpn7	534.323	0.261413	0.207295	1.26107	0.207284	0.785856
ENSMUSG00000026426.4	Arl8a	95.5395	0.231524	0.290017	0.798312	0.42469	0.913193
ENSMUSG00000041926.9	Rnpep	120.069	0.642012	0.228914	2.8046	0.00503795	0.172843
ENSMUSG00000062580.3	Timm17a	38.3601	-0.398058	0.564453	-0.705209	0.48068	0.929757
ENSMUSG00000041889.7	Shisa4	4.49015	0.550229	1.53942	0.357425	0.720774	0.972301
ENSMUSG00000041879.7	Ipo9	562.13	0.0986296	0.183224	0.538301	0.590369	0.954377
ENSMUSG00000009418.8	Nav1	265.459	4.04813	1.27843	3.16649	0.00154289	0.0896288
ENSMUSG00000054412.4	Gm4793	2.94953	3.06345	2.13052	1.43789	0.150465	NA
ENSMUSG00000026421.8	Csrp1	190.135	-0.324224	0.298429	-1.08644	0.277286	0.840812
ENSMUSG00000041801.5	Phlda3	2.76083	-2.12966	1.64464	-1.29491	0.195351	NA
ENSMUSG00000041782.8	Lad1	10.1797	-1.80165	1.42988	-1.26	0.20767	0.7863
ENSMUSG00000026411.11	Tmem9	32.3362	-0.410768	0.544967	-0.753749	0.451	0.91979
ENSMUSG00000026407.10	Cacna1s	5.80567	0	1.87979	0	1	1
ENSMUSG00000041642.11	Kif21b	4070.33	0.0217813	0.194102	0.112215	0.910653	0.999465
ENSMUSG00000087230.2	2310006M14Rik	0.890914	-2.87112	2.47931	-1.15803	0.246852	NA
ENSMUSG00000052759.6	Gpr25	1.22269	0	2.80023	0	1	NA
ENSMUSG00000041570.8	Camsap2	496.07	0.0494934	0.192144	0.257584	0.796728	0.984481
ENSMUSG00000026404.6	Ddx59	46.555	-0.0938862	0.372947	-0.251742	0.801241	0.985011
ENSMUSG00000041498.7	Kif14	26.8386	-0.212619	0.759134	-0.280082	0.779415	0.983697
ENSMUSG00000041483.8	Zfp281	696.256	-0.0902943	0.184905	-0.488329	0.625317	0.960009
ENSMUSG00000051480.2	A130050O07Rik	12.3147	-1.76509	0.835789	-2.11189	0.034696	0.438905
ENSMUSG00000026395.8	Ptprc	16319.6	0.07541	0.120119	0.627796	0.530137	0.942505
ENSMUSG00000026394.4	Atp6v1g3	1.77323	0	2.7789	0	1	NA
ENSMUSG00000026393.3	Nek7	957.577	0.186456	0.188236	0.990544	0.321908	0.868845
ENSMUSG00000079283.1	2310009B15Rik	6.80559	0.00389232	1.17278	0.00331888	0.997352	1
ENSMUSG00000056268.8	Dennd1b	1235.37	-0.111243	0.156326	-0.711607	0.476708	0.928221
ENSMUSG00000033964.7	Zbtb41	274.553	0.00131417	0.151281	0.00868693	0.993069	1
ENSMUSG00000033952.8	Aspm	64.3849	1.48476	0.750971	1.97712	0.0480279	0.496082
ENSMUSG00000026365.9	Cfh	0.663104	0	3.68833	0	1	NA
ENSMUSG00000026361.7	Cdc73	626.067	0.0541242	0.166884	0.324323	0.745694	0.978727
ENSMUSG00000033849.2	B3galt2	10.5439	-0.867316	1.26724	-0.684411	0.493716	0.93171
ENSMUSG00000018196.11	Glrx2	76.9417	0.135084	0.312051	0.432891	0.665094	0.966085
ENSMUSG00000018199.8	Trove2	65.5622	0.539875	0.376493	1.43396	0.151585	0.729348
ENSMUSG00000018189.6	Uchl5	156.334	-0.184093	0.249696	-0.737266	0.46096	0.922672
ENSMUSG00000026360.3	Rgs2	1843.94	0.212752	0.605855	0.35116	0.725468	0.973038
ENSMUSG00000026358.6	Rgs1	1515.7	1.56199	0.358175	4.36097	1.2949e-05	0.00379696
ENSMUSG00000026357.3	Rgs18	41.5659	3.82128	1.21371	3.14843	0.00164152	0.0919491
ENSMUSG00000090323.1	Gm5263	9.48432	-1.01312	1.28095	-0.790911	0.428996	0.914312
ENSMUSG00000056220.8	Pla2g4a	13.5643	0.454207	1.568	0.289673	0.772067	0.983205
ENSMUSG00000032487.7	Ptgs2	115.565	3.45108	0.950781	3.62973	0.000283719	0.028467
ENSMUSG00000006010.8	BC003331	155.847	0.0434695	0.192662	0.225626	0.821492	0.987675
ENSMUSG00000006005.9	Tpr	4491.9	0.246037	0.116565	2.11072	0.0347963	0.438905
ENSMUSG00000006014.9	Prg4	43.8217	1.87818	0.688262	2.72887	0.00635519	0.19716
ENSMUSG00000066842.11	Hmcn1	1.6067	0.0573717	2.17769	0.0263452	0.978982	NA
ENSMUSG00000023150.8	Ivns1abp	2146.85	0.307034	0.247017	1.24297	0.213879	0.794639
ENSMUSG00000052748.7	1200016B10Rik	519.237	0.163468	0.239074	0.683755	0.49413	0.93171
ENSMUSG00000053286.5	1190005F20Rik	309.468	-0.033433	0.250564	-0.133431	0.893852	0.997935
ENSMUSG00000026484.7	Rnf2	540.959	-0.135524	0.214099	-0.632997	0.526736	0.94162
ENSMUSG00000026483.7	Fam129a	451.912	1.79442	0.476111	3.76891	0.000163965	0.0195651
ENSMUSG00000043019.5	Edem3	464.708	-0.09851	0.260206	-0.378585	0.704996	0.971456
ENSMUSG00000032666.10	1700025G04Rik	147.051	-0.662761	0.358384	-1.8493	0.0644139	0.548962
ENSMUSG00000014980.8	Tsen15	19.8561	0.35658	0.580274	0.614503	0.538883	0.945266
ENSMUSG00000026482.7	Rgl1	87.5322	3.07675	0.974548	3.15711	0.00159342	0.0905527
ENSMUSG00000008475.7	Arpc5	888.08	-0.194563	0.154386	-1.26024	0.207584	0.7863
ENSMUSG00000026480.6	Ncf2	24.6532	-0.61245	1.02408	-0.598049	0.549807	0.948039
ENSMUSG00000042772.8	Smg7	1178.17	-0.0276761	0.1163	-0.237971	0.811904	0.985575
ENSMUSG00000042751.8	Nmnat2	31.5109	2.19268	0.741401	2.95748	0.00310165	0.133408
ENSMUSG00000026479.6	Lamc2	2.32821	0	2.05676	0	1	NA
ENSMUSG00000026478.8	Lamc1	89.1583	2.48477	0.925281	2.68543	0.00724376	0.212946
ENSMUSG00000073538.3	E330020D12Rik	9.24516	0.12597	1.22256	0.103038	0.917933	1
ENSMUSG00000042708.6	1700012A16Rik	1.96427	-1.11168	2.4648	-0.451021	0.651974	NA
ENSMUSG00000042699.5	Dhx9	2309.35	0.0603808	0.184161	0.327869	0.74301	0.978224
ENSMUSG00000042684.7	Npl	4.05756	2.58972	2.13566	1.21261	0.22528	0.806087
ENSMUSG00000042671.6	Rgs8	1.24716	0.811911	2.33899	0.347121	0.7285	NA
ENSMUSG00000026475.7	Rgs16	95.9693	1.48284	0.987574	1.5015	0.133227	0.699023
ENSMUSG00000066800.3	Rnasel	299.263	0.442287	0.192381	2.29902	0.0215039	0.355496
ENSMUSG00000045968.6	5830403L16Rik	2.52	1.29116	1.75866	0.734171	0.462844	NA
ENSMUSG00000026473.9	Glul	358.48	-0.00671738	0.623816	-0.0107682	0.991408	1
ENSMUSG00000078493.2	A930039A15Rik	11.8146	1.12407	1.47423	0.76248	0.445774	0.918763
ENSMUSG00000004110.7	Cacna1e	288.917	2.23159	0.896254	2.48991	0.0127776	0.27849
ENSMUSG00000056708.4	Ier5	913.999	-0.116876	0.579611	-0.201646	0.840193	0.990351
ENSMUSG00000026471.8	Mr1	62.7123	-0.131187	0.394096	-0.332882	0.739223	0.975851
ENSMUSG00000026470.8	Stx6	198.885	-0.361343	0.238058	-1.51788	0.129045	0.690866
ENSMUSG00000033722.2	BC034090	1.24859	-2.65687	2.13388	-1.24509	0.2131	NA
ENSMUSG00000026469.8	Xpr1	675.867	0.177757	0.239893	0.740986	0.458702	0.921766
ENSMUSG00000033701.7	Acbd6	95.2601	-0.133858	0.226769	-0.590285	0.555	0.948039
ENSMUSG00000033684.8	Qsox1	162.267	-0.129257	0.205653	-0.628521	0.529663	0.942258
ENSMUSG00000033671.10	Cep350	2631.45	0.123462	0.108997	1.13271	0.257336	0.832899
ENSMUSG00000026466.9	Tor1aip1	923.024	-0.0504043	0.2017	-0.249898	0.802666	0.985011
ENSMUSG00000050565.8	Tor1aip2	532.093	0.0871522	0.388632	0.224254	0.82256	0.987675
ENSMUSG00000026601.6	9430070O13Rik	2.89544	0.603929	1.3807	0.437409	0.661815	NA
ENSMUSG00000078193.1	Gm2000	497.435	-0.013302	0.395231	-0.0336563	0.973151	1
ENSMUSG00000026600.6	Soat1	297.465	-0.09028	0.349061	-0.258637	0.795916	0.984481
ENSMUSG00000026596.7	Abl2	495.93	-0.103826	0.140349	-0.739767	0.459441	0.922066
ENSMUSG00000060519.5	Tor3a	100.639	-0.231575	0.291892	-0.793358	0.427569	0.913954
ENSMUSG00000033557.11	Fam20b	257.607	0.0324608	0.216404	0.150001	0.880764	0.996309
ENSMUSG00000026594.7	Ralgps2	339.194	0.125996	0.231909	0.543298	0.586925	0.954377
ENSMUSG00000033544.6	Angptl1	1.54328	-3.72066	2.47577	-1.50283	0.132882	NA
ENSMUSG00000070565.5	Rasal2	55.4228	2.69177	1.13378	2.37417	0.0175886	0.325574
ENSMUSG00000049881.7	2810025M15Rik	3.06271	2.10428	1.95546	1.0761	0.281881	NA
ENSMUSG00000033488.5	BC026585	4.28951	-0.977014	1.59675	-0.611875	0.54062	0.94539
ENSMUSG00000026589.8	Sec16b	5.86844	2.17923	1.27511	1.70906	0.08744	0.608283
ENSMUSG00000040782.7	Rfwd2	166.48	-0.180115	0.264744	-0.680336	0.496292	0.93277
ENSMUSG00000090394.1	4930523C07Rik	982.276	0.0108192	0.145438	0.0743905	0.9407	1
ENSMUSG00000026729.4	4930562F07Rik	20.7656	-1.47471	0.742278	-1.98674	0.0469512	0.494323
ENSMUSG00000026725.10	Tnn	0.980125	-2.39617	3.58627	-0.668149	0.504038	NA
ENSMUSG00000058267.7	Mrps14	104.75	-0.0980184	0.39959	-0.245298	0.806226	0.985011
ENSMUSG00000014226.4	Cacybp	376.373	0.0663407	0.215915	0.307254	0.75865	0.979881
ENSMUSG00000026721.8	Rabgap1l	1755.79	0.222687	0.196551	1.13298	0.257224	0.832899
ENSMUSG00000040423.4	Rc3h1	1429.34	0.0431305	0.145041	0.297367	0.766186	0.980836
ENSMUSG00000026715.7	Serpinc1	12.8011	-0.408284	0.81913	-0.498436	0.618177	0.958854
ENSMUSG00000043467.11	Zbtb37	259.528	0.0601417	0.408674	0.147163	0.883004	0.996943
ENSMUSG00000026709.3	Dars2	81.7114	0.365612	0.391525	0.933816	0.350399	0.883581
ENSMUSG00000026708.9	Cenpl	92.1255	0.0381608	0.491436	0.0776517	0.938105	1
ENSMUSG00000026705.10	Klhl20	269.009	0.00791439	0.301843	0.0262203	0.979082	1
ENSMUSG00000026701.9	Prdx6	571.802	0.00625256	0.377619	0.0165579	0.986789	1
ENSMUSG00000026700.3	Tnfsf4	2.67651	-1.18079	2.17183	-0.543684	0.586659	NA
ENSMUSG00000066755.2	Tnfsf18	1.05639	3.5899	3.26481	1.09957	0.271518	NA
ENSMUSG00000000817.8	Fasl	140.843	0.902478	0.537586	1.67876	0.0931988	0.619385
ENSMUSG00000040297.7	AI848100	1202.42	0.0858574	0.153847	0.558068	0.576798	0.952274
ENSMUSG00000026698.7	Pigc	65.8489	-0.769998	0.350668	-2.1958	0.0281061	0.400675
ENSMUSG00000040265.9	Dnm3	2.64039	-1.72598	2.00321	-0.861608	0.388904	NA
ENSMUSG00000026694.11	Mettl13	69.1058	0.0488006	0.420737	0.115988	0.907662	0.999447
ENSMUSG00000026696.8	Vamp4	276.943	0.0170145	0.261124	0.0651587	0.948048	1
ENSMUSG00000091060.1	7420461P10Rik	4.96314	0.0599957	1.63662	0.0366583	0.970757	1
ENSMUSG00000040225.7	Prrc2c	7174.18	0.134052	0.158013	0.848362	0.396236	0.902123
ENSMUSG00000040124.4	Gorab	41.9141	0.598654	0.465511	1.28602	0.198437	0.775315
ENSMUSG00000026585.7	Kifap3	26.5785	0.247031	0.647682	0.381407	0.702901	0.970911
ENSMUSG00000026584.7	Scyl3	291.833	-0.194476	0.237456	-0.818997	0.412788	0.90779
ENSMUSG00000041406.7	BC055324	27.7759	-0.743725	0.448211	-1.65932	0.0970515	0.622847
ENSMUSG00000041396.7	2810422O20Rik	24.7552	-0.229399	0.450464	-0.50925	0.610577	0.956011
ENSMUSG00000026581.7	Sell	2658.72	-0.485368	0.310528	-1.56304	0.118043	0.674184
ENSMUSG00000026580.9	Selp	1.14719	-1.17159	2.30949	-0.507295	0.611948	NA
ENSMUSG00000026579.8	F5	6.13207	0.811912	2.03678	0.398625	0.69017	0.968405
ENSMUSG00000040918.6	Slc19a2	52.9989	0.678208	0.555098	1.22178	0.221791	0.803005
ENSMUSG00000026578.6	4930455F23Rik	23.6836	-1.50989	0.628131	-2.40379	0.0162262	0.313265
ENSMUSG00000026577.7	Blzf1	89.7478	0.229341	0.305372	0.751022	0.452639	0.91979
ENSMUSG00000026575.9	Nme7	38.0305	0.0766189	0.474119	0.161602	0.871619	0.995476
ENSMUSG00000026576.7	Atp1b1	513.809	-0.40144	0.4165	-0.963841	0.335126	0.870953
ENSMUSG00000026573.7	Xcl1	27.5733	2.72345	1.55579	1.75052	0.0800283	0.589042
ENSMUSG00000040848.6	Sft2d2	481.341	-0.434154	0.218998	-1.98246	0.0474282	0.494671
ENSMUSG00000040843.5	Tiprl	197.084	-0.356976	0.269148	-1.32632	0.184735	0.761643
ENSMUSG00000040836.8	Gpr161	1.44399	1.78177	2.54463	0.700208	0.483798	NA
ENSMUSG00000026571.7	Dcaf6	234.836	0.263835	0.310863	0.848719	0.396038	0.902123
ENSMUSG00000026568.5	Brp44	79.7009	0.205094	0.323608	0.633772	0.52623	0.94162
ENSMUSG00000026566.9	Mpzl1	2.88736	0.280757	1.71995	0.163235	0.870333	NA
ENSMUSG00000040723.8	Rcsd1	921.054	0.0170316	0.180003	0.0946184	0.924618	1
ENSMUSG00000040713.6	Creg1	105.712	0.0469299	0.409235	0.114677	0.908701	0.999447
ENSMUSG00000005763.8	Cd247	1237.17	-0.0631982	0.176484	-0.358097	0.720271	0.972291
ENSMUSG00000026565.9	Pou2f1	587.298	-0.0895988	0.284016	-0.315471	0.752404	0.978731
ENSMUSG00000026563.7	Tada1	173.067	-0.186567	0.206429	-0.903784	0.36611	0.892984
ENSMUSG00000040596.9	Pogk	195.395	0.666398	0.286605	2.32514	0.0200644	0.345815
ENSMUSG00000060568.7	Fam78b	2.61018	0	2.26783	0	1	NA
ENSMUSG00000053664.3	Uck2	3.53633	-1.63978	1.36367	-1.20247	0.22918	0.809147
ENSMUSG00000052428.5	Tmco1	127.47	-1.09167	0.333315	-3.27518	0.00105595	0.0692732
ENSMUSG00000026687.9	Aldh9a1	181.789	0.330432	0.250243	1.32045	0.186686	0.761673
ENSMUSG00000026688.5	Mgst3	3.65567	0.223039	1.15117	0.193749	0.846373	0.991474
ENSMUSG00000052534.7	Pbx1	4.25315	0	2.23084	0	1	1
ENSMUSG00000026683.7	Nuf2	16.4703	1.87171	1.20753	1.55003	0.121135	0.678028
ENSMUSG00000026675.6	Hsd17b7	58.9209	-0.0474694	0.416428	-0.113992	0.909244	0.999447
ENSMUSG00000026674.3	Ddr2	1.03658	2.99332	4.27291	0.700533	0.483594	NA
ENSMUSG00000026670.9	Uap1	142.998	0.339116	0.288783	1.17429	0.240277	0.820104
ENSMUSG00000026667.8	Uhmk1	1157.61	-0.442342	0.164649	-2.68657	0.00721888	0.212644
ENSMUSG00000044306.2	4930500M09Rik	3.66729	-0.475065	1.49815	-0.317102	0.751166	0.978731
ENSMUSG00000026673.2	Sh2d1b1	18.7149	4.57001	1.46329	3.1231	0.00178956	0.0966429
ENSMUSG00000079188.2	Gm7694	0.638937	0	3.64733	0	1	NA
ENSMUSG00000038473.8	Nos1ap	3.24095	-1.11168	2.11173	-0.526429	0.59859	NA
ENSMUSG00000026663.5	Atf6	362.235	-0.3706	0.278326	-1.33153	0.183014	0.760914
ENSMUSG00000026659.7	Dusp12	46.0508	0.225397	0.467556	0.482076	0.629752	0.960009
ENSMUSG00000038421.7	Fcrla	36.3588	1.87756	0.923929	2.03215	0.0421389	0.475563
ENSMUSG00000026656.9	Fcgr2b	17.0579	1.95913	1.3991	1.40028	0.161429	0.739043
ENSMUSG00000059089.4	Fcgr4	2.95812	0	2.38382	0	1	NA
ENSMUSG00000059498.6	Fcgr3	4.20695	-1.07085	1.24931	-0.857155	0.391359	0.899497
ENSMUSG00000026649.8	1700009P17Rik	2.11012	-1.11168	2.24896	-0.494306	0.62109	NA
ENSMUSG00000058076.6	Sdhc	84.3124	-0.690397	0.342982	-2.01292	0.0441228	0.483786
ENSMUSG00000056569.4	Mpz	1.43576	-1.16383	3.04412	-0.382322	0.702222	NA
ENSMUSG00000005677.7	Nr1i3	7.20587	-2.81763	1.20561	-2.33709	0.0194343	0.341658
ENSMUSG00000005674.3	Tomm40l	53.6028	0.232992	0.31868	0.731117	0.464708	0.922849
ENSMUSG00000058715.6	Fcer1g	103.573	2.44076	1.42569	1.71199	0.0868991	0.606547
ENSMUSG00000013593.6	Ndufs2	257.175	-0.0690151	0.170762	-0.40416	0.686095	0.968405
ENSMUSG00000052423.8	B4galt3	129.71	0.186419	0.342948	0.543579	0.586731	0.954377
ENSMUSG00000062729.5	Ppox	117.211	0.911755	0.407028	2.24003	0.0250889	0.381462
ENSMUSG00000053483.7	Usp21	82.5756	-0.0458281	0.417966	-0.109646	0.912691	0.999609
ENSMUSG00000062963.4	Ufc1	61.6312	0.232137	0.318624	0.72856	0.466271	0.923738
ENSMUSG00000079137.2	Rpl27-ps1	17.1907	-0.0215174	0.86459	-0.0248874	0.980145	1
ENSMUSG00000013973.6	Dedd	156.705	-0.0229262	0.28747	-0.0797515	0.936435	1
ENSMUSG00000013997.4	Nit1	86.7738	-0.35183	0.356821	-0.986013	0.324127	0.868845
ENSMUSG00000006412.4	Pfdn2	74.0199	-0.30152	0.304141	-0.99138	0.3215	0.868845
ENSMUSG00000006411.6	Pvrl4	5.31924	0	2.02883	0	1	1
ENSMUSG00000048865.9	Arhgap30	1602.8	-0.074784	0.196382	-0.380809	0.703345	0.970985
ENSMUSG00000026641.7	Usf1	77.2308	-0.163049	0.302891	-0.538309	0.590364	0.954377
ENSMUSG00000091166.1	Tstd1	3.31615	-1.71182	1.58347	-1.08106	0.279672	NA
ENSMUSG00000038235.4	F11r	2.95926	-1.99487	2.06747	-0.964887	0.334601	NA
ENSMUSG00000091993.1	B930036N10Rik	28.1315	-0.775596	0.865109	-0.89653	0.36997	0.893655
ENSMUSG00000060244.1	Refbp2	24.557	-0.0699021	0.525669	-0.132978	0.894211	0.997954
ENSMUSG00000004709.8	Cd244	75.3771	3.0641	1.53199	2.00008	0.0454917	0.490451
ENSMUSG00000004707.8	Ly9	849.693	0.130561	0.168358	0.775497	0.438046	0.916317
ENSMUSG00000038179.7	Slamf7	368.728	3.41515	1.09752	3.11169	NA	NA
ENSMUSG00000015355.7	Cd48	674.85	-0.168589	0.147383	-1.14388	0.252672	0.831137
ENSMUSG00000015316.9	Slamf1	245.069	0.190317	0.275935	0.689717	0.490372	0.931627
ENSMUSG00000038147.7	Cd84	1233.07	0.0449521	0.250826	0.179216	0.857768	0.993025
ENSMUSG00000073492.2	Gm10521	153.362	-0.403475	0.431088	-0.935947	0.3493	0.882211
ENSMUSG00000015314.4	Slamf6	1110.08	0.466043	0.26683	1.74659	0.0807082	0.592253
ENSMUSG00000026556.9	Vangl2	23.4829	-1.39609	0.865523	-1.613	0.106744	0.648244
ENSMUSG00000003458.6	Ncstn	320.211	0.174285	0.222032	0.784952	0.432481	0.914723
ENSMUSG00000026553.10	Copa	1424.4	-0.0552255	0.128845	-0.42862	0.6682	0.966085
ENSMUSG00000003464.7	Pex19	123.768	0.0627249	0.261351	0.240003	0.810328	0.985558
ENSMUSG00000026554.9	Dcaf8	459.963	-0.00534854	0.184095	-0.0290531	0.976822	1
ENSMUSG00000013698.6	Pea15a	222.878	-0.0168137	0.236011	-0.071241	0.943206	1
ENSMUSG00000038034.9	Igsf8	55.3199	0.399519	0.519274	0.769381	0.441667	0.916653
ENSMUSG00000044708.4	Kcnj10	12.6384	1.89458	1.30177	1.45539	0.145562	0.718433
ENSMUSG00000050229.2	Pigm	567.619	0.207695	0.136908	1.51705	0.129255	0.690866
ENSMUSG00000026548.4	Slamf9	19.7279	3.06414	1.73	1.77118	0.0765305	0.580341
ENSMUSG00000037995.8	Igsf9	10.1798	0.571892	1.49474	0.382604	0.702014	0.970591
ENSMUSG00000026547.9	Tagln2	774.762	-0.247811	0.220641	-1.12314	0.261378	0.836475
ENSMUSG00000026546.10	Ccdc19	2.1271	1.29237	2.00382	0.644955	0.518956	NA
ENSMUSG00000053318.6	Slamf8	18.2838	4.54133	1.8471	2.45863	0.0139469	0.292885
ENSMUSG00000026544.5	Dusp23	6.69092	-1.07689	0.846072	-1.27281	0.203085	0.78033
ENSMUSG00000037872.4	Darc	3.91307	0	2.17287	0	1	1
ENSMUSG00000005338.6	Cadm3	29.479	3.58947	1.70789	2.10169	0.0355801	0.440949
ENSMUSG00000037860.8	Aim2	390.207	0.266242	0.25494	1.04433	0.296332	0.852748
ENSMUSG00000037849.7	Gm4955	1233.54	-0.22542	0.244318	-0.922648	0.35619	0.885418
ENSMUSG00000070501.6	BC094916	267.766	0.165484	0.422092	0.392057	0.695016	0.969378
ENSMUSG00000073491.3	Pydc4	1111.09	-0.0263456	0.275973	-0.0954642	0.923946	1
ENSMUSG00000043263.8	Pyhin1	1573.62	-0.0153957	0.186626	-0.0824951	0.934253	1
ENSMUSG00000066677.4	Pydc3	888.082	-0.304646	0.230288	-1.32289	0.185871	0.761673
ENSMUSG00000073490.3	AI607873	77.3846	1.01974	0.915729	1.11358	0.265457	0.837649
ENSMUSG00000073489.3	Ifi204	18.9297	4.0455	1.3157	3.07479	0.00210652	0.104119
ENSMUSG00000090272.1	Mndal	1401.43	0.49142	0.243581	2.01748	0.0436452	0.481372
ENSMUSG00000026536.8	Mnda	13.6092	0.814625	0.876474	0.929434	0.352664	0.884524
ENSMUSG00000039997.10	Ifi203	2525.03	0.0737218	0.255405	0.288646	0.772852	0.983377
ENSMUSG00000054203.6	Ifi205	9.24229	1.85548	1.04449	1.77644	0.0756596	0.580231
ENSMUSG00000026532.7	Spna1	1.77252	4.24301	3.00168	1.41355	0.157495	NA
ENSMUSG00000026526.7	Fh1	106.445	-0.369649	0.324296	-1.13985	0.254349	0.831365
ENSMUSG00000039783.9	Kmo	184.5	5.839	1.38015	4.2307	2.32968e-05	0.00507001
ENSMUSG00000026525.8	Opn3	4.81854	-1.49668	1.21122	-1.23568	0.216579	0.796853
ENSMUSG00000078185.1	Chml	36.906	0.528257	0.416616	1.26797	0.204808	0.782782
ENSMUSG00000039748.6	Exo1	8.08537	0.963839	1.12179	0.859196	0.390232	0.899166
ENSMUSG00000078184.1	B020018G12Rik	18.4091	0.643843	0.551541	1.16735	0.243068	0.821855
ENSMUSG00000057335.5	Cep170	426.673	0.16764	0.248673	0.674138	0.500224	0.932945
ENSMUSG00000026504.10	Sdccag8	192.234	0.555275	0.388249	1.4302	0.152659	0.729348
ENSMUSG00000019699.9	Akt3	553.2	-0.0463011	0.255941	-0.180905	0.856442	0.992802
ENSMUSG00000063659.6	Zfp238	240.147	-0.356681	0.363723	-0.98064	0.32677	0.869119
ENSMUSG00000015961.8	Adss	644.489	-0.0274082	0.196011	-0.13983	0.888795	0.997795
ENSMUSG00000026502.7	Pppde1	281.578	-0.134179	0.205405	-0.653241	0.513601	0.935893
ENSMUSG00000055831.3	Gm9982	27.8021	0.800371	0.440187	1.81825	0.0690259	0.560705
ENSMUSG00000026500.6	Fam36a	126.201	0.300006	0.342634	0.875587	0.381254	0.897923
ENSMUSG00000039630.8	Hnrnpu	4675.78	0.0137986	0.120673	0.114347	0.908963	0.999447
ENSMUSG00000026495.7	Efcab2	21.5605	-0.542404	0.482545	-1.12405	0.260993	0.836203
ENSMUSG00000055067.8	Smyd3	169.039	-0.384008	0.296987	-1.29302	0.196006	0.772422
ENSMUSG00000075392.3	Gm5561	10.8506	0.0356694	0.836037	0.0426649	0.965969	1
ENSMUSG00000026492.5	Tfb2m	93.4164	-0.06557	0.359257	-0.182516	0.855178	0.992802
ENSMUSG00000038949.8	Cnst	456.566	-0.225874	0.2175	-1.0385	0.299037	0.855623
ENSMUSG00000038936.6	Sccpdh	16.6691	2.71645	1.55475	1.74719	0.0806038	0.592082
ENSMUSG00000026491.7	Ahctf1	1269.71	0.137611	0.16833	0.817511	0.413637	0.90779
ENSMUSG00000073486.2	Gm10518	6.38621	-2.7202	1.31767	-2.06441	0.0389792	0.458135
ENSMUSG00000026490.10	Cdc42bpa	11.3128	-0.595923	0.857991	-0.694556	0.487333	0.93137
ENSMUSG00000026489.7	Adck3	63.1523	0.075391	0.509698	0.147913	0.882411	0.996703
ENSMUSG00000010609.9	Psen2	225.419	0.450511	0.265711	1.69549	0.0899825	0.6131
ENSMUSG00000055676.2	Gm5069	1.14134	-2.54597	2.86503	-0.888637	0.374198	NA
ENSMUSG00000038855.8	Itpkb	1921.87	0.0189196	0.229134	0.08257	0.934193	1
ENSMUSG00000053963.5	6330403A02Rik	4.64453	-2.95798	1.93817	-1.52617	0.126966	0.687293
ENSMUSG00000026496.6	Parp1	341.672	0.118716	0.165586	0.716944	0.473409	0.927272
ENSMUSG00000058729.6	Lin9	119.234	-0.202514	0.363731	-0.556768	0.577686	0.952274
ENSMUSG00000026499.4	Acbd3	491.285	-0.0338435	0.179714	-0.188318	0.850627	0.992343
ENSMUSG00000060743.6	H3f3a	204.981	0.113932	0.405802	0.280759	0.778896	0.983537
ENSMUSG00000038806.6	BC031781	300.057	-0.071534	0.387368	-0.184666	0.853491	0.992708
ENSMUSG00000026520.7	Pycr2	64.2924	-0.67149	0.308333	-2.17781	0.0294203	0.408712
ENSMUSG00000038793.8	Lefty1	4.47613	0.63447	1.8495	0.34305	0.731561	0.973619
ENSMUSG00000026519.9	Tmem63a	290.447	0.0204806	0.194037	0.10555	0.915939	0.999799
ENSMUSG00000038776.7	Ephx1	213.378	0.0374195	0.247557	0.151155	0.879853	0.996175
ENSMUSG00000026516.7	Nvl	319.968	0.146692	0.303802	0.482854	0.629199	0.960009
ENSMUSG00000062169.7	Cnih4	68.9483	0.107958	0.384357	0.280881	0.778802	0.983537
ENSMUSG00000038733.6	Wdr26	2823.12	-0.060888	0.209786	-0.290239	0.771634	0.983205
ENSMUSG00000054135.1	A430110L20Rik	13.395	-0.643788	1.1571	-0.556381	0.57795	0.952274
ENSMUSG00000004880.6	Lbr	1978.49	-0.15962	0.15763	-1.01262	0.311241	0.863585
ENSMUSG00000056699.6	Gm5533	2.40206	-1.68123	1.85559	-0.906037	0.364916	NA
ENSMUSG00000026511.6	Srp9	127.129	-0.346824	0.396932	-0.873761	0.382248	0.897923
ENSMUSG00000038633.5	Degs1	232.905	0.312354	0.267875	1.16605	0.243596	0.822271
ENSMUSG00000047539.4	Fbxo28	233.287	0.0483338	0.211562	0.228462	0.819287	0.98762
ENSMUSG00000026510.9	Trp53bp2	325.814	0.0216272	0.269847	0.0801462	0.936121	1
ENSMUSG00000026509.9	Capn2	572.079	0.182281	0.228692	0.79706	0.425416	0.913193
ENSMUSG00000087419.2	Gm16721	3.55188	-4.0167	1.84495	-2.17713	0.0294708	0.408712
ENSMUSG00000038576.8	Susd4	10.2263	1.89908	1.08934	1.74333	0.0812759	0.594908
ENSMUSG00000079164.2	Tlr5	15.8887	2.30807	1.69266	1.36358	0.172701	0.750791
ENSMUSG00000039384.8	Dusp10	1550.47	0.0106295	0.534701	0.0198793	0.98414	1
ENSMUSG00000044854.4	1700056E22Rik	33.4043	0.352163	0.473151	0.744294	0.456698	0.921052
ENSMUSG00000039377.6	Hlx	11.5085	2.78082	1.72158	1.61528	0.106251	0.647136
ENSMUSG00000026621.6	Mosc1	3.34053	0.857973	1.45522	0.589581	0.555471	NA
ENSMUSG00000073481.3	Mosc2	234.723	-0.176739	0.191752	-0.921705	0.356682	0.885418
ENSMUSG00000039318.7	Rab3gap2	385.58	0.32335	0.214375	1.50834	0.131468	0.695413
ENSMUSG00000026618.5	Iars2	449.977	0.00677204	0.149886	0.0451814	0.963963	1
ENSMUSG00000026617.9	Bpnt1	77.2517	-0.411068	0.424649	-0.968018	0.333035	0.870272
ENSMUSG00000026615.8	Eprs	889.544	0.181791	0.299854	0.606266	0.544338	0.946654
ENSMUSG00000026614.6	Slc30a10	1.20544	-2.03103	3.61633	-0.561628	0.57437	NA
ENSMUSG00000039239.8	Tgfb2	3.22207	-3.06344	1.74968	-1.75086	0.0799703	NA
ENSMUSG00000001305.5	Rrp15	69.7604	-0.57142	0.371289	-1.53902	0.1238	0.683502
ENSMUSG00000039224.1	D1Pas1	5.10536	0.581851	1.11682	0.520989	0.602374	0.955321
ENSMUSG00000039210.10	Gpatch2	207.804	0.249932	0.315255	0.792792	0.427899	0.914167
ENSMUSG00000026610.7	Esrrg	0.730879	0	3.08103	0	1	NA
ENSMUSG00000026608.6	Kctd3	84.7037	0.0891791	0.325032	0.27437	0.7838	0.984084
ENSMUSG00000026605.7	Cenpf	72.4999	1.04706	0.670704	1.56113	0.118493	0.674583
ENSMUSG00000026604.10	Ptpn14	6.72399	0.966437	1.14901	0.841106	0.400289	0.902236
ENSMUSG00000026603.7	Smyd2	22.1968	0.51687	0.48292	1.0703	0.284484	0.846094
ENSMUSG00000010175.6	Prox1	4.9962	0	2.21929	0	1	1
ENSMUSG00000089872.3	Rps6kc1	75.6882	0.0297259	0.382051	0.077806	0.937982	1
ENSMUSG00000026634.9	Angel2	434.819	0.0883112	0.159806	0.552616	0.580526	0.952785
ENSMUSG00000066595.4	Mfsd7b	324.491	0.187347	0.22248	0.842085	0.399741	0.902123
ENSMUSG00000026632.10	Tatdn3	36.6402	-0.0172803	0.740419	-0.0233386	0.98138	1
ENSMUSG00000062510.6	Nsl1	11.5561	-0.576611	1.16971	-0.492952	0.622046	0.958854
ENSMUSG00000026630.4	Batf3	6.3274	2.10135	2.1061	0.997748	0.318401	0.867833
ENSMUSG00000091017.1	Fam71a	2.97913	0	2.57072	0	1	NA
ENSMUSG00000026628.8	Atf3	189.155	1.05496	1.06399	0.991514	0.321435	0.868845
ENSMUSG00000037499.9	Nenf	5.19542	-1.70363	1.09256	-1.5593	0.118924	0.674676
ENSMUSG00000026627.6	Tmem206	73.043	0.0577264	0.338177	0.170699	0.864461	0.994025
ENSMUSG00000026626.5	Ppp2r5a	1262.36	-0.391834	0.198653	-1.97245	0.048558	0.498608
ENSMUSG00000037474.7	Dtl	52.297	0.770935	0.898646	0.857884	0.390956	0.899376
ENSMUSG00000037461.5	Ints7	397.739	-0.169199	0.189945	-0.890777	0.373049	0.894734
ENSMUSG00000026623.10	Lpgat1	238.112	0.00196627	0.46018	0.00427282	0.996591	1
ENSMUSG00000026622.8	Nek2	13.8709	-0.449428	1.03769	-0.433104	0.664939	0.966085
ENSMUSG00000055833.8	1700034H15Rik	9.54996	-1.32995	0.787663	-1.68848	0.091319	0.615946
ENSMUSG00000037434.7	Slc30a1	273.271	-0.129612	0.520268	-0.249125	0.803264	0.985011
ENSMUSG00000049353.8	Rd3	1.44937	0.449692	2.72013	0.16532	0.868692	NA
ENSMUSG00000026637.7	Traf5	261.526	0.274602	0.203805	1.34738	0.177858	0.754996
ENSMUSG00000037395.8	Rcor3	116.106	-0.268581	0.298339	-0.900254	0.367985	0.893655
ENSMUSG00000037375.9	Hhat	27.1493	-1.54391	0.573483	-2.69217	0.00709889	0.211032
ENSMUSG00000016200.7	Syt14	1.43347	0.635185	2.01117	0.315829	0.752132	NA
ENSMUSG00000016181.4	Diexf	183.145	0.0556468	0.297186	0.187246	0.851468	0.992547
ENSMUSG00000026638.8	Irf6	55.2279	-0.513274	0.513999	-0.998588	0.317994	0.867771
ENSMUSG00000079144.5	A130010J15Rik	32.2664	0.249232	0.683779	0.364492	0.715491	0.972117
ENSMUSG00000037318.4	Traf3ip3	1045.78	0.164535	0.344628	0.477429	0.633057	0.961399
ENSMUSG00000016194.8	Hsd11b1	216.087	-0.213235	0.310123	-0.687583	0.491715	0.93171
ENSMUSG00000009633.2	G0s2	2.59136	-0.201915	1.7961	-0.112419	0.910491	NA
ENSMUSG00000026639.11	Lamb3	5.85981	1.30426	1.2258	1.06401	0.287323	0.847726
ENSMUSG00000026640.6	Plxna2	4.7547	0	2.21933	0	1	1
ENSMUSG00000016493.6	Cd46	45.2178	-0.178053	0.480502	-0.370557	0.710968	0.971456
ENSMUSG00000016481.9	Cr1l	226.538	-0.20813	0.165997	-1.25382	0.209909	0.790058
ENSMUSG00000026616.8	Cr2	36.0544	1.80848	0.896353	2.01759	0.0436335	0.481372
ENSMUSG00000050530.8	Fam171a1	0.634488	0	4.40746	0	1	NA
ENSMUSG00000026643.10	Nmt2	347.312	0.0856671	0.26748	0.320275	0.74876	0.978727
ENSMUSG00000049950.6	Rpp38	12.9082	-1.27709	0.678323	-1.88272	0.059738	0.535124
ENSMUSG00000026644.6	Acbd7	1.33554	-1.49718	3.35102	-0.446784	0.655031	NA
ENSMUSG00000026650.9	Meig1	3.01452	0.0480388	2.24912	0.0213589	0.982959	NA
ENSMUSG00000026648.11	Dclre1c	388.226	-0.0829227	0.403018	-0.205755	0.836983	0.989511
ENSMUSG00000026646.10	Suv39h2	27.4769	0.768896	0.710025	1.08291	0.278847	0.841385
ENSMUSG00000051396.8	Hspa14	181.732	0.129804	0.196349	0.661087	0.508556	0.934677
ENSMUSG00000039496.2	Cdnf	10.1232	-1.17772	1.31413	-0.896196	0.370148	0.893655
ENSMUSG00000026655.7	Fam107b	2749.24	-0.00105932	0.208672	-0.00507648	0.99595	1
ENSMUSG00000026657.8	Frmd4a	99.9728	-0.533688	0.518592	-1.02911	0.303428	0.857574
ENSMUSG00000039449.8	Prpf18	349.105	-0.0994758	0.190302	-0.522726	0.601165	0.954824
ENSMUSG00000026662.7	Sephs1	160.089	0.189932	0.187701	1.01189	0.311592	0.863751
ENSMUSG00000026664.7	Phyh	130.604	0.409344	0.309804	1.3213	0.186402	0.761673
ENSMUSG00000026669.8	Mcm10	13.4523	3.73456	1.41078	2.64717	0.00811691	0.225809
ENSMUSG00000026672.5	Optn	12.681	-0.0642875	0.845337	-0.0760496	0.93938	1
ENSMUSG00000039145.9	Camk1d	472.02	0.069142	0.138768	0.498254	0.618305	0.958854
ENSMUSG00000039128.6	Cdc123	161.784	0.310319	0.267693	1.15923	0.246361	0.822687
ENSMUSG00000025817.5	Nudt5	123.505	-0.444587	0.255307	-1.74138	0.0816163	0.595275
ENSMUSG00000056718.2	Gm13199	2.14282	0.778054	1.95909	0.397152	0.691256	NA
ENSMUSG00000025816.8	Sec61a2	59.2952	0.148154	0.556347	0.266297	0.79001	0.984481
ENSMUSG00000043241.8	Upf2	824.772	0.233514	0.133514	1.74898	0.0802942	0.590403
ENSMUSG00000039046.9	Usp6nl	279.725	0.655994	0.356998	1.83753	0.0661319	0.553049
ENSMUSG00000002107.9	Celf2	2472.94	0.0838277	0.181167	0.462709	0.643573	0.962779
ENSMUSG00000015619.9	Gata3	557.407	-0.00404691	0.33133	-0.0122141	0.990255	1
ENSMUSG00000025783.2	4930412O13Rik	1.03281	3.55705	4.13229	0.860794	0.389351	NA
ENSMUSG00000025782.6	Taf3	381.05	-0.105786	0.181671	-0.582292	0.56037	0.948039
ENSMUSG00000025781.8	Atp5c1	616.573	-0.222887	0.176071	-1.26589	0.205552	0.783956
ENSMUSG00000037262.7	Kin	117.467	0.375487	0.223139	1.68275	0.0924233	0.618678
ENSMUSG00000025780.7	Itih5	64.6011	-0.931701	0.469533	-1.98432	0.0472206	0.494323
ENSMUSG00000061186.8	Sfmbt2	109.388	-1.08625	0.355678	-3.05403	0.00225787	0.108296
ENSMUSG00000026778.6	Prkcq	2628.72	-0.0197802	0.177747	-0.111283	0.911392	0.999465
ENSMUSG00000026773.10	Pfkfb3	343.828	0.120587	0.23639	0.510118	0.609969	0.955924
ENSMUSG00000037197.5	Rbm17	264.556	-0.081463	0.185185	-0.4399	0.660009	0.965209
ENSMUSG00000026770.4	Il2ra	111.377	0.109006	0.418612	0.260398	0.794557	0.984481
ENSMUSG00000023206.9	Il15ra	64.1468	0.962234	0.475196	2.02492	0.0428756	0.47836
ENSMUSG00000058594.9	Fbxo18	199.257	0.342691	0.210964	1.6244	0.10429	0.640618
ENSMUSG00000047909.5	Ankrd16	251.135	0.247667	0.320412	0.772964	0.439544	0.916358
ENSMUSG00000026767.6	Fam188a	297.224	-0.0264925	0.353325	-0.0749806	0.94023	1
ENSMUSG00000026730.6	Pter	4.20762	-0.395618	1.49772	-0.264147	0.791667	0.984481
ENSMUSG00000026727.4	Rsu1	294.322	-0.0879032	0.254793	-0.344998	0.730096	0.973619
ENSMUSG00000026726.8	Cubn	2.27621	0.681215	2.19438	0.310436	0.756229	NA
ENSMUSG00000026723.4	Trdmt1	52.4888	-0.26527	0.363893	-0.728977	0.466016	0.923607
ENSMUSG00000052389.1	Gm9875	1.98126	-1.09615	2.03282	-0.539226	0.589731	NA
ENSMUSG00000026728.3	Vim	1605.35	0.138477	0.233876	0.592096	0.553786	0.948039
ENSMUSG00000003418.9	St8sia6	795.269	-0.393831	0.404596	-0.973393	0.330358	0.870272
ENSMUSG00000026718.11	Stam	243.664	-0.137383	0.235685	-0.58291	0.559954	0.948039
ENSMUSG00000026712.2	Mrc1	35.0182	0.562813	0.966771	0.582158	0.56046	0.948039
ENSMUSG00000057914.8	Cacnb2	6.82822	1.72615	1.83172	0.942365	0.346006	0.880571
ENSMUSG00000026707.9	Nsun6	150.33	0.336003	0.28701	1.1707	0.241718	0.820933
ENSMUSG00000017418.7	Arl5b	527.982	0.325341	0.527491	0.616771	0.537386	0.945011
ENSMUSG00000026748.7	Plxdc2	15.4225	1.7216	1.44895	1.18817	0.234765	0.814501
ENSMUSG00000053702.9	Nebl	158.214	0.836209	0.473131	1.76739	0.0771622	0.580848
ENSMUSG00000054057.2	A930004D18Rik	0.972468	-0.700979	2.29632	-0.305262	0.760167	NA
ENSMUSG00000054074.9	2810030E01Rik	3.65054	1.92693	1.71293	1.12493	0.260618	0.835917
ENSMUSG00000026743.9	Mllt10	888.815	0.0321283	0.163109	0.196974	0.843848	0.991196
ENSMUSG00000026740.6	Dnajc1	567.807	-0.131075	0.268068	-0.488961	0.62487	0.959884
ENSMUSG00000051154.5	Commd3	147.009	0.0499039	0.287972	0.173294	0.86242	0.993841
ENSMUSG00000026739.7	Bmi1	293.03	-0.281853	0.205539	-1.37129	0.170284	0.747864
ENSMUSG00000026737.6	Pip4k2a	1295.86	0.0992725	0.173313	0.572794	0.566784	0.949481
ENSMUSG00000026736.1	4930426L09Rik	10.4252	0.514918	1.01427	0.507672	0.611684	0.956845
ENSMUSG00000037683.7	Armc3	10.0391	-0.780121	1.04295	-0.747994	0.454464	0.920235
ENSMUSG00000023094.8	Msrb2	21.9381	-0.265761	0.721715	-0.368235	0.712698	0.971456
ENSMUSG00000043415.4	Otud1	177.923	-0.344774	0.494744	-0.696872	0.485883	0.931142
ENSMUSG00000036617.9	Etl4	1.27397	0.81191	2.87412	0.28249	0.777568	NA
ENSMUSG00000036591.8	Arhgap21	184.846	1.0824	0.499761	2.16583	0.0303239	0.413205
ENSMUSG00000026679.3	Enkur	5.77138	3.07159	1.47796	2.07827	0.0376845	0.451828
ENSMUSG00000048550.10	Thnsl1	31.0129	0.275032	0.445354	0.617559	0.536866	0.945011
ENSMUSG00000026786.8	Apbb1ip	1770.73	0.0381706	0.172893	0.220776	0.825267	0.987721
ENSMUSG00000026784.8	Pdss1	67.6189	0.00962382	0.446958	0.0215318	0.982821	1
ENSMUSG00000058835.7	Abi1	1277.5	-0.155505	0.0958821	-1.62183	0.104839	0.642291
ENSMUSG00000026781.9	Acbd5	356.447	-0.0615174	0.194616	-0.316096	0.75193	0.978731
ENSMUSG00000026779.6	Mastl	15.3833	1.06268	0.769114	1.38169	0.167067	0.743791
ENSMUSG00000026775.3	Yme1l1	1137.46	0.0673877	0.178124	0.37832	0.705193	0.971456
ENSMUSG00000026774.5	4931423N10Rik	2.75827	0.887174	1.92316	0.461311	0.644576	NA
ENSMUSG00000026771.8	Spopl	357.453	-0.313208	0.391296	-0.800437	0.423457	0.912377
ENSMUSG00000026981.9	Il1rn	5.93817	0	1.93213	0	1	1
ENSMUSG00000026979.10	Psd4	1065.51	0.0801595	0.189296	0.423462	0.671958	0.966463
ENSMUSG00000004113.11	Cacna1b	1.48339	-0.110435	2.2151	-0.0498558	0.960237	NA
ENSMUSG00000036893.9	Ehmt1	531.343	0.033311	0.260224	0.128009	0.898142	0.998072
ENSMUSG00000026972.9	Arrdc1	261.663	0.218948	0.262344	0.834584	0.403952	0.904023
ENSMUSG00000026974.6	Zmynd19	60.0764	-0.114177	0.46504	-0.245522	0.806053	0.985011
ENSMUSG00000026975.4	Wdr85	49.5762	-0.15186	0.55055	-0.275833	0.782677	0.984084
ENSMUSG00000036850.3	Mrpl41	36.1178	0.428349	0.425542	1.00659	0.31413	0.865302
ENSMUSG00000036833.9	Pnpla7	461.105	0.269079	0.255924	1.0514	0.293074	0.85243
ENSMUSG00000006476.12	Nelf	49.633	0.477287	0.474175	1.00656	0.314145	0.865302
ENSMUSG00000036805.7	Noxa1	0.903786	0	2.91506	0	1	NA
ENSMUSG00000078202.2	Nrarp	55.337	0.685445	0.851413	0.805068	0.420781	0.910971
ENSMUSG00000059555.6	A830007P12Rik	263.834	-0.181803	0.218896	-0.830545	0.406231	0.905227
ENSMUSG00000013465.11	Cobra1	244.709	0.0289198	0.27549	0.104976	0.916395	0.999945
ENSMUSG00000036770.5	4933433C11Rik	6.56174	2.39344	3.37433	0.709308	0.478134	0.929184
ENSMUSG00000026969.3	Fam166a	2.91753	0.363988	1.8556	0.196157	0.844487	NA
ENSMUSG00000036752.4	Tubb2c	362.113	-0.0378658	0.592797	-0.0638764	0.949069	1
ENSMUSG00000006471.10	Ndor1	292.648	-0.0270232	0.179948	-0.150172	0.880629	0.996233
ENSMUSG00000078201.3	Tmem203	21.3923	-0.0921184	0.927363	-0.0993337	0.920873	1
ENSMUSG00000048707.8	Tprn	102.267	0.625205	0.574153	1.08892	0.27619	0.840812
ENSMUSG00000026966.6	Ssna1	74.197	0.247119	0.317304	0.778807	0.436093	0.915768
ENSMUSG00000026965.6	Anapc2	322.287	-0.295577	0.217318	-1.36012	0.173793	0.752313
ENSMUSG00000026959.7	Grin1	0.815046	-1.11167	3.09039	-0.35972	0.719056	NA
ENSMUSG00000036646.7	Man1b1	260.062	-0.0633422	0.30816	-0.20555	0.837143	0.989511
ENSMUSG00000026958.7	Dpp7	38.0322	0.816133	0.41281	1.97702	0.0480398	0.496082
ENSMUSG00000026956.9	Uap1l1	75.0211	0.959526	0.522738	1.83558	0.0664202	0.553413
ENSMUSG00000026955.7	2010317E24Rik	9.92723	0.931763	0.854534	1.09038	0.275548	0.840812
ENSMUSG00000015094.9	Npdc1	1.83781	0	2.24573	0	1	NA
ENSMUSG00000036587.6	Fut7	7.1918	0	1.8351	0	1	1
ENSMUSG00000026944.11	Abca2	975.696	0.183146	0.154863	1.18263	0.236956	0.816652
ENSMUSG00000047617.5	BC029214	71.9633	0.626202	0.413012	1.51619	0.129473	0.691052
ENSMUSG00000015093.8	Clic3	2.85719	-4.41052	2.08726	-2.11306	0.0345953	NA
ENSMUSG00000015083.5	C8g	2.89743	-0.351213	1.48418	-0.236638	0.812938	NA
ENSMUSG00000015095.5	Fbxw5	154.164	0.276195	0.344363	0.802045	0.422527	0.912021
ENSMUSG00000026942.7	Traf2	186.01	0.109684	0.259851	0.422106	0.672948	0.966658
ENSMUSG00000015092.3	Edf1	113.459	-0.757454	0.335087	-2.26047	0.023792	0.374951
ENSMUSG00000026941.9	Mamdc4	26.3045	-1.88768	0.605277	-3.1187	0.00181648	0.0973754
ENSMUSG00000036504.6	Phpt1	5.59532	0.229852	0.901932	0.254844	0.798844	0.984481
ENSMUSG00000029419.7	Gm996	1.09312	1.65039	2.40102	0.68737	0.49185	NA
ENSMUSG00000015087.8	B230208H17Rik	302.801	-0.0524278	0.214971	-0.243883	0.807321	0.985065
ENSMUSG00000026939.6	Tmem141	2.3967	1.20688	2.11244	0.571321	0.567782	NA
ENSMUSG00000026938.9	Fcna	9.97929	0.353701	1.33091	0.265759	0.790425	0.984481
ENSMUSG00000049086.7	Bmyc	30.2278	0.285204	0.469475	0.607495	0.543522	0.946383
ENSMUSG00000026933.9	Camsap1	202.767	0.112042	0.20511	0.546253	0.584892	0.954377
ENSMUSG00000036352.10	Ubac1	90.1276	-0.255039	0.363094	-0.702406	0.482426	0.930208
ENSMUSG00000026932.8	Nacc2	42.5474	-0.401469	0.574676	-0.698601	0.484802	0.930961
ENSMUSG00000026934.8	Lhx3	0.847619	3.39706	4.21488	0.805967	0.420262	NA
ENSMUSG00000036327.10	Qsox2	44.292	0.21359	0.380546	0.561272	0.574612	0.952274
ENSMUSG00000026930.8	Gpsm1	39.1938	-0.540583	0.427376	-1.26489	0.205911	0.784324
ENSMUSG00000075467.4	Dnlz	38.2471	-0.18818	0.434545	-0.433049	0.664979	0.966085
ENSMUSG00000026928.8	Card9	16.6765	-1.26412	0.904009	-1.39835	0.162008	0.739654
ENSMUSG00000036281.6	Snapc4	286.966	0.125642	0.191305	0.656761	0.511335	0.935245
ENSMUSG00000026927.10	Sdccag3	362.901	0.236078	0.166954	1.41403	0.157353	0.734903
ENSMUSG00000026926.8	Pmpca	265.484	0.178217	0.257541	0.691997	0.488939	0.931407
ENSMUSG00000026925.10	Inpp5e	170.494	0.451389	0.304475	1.48251	0.138203	0.708358
ENSMUSG00000026924.10	Sec16a	1171.88	-0.0861966	0.13112	-0.657385	0.510933	0.934845
ENSMUSG00000026923.8	Notch1	1601.11	-0.0457306	0.227899	-0.200661	0.840963	0.990476
ENSMUSG00000026922.7	Agpat2	21.1931	-0.49052	0.562607	-0.871871	0.383279	0.897923
ENSMUSG00000036186.5	Fam69b	2.19986	0.522553	1.74492	0.299471	0.764581	NA
ENSMUSG00000026919.1	Lcn4	8.57459	-0.220341	1.01576	-0.216922	0.828269	0.988407
ENSMUSG00000036160.7	Surf6	148.055	-0.0561553	0.205575	-0.273163	0.784728	0.984184
ENSMUSG00000015776.6	Med22	92.9476	-0.635358	0.3947	-1.60972	0.107458	0.649606
ENSMUSG00000062647.10	Rpl7a	347.892	-0.972044	0.534	-1.82031	0.0687122	0.560197
ENSMUSG00000015790.7	Surf1	82.1937	0.536371	0.372328	1.44059	0.149701	0.727064
ENSMUSG00000014873.8	Surf2	226.169	0.413098	0.191491	2.15727	0.0309846	0.41827
ENSMUSG00000014867.3	Surf4	566.117	-0.352384	0.256176	-1.37555	0.168961	0.745459
ENSMUSG00000049897.8	Gm711	5.57616	-1.53353	1.37838	-1.11256	0.265899	0.837649
ENSMUSG00000052406.8	Rexo4	163.099	0.138344	0.327343	0.422627	0.672567	0.966658
ENSMUSG00000014852.9	Adamts13	1.42558	0	2.68642	0	1	NA
ENSMUSG00000015488.8	5930434B04Rik	162.581	0.0572315	0.211936	0.270042	0.787128	0.984481
ENSMUSG00000036067.6	Slc2a6	17.9166	-0.685565	1.47016	-0.466319	0.640987	0.962258
ENSMUSG00000036040.8	Adamtsl2	3.38861	0	2.1882	0	1	NA
ENSMUSG00000000889.7	Dbh	1.42995	4.55784	4.26413	1.06888	0.285124	NA
ENSMUSG00000009614.10	Sardh	2.25167	-1.7375	1.96549	-0.884004	0.376694	NA
ENSMUSG00000009621.10	Vav2	175.823	0.362196	0.434079	0.834402	0.404054	0.904023
ENSMUSG00000026918.10	Brd3	257.201	-0.0644578	0.236053	-0.273065	0.784803	0.984194
ENSMUSG00000026917.9	Wdr5	157.048	0.199473	0.219852	0.907305	0.364245	0.891724
ENSMUSG00000015846.8	Rxra	85.9646	-0.516727	0.388527	-1.32996	0.18353	0.761195
ENSMUSG00000026833.12	Olfm1	2.24852	0	2.54393	0	1	NA
ENSMUSG00000035772.5	Mrps2	73.9535	-0.58139	0.360115	-1.61446	0.106428	0.647676
ENSMUSG00000026821.9	Ralgds	88.2006	0.0758933	0.49732	0.152605	0.87871	0.996175
ENSMUSG00000026818.5	Cel	3.2626	5.07859	2.56964	1.97638	0.0481117	NA
ENSMUSG00000026816.7	Gtf3c5	106.759	0.214051	0.348835	0.613617	0.539468	0.945266
ENSMUSG00000026812.9	Tsc1	403.716	-0.00401726	0.22683	-0.0177105	0.98587	1
ENSMUSG00000026809.8	1700026L06Rik	1.54045	-3.21903	2.62008	-1.2286	0.219222	NA
ENSMUSG00000026807.8	Ak8	3.97029	0	2.59763	0	1	1
ENSMUSG00000035666.8	Gtf3c4	131.686	-0.107674	0.281238	-0.382857	0.701826	0.970591
ENSMUSG00000026806.9	Ddx31	134.717	-0.167381	0.286878	-0.583459	0.559585	0.948039
ENSMUSG00000026805.7	Barhl1	1.00843	0.81191	2.97638	0.272784	0.785019	NA
ENSMUSG00000079502.2	1700101E01Rik	2.17408	-1.11168	2.21343	-0.502242	0.615498	NA
ENSMUSG00000026803.11	Ttf1	251.31	-0.00912117	0.303488	-0.0300544	0.976024	1
ENSMUSG00000043535.7	Setx	3944.48	-0.132255	0.129696	-1.01973	0.307856	0.862403
ENSMUSG00000035513.10	Ntng2	103.586	1.00452	0.393052	2.55568	0.010598	0.258363
ENSMUSG00000026799.9	Med27	130.478	-0.0101152	0.227804	-0.0444031	0.964583	1
ENSMUSG00000039844.12	Rapgef1	1361.77	0.0544434	0.14713	0.370037	0.711355	0.971456
ENSMUSG00000039826.6	Trub2	97.864	0.238275	0.393826	0.605026	0.545162	0.947318
ENSMUSG00000075425.3	Gm13547	1.60473	3.59094	3.66255	0.980449	0.326865	NA
ENSMUSG00000026798.3	Coq4	11.8467	1.37053	0.81765	1.67618	0.0937037	0.619872
ENSMUSG00000059316.2	Slc27a4	59.032	-0.0939998	0.324943	-0.289281	0.772366	0.983205
ENSMUSG00000069020.3	Urm1	59.1538	0.462257	0.413634	1.11755	0.263759	0.837437
ENSMUSG00000039787.7	Cercam	7.15793	-0.508306	1.1914	-0.426646	0.669637	0.966085
ENSMUSG00000026790.10	Odf2	352.406	0.316976	0.224142	1.41418	0.15731	0.734903
ENSMUSG00000019715.8	Gle1	167.871	0.352549	0.214897	1.64055	0.100891	0.634968
ENSMUSG00000057738.6	Spna2	2778.03	0.105333	0.221023	0.476572	0.633667	0.961399
ENSMUSG00000039715.8	Wdr34	2.78139	0.417522	1.36262	0.306411	0.759292	NA
ENSMUSG00000054766.7	Set	369.279	-0.367973	0.257013	-1.43173	0.152221	0.729348
ENSMUSG00000026785.8	Pkn3	9.71796	1.13474	1.14327	0.992538	0.320935	0.868845
ENSMUSG00000015335.10	Zdhhc12	18.3619	-0.275659	0.676539	-0.407455	0.683674	0.968064
ENSMUSG00000039686.8	Zer1	417.196	0.0566354	0.171574	0.330094	0.741329	0.976965
ENSMUSG00000039678.6	Tbc1d13	163.412	-0.0521601	0.201471	-0.258897	0.795715	0.984481
ENSMUSG00000015337.5	Endog	26.362	-0.3103	0.687778	-0.451163	0.651872	0.963939
ENSMUSG00000039660.8	D2Wsu81e	58.2815	0.193313	0.360739	0.535879	0.592042	0.954377
ENSMUSG00000039648.8	Ccbl1	23.7394	-0.634287	0.616638	-1.02862	0.303658	0.857574
ENSMUSG00000007476.11	Lrrc8a	408.922	-0.10156	0.195583	-0.519271	0.603572	0.95562
ENSMUSG00000079484.4	Phyhd1	14.0053	-0.577034	0.84983	-0.678999	0.497139	0.932799
ENSMUSG00000075419.3	Dolk	15.0285	-0.289004	0.617036	-0.468375	0.639517	0.96186
ENSMUSG00000052533.8	Nup188	319.921	0.193785	0.224952	0.861451	0.38899	0.897923
ENSMUSG00000026860.9	Sh3glb2	168.575	0.184416	0.272195	0.677512	0.498081	0.932799
ENSMUSG00000026858.11	Fam73b	40.1242	-0.040291	0.522909	-0.0770516	0.938583	1
ENSMUSG00000026856.8	Dolpp1	44.9431	-0.403535	0.364895	-1.10589	0.268773	0.838433
ENSMUSG00000026853.8	Crat	26.0454	0.445608	0.50636	0.880023	0.378847	0.896607
ENSMUSG00000039515.5	Ppp2r4	268.972	0.0182684	0.248477	0.0735215	0.941391	1
ENSMUSG00000089762.2	Ier5l	17.7584	-0.38341	2.18918	-0.175138	0.860971	0.993313
ENSMUSG00000047363.4	Cstad	3.04786	-0.199333	1.77115	-0.112545	0.910392	NA
ENSMUSG00000044320.8	1700001O22Rik	3.82911	-1.93618	1.82773	-1.05934	0.289447	0.849916
ENSMUSG00000026857.3	Mettl11a	45.6171	0.586836	0.518912	1.1309	0.258098	0.833047
ENSMUSG00000039483.4	Asb6	100.008	-0.18507	0.317114	-0.583607	0.559485	0.948039
ENSMUSG00000026848.7	Tor1b	257.308	0.00842499	0.266655	0.0315951	0.974795	1
ENSMUSG00000026849.11	Tor1a	105.623	-0.304285	0.244539	-1.24432	0.213381	0.794229
ENSMUSG00000026851.8	BC005624	99.4005	-0.275214	0.344185	-0.79961	0.423937	0.912926
ENSMUSG00000026854.9	Usp20	83.2289	-0.183918	0.316793	-0.580564	0.561535	0.948039
ENSMUSG00000075415.6	Fnbp1	2360.17	0.083929	0.176428	0.475712	0.63428	0.961399
ENSMUSG00000000194.7	Gpr107	300.484	-0.34178	0.322323	-1.06037	0.288978	0.849513
ENSMUSG00000062661.6	Ncs1	1.92221	-0.149883	2.08533	-0.0718748	0.942702	NA
ENSMUSG00000055632.10	Hmcn2	1.66216	-0.704349	2.27959	-0.308981	0.757336	NA
ENSMUSG00000076441.4	Ass1	67.2529	-0.545283	0.370151	-1.47313	0.140715	0.712776
ENSMUSG00000026843.9	Fubp3	98.1222	-0.195545	0.336536	-0.581052	0.561206	0.948039
ENSMUSG00000039356.9	Exosc2	66.8864	-0.245169	0.335806	-0.73009	0.465335	0.923374
ENSMUSG00000026842.9	Abl1	515.215	0.0811138	0.282945	0.286677	0.77436	0.983377
ENSMUSG00000043102.2	Qrfp	6.10815	0.864891	0.968296	0.893209	0.371745	0.894115
ENSMUSG00000026841.7	Fibcd1	2.25666	-4.24005	2.71746	-1.5603	0.11869	NA
ENSMUSG00000001855.8	Nup214	656.64	0.00931273	0.144969	0.0642393	0.94878	1
ENSMUSG00000050592.8	Fam78a	895.6	-0.461598	0.283834	-1.62629	0.103887	0.640618
ENSMUSG00000039262.9	Prrc2b	2378.73	-0.000835176	0.183119	-0.00456084	0.996361	1
ENSMUSG00000039254.9	Pomt1	68.0147	0.543949	0.479661	1.13403	0.256782	0.832899
ENSMUSG00000002550.9	Uck1	73.5901	-0.0764447	0.451302	-0.169387	0.865492	0.994045
ENSMUSG00000044627.4	Swi5	92.5501	0.139016	0.335219	0.414701	0.678361	0.967482
ENSMUSG00000002546.9	Golga2	274.281	-0.0406512	0.254306	-0.159852	0.872998	0.99584
ENSMUSG00000026825.10	Dnm1	1.55834	3.48833	3.1134	1.12042	0.262533	NA
ENSMUSG00000039205.9	Ciz1	492.552	0.11926	0.156383	0.762616	0.445693	0.918763
ENSMUSG00000039195.4	1110008P14Rik	32.8822	-0.568999	0.478938	-1.18804	0.234817	0.814501
ENSMUSG00000026820.3	Ptges2	22.0057	1.63154	0.533098	3.06049	0.00220974	0.107044
ENSMUSG00000026819.9	Slc25a25	122.415	-0.263135	0.262676	-1.00175	0.316466	0.866292
ENSMUSG00000039164.2	Naif1	40.1132	-0.131556	0.355005	-0.370574	0.710955	0.971456
ENSMUSG00000039157.6	Fam102a	1182.87	-0.0610446	0.194138	-0.31444	0.753187	0.978731
ENSMUSG00000026810.6	Dpm2	58.229	0.373924	0.380172	0.983566	0.325329	0.868884
ENSMUSG00000075405.3	9430097D07Rik	1.75659	2.34914	2.311	1.01651	0.309389	NA
ENSMUSG00000046854.10	Pip5kl1	8.62932	0.641914	1.21189	0.52968	0.596334	0.954824
ENSMUSG00000079442.5	St6galnac4	79.146	-0.0908533	0.367958	-0.246912	0.804976	0.985011
ENSMUSG00000026811.10	St6galnac6	15.3907	0.377894	0.994926	0.379821	0.704078	0.971286
ENSMUSG00000026814.9	Eng	8.14782	-1.08486	1.53313	-0.707616	0.479184	0.929526
ENSMUSG00000009566.6	Fpgs	46.0223	0.194782	0.46189	0.421706	0.67324	0.966658
ENSMUSG00000009555.10	Cdk9	229.192	0.27737	0.237039	1.17014	0.241943	0.820933
ENSMUSG00000059013.6	Sh2d3c	524.862	0.0476021	0.182339	0.261064	0.794043	0.984481
ENSMUSG00000009551.2	6330409D20Rik	6.70078	0.766801	1.11968	0.684839	0.493445	0.93171
ENSMUSG00000039021.9	Ttc16	8.90935	-0.0528238	0.935947	-0.0564389	0.954992	1
ENSMUSG00000009563.8	Tor2a	90.054	-0.474028	0.362929	-1.30612	0.191513	0.767186
ENSMUSG00000053746.6	Ptrh1	11.4113	-0.859835	0.913681	-0.941067	0.346671	0.880571
ENSMUSG00000038987.8	1700019L03Rik	1.52294	-1.11168	2.43343	-0.456836	0.647789	NA
ENSMUSG00000026797.9	Stxbp1	17.4999	1.27206	0.875919	1.45226	0.14643	0.719615
ENSMUSG00000026796.10	Fam129b	20.5937	-3.33735	1.40493	-2.37546	0.017527	0.325574
ENSMUSG00000026792.9	Lrsam1	38.0031	0.00804641	0.37858	0.0212542	0.983043	1
ENSMUSG00000038900.11	Rpl12	162.898	0.114014	0.305631	0.373045	0.709115	0.971456
ENSMUSG00000026791.8	Slc2a8	19.1615	0.507374	0.836172	0.606782	0.543996	0.946426
ENSMUSG00000038860.8	Garnl3	13.8485	3.51177	1.42126	2.47088	0.013478	0.288815
ENSMUSG00000038831.9	Ralgps1	169.322	0.0402129	0.340777	0.118004	0.906065	0.999162
ENSMUSG00000004105.6	Angptl2	95.5566	1.17349	0.75126	1.56202	0.118283	0.674583
ENSMUSG00000068966.4	Zbtb34	123.932	-0.284002	0.221294	-1.28337	0.199363	0.776418
ENSMUSG00000026788.7	Zbtb43	147.286	-0.547891	0.291511	-1.87949	0.0601778	0.535124
ENSMUSG00000038740.3	Fam125b	124.791	-0.108845	0.294721	-0.369314	0.711894	0.971456
ENSMUSG00000038718.7	Pbx3	33.079	-0.135851	0.523178	-0.259664	0.795123	0.984481
ENSMUSG00000038696.7	Mapkap1	281.69	0.00697443	0.239401	0.0291329	0.976759	1
ENSMUSG00000026867.11	Gapvd1	1075.98	0.138946	0.134763	1.03104	0.302523	0.857574
ENSMUSG00000026864.7	Hspa5	5903.18	0.0502162	0.665661	0.075438	0.939866	1
ENSMUSG00000070953.7	Rabepk	40.665	0.367938	0.400876	0.917835	0.358705	0.887817
ENSMUSG00000035949.8	Fbxw2	377.624	0.0269328	0.156876	0.171682	0.863687	0.994025
ENSMUSG00000026869.6	Psmd5	166.254	-0.119024	0.234974	-0.506542	0.612477	0.957095
ENSMUSG00000026873.3	Phf19	18.5048	-0.861505	0.682526	-1.26223	0.206866	0.785227
ENSMUSG00000026875.7	Traf1	750.881	0.561387	0.304342	1.84459	0.065097	0.55041
ENSMUSG00000026874.4	Hc	0.947698	0	4.02161	0	1	NA
ENSMUSG00000035875.7	AI182371	9.60537	1.35279	0.82222	1.64529	0.0999092	0.632281
ENSMUSG00000057110.8	Cep110	2635.54	0.464893	0.188171	2.47059	0.013489	0.288815
ENSMUSG00000026878.9	Rab14	637.126	0.231372	0.256328	0.902642	0.366716	0.893265
ENSMUSG00000026879.7	Gsn	180.926	-0.0729483	0.430438	-0.169475	0.865423	0.994045
ENSMUSG00000026880.9	Stom	34.6237	1.4903	0.837337	1.77981	0.0751069	0.577907
ENSMUSG00000035778.10	Ggta1	143.109	0.432743	0.308008	1.40497	0.160029	0.737947
ENSMUSG00000026883.10	Dab2ip	36.452	2.39046	1.28505	1.86021	0.0628556	0.543043
ENSMUSG00000026885.6	Ttll11	0.87552	-2.20478	3.04794	-0.723368	0.469454	NA
ENSMUSG00000026895.7	Ndufa8	53.1657	-0.29106	0.365009	-0.797403	0.425217	0.913193
ENSMUSG00000026889.6	Rbm18	266.053	-0.0614115	0.266561	-0.230384	0.817793	0.987188
ENSMUSG00000026887.3	Mrrf	40.5122	-0.441793	0.508285	-0.869184	0.384746	0.897923
ENSMUSG00000047250.6	Ptgs1	7.55656	-0.999423	1.69472	-0.589728	0.555373	0.948039
ENSMUSG00000009030.8	Pdcl	161.354	-0.248138	0.224343	-1.10606	0.268699	0.838433
ENSMUSG00000075376.4	Rc3h2	1162.84	0.0175933	0.193857	0.0907535	0.927688	1
ENSMUSG00000066798.3	Zbtb6	216.538	-0.267342	0.287239	-0.930729	0.351994	0.884524
ENSMUSG00000050714.8	Zbtb26	63.7593	-0.521994	0.475427	-1.09795	0.272227	0.840353
ENSMUSG00000035437.9	Rabgap1	518.806	0.142848	0.165052	0.865473	0.386779	0.897923
ENSMUSG00000026915.8	Strbp	391.871	-0.102812	0.338383	-0.303834	0.761255	0.979946
ENSMUSG00000053164.6	Gpr21	42.7006	-0.993754	0.503247	-1.97469	0.0483039	0.49705
ENSMUSG00000035403.8	Crb2	1.01631	2.13971	3.03294	0.705491	0.480505	NA
ENSMUSG00000035392.10	Dennd1a	258.159	0.0860775	0.267157	0.322198	0.747303	0.978727
ENSMUSG00000026749.5	Nek6	59.7909	1.06324	0.937746	1.13383	0.256866	0.832899
ENSMUSG00000026750.5	Psmb7	117.592	0.0024691	0.287816	0.00857874	0.993155	1
ENSMUSG00000063972.6	Nr6a1	25.6143	-0.19793	0.708423	-0.279395	0.779942	0.983976
ENSMUSG00000046618.7	Olfml2a	1.58086	0.811909	3.1612	0.256836	0.797305	NA
ENSMUSG00000035295.4	Wdr38	6.60996	-1.20869	1.06573	-1.13414	0.256737	0.832899
ENSMUSG00000062997.6	Rpl35	107.441	0.561536	0.616369	0.911039	0.362275	0.891029
ENSMUSG00000026755.8	Arpc5l	228.586	-0.143417	0.228676	-0.627165	0.530551	0.942836
ENSMUSG00000026754.8	Golga1	240.339	0.547655	0.367143	1.49167	0.135786	0.702926
ENSMUSG00000035236.10	Scai	544.117	0.000758123	0.340627	0.00222567	0.998224	1
ENSMUSG00000026753.3	Ppp6c	569.268	-0.294531	0.151169	-1.94836	0.0513722	0.509902
ENSMUSG00000026866.9	Kynu	98.1793	2.9888	1.63151	1.83192	0.0669634	0.555285
ENSMUSG00000049744.8	Arhgap15	2585.66	-0.160276	0.37357	-0.429037	0.667896	0.966085
ENSMUSG00000036890.6	Gtdc1	183.09	-0.17879	0.393357	-0.454524	0.649452	0.963082
ENSMUSG00000026872.8	Zeb2	564.135	2.76356	0.742595	3.72149	0.000198053	0.0219691
ENSMUSG00000052155.5	Acvr2a	87.2332	0.364993	0.381755	0.956091	0.339026	0.875836
ENSMUSG00000026761.6	Orc4	659.848	-0.0771032	0.312149	-0.247008	0.804902	0.985011
ENSMUSG00000036792.5	Mbd5	410.94	0.0570972	0.317994	0.179554	0.857503	0.993025
ENSMUSG00000069495.6	Epc2	664.534	-0.0757646	0.243951	-0.310573	0.756125	0.979246
ENSMUSG00000026764.9	Kif5c	47.4316	0.0263804	0.625185	0.0421961	0.966342	1
ENSMUSG00000026765.6	Lypd6b	84.3583	-0.681094	0.567864	-1.1994	0.230374	0.81022
ENSMUSG00000026766.10	Mmadhc	104.615	0.508349	0.377438	1.34684	0.178032	0.754996
ENSMUSG00000017144.2	Rnd3	108.323	2.46386	1.05666	2.33175	0.0197141	0.34302
ENSMUSG00000036249.9	Rbm43	143.746	-0.390996	0.256344	-1.52528	0.127189	0.687293
ENSMUSG00000026946.3	Nmi	195.532	0.260264	0.256162	1.01602	0.309621	0.86288
ENSMUSG00000036202.8	Rif1	1641.92	-0.0195779	0.21527	-0.0909458	0.927536	1
ENSMUSG00000026950.9	Neb	252.111	-0.300121	0.460541	-0.65167	0.514614	0.936427
ENSMUSG00000036093.7	Arl5a	420.227	-0.195813	0.17015	-1.15083	0.249803	0.826877
ENSMUSG00000017412.8	Cacnb4	7.16218	1.20316	1.49003	0.80747	0.419396	0.910841
ENSMUSG00000025201.5	Gm13540	26.7279	-0.0473825	0.48882	-0.0969324	0.92278	1
ENSMUSG00000055371.10	Stam2	217.99	-0.217225	0.196584	-1.105	0.26916	0.83871
ENSMUSG00000036053.9	Fmnl2	154.517	0.247674	0.762221	0.324938	0.745228	0.978727
ENSMUSG00000061136.7	Prpf40a	1159.59	0.110113	0.13437	0.819475	0.412515	0.90779
ENSMUSG00000026960.6	Arl6ip6	166.567	-0.476917	0.243916	-1.95525	0.0505532	0.508708
ENSMUSG00000026826.5	Nr4a2	671.655	0.918874	1.03536	0.887489	0.374816	0.894759
ENSMUSG00000026827.6	Gpd2	251.939	0.122387	0.26478	0.462222	0.643922	0.962779
ENSMUSG00000026832.6	Cytip	3242.03	-0.288508	0.223053	-1.29345	0.195854	0.772359
ENSMUSG00000026836.9	Acvr1	9.64766	0.33656	1.34979	0.249343	0.803095	0.985011
ENSMUSG00000036641.8	Ccdc148	4.76405	0.138615	1.19854	0.115653	0.907927	0.999447
ENSMUSG00000026991.11	Pkp4	195.108	0.285077	0.212282	1.34292	0.179299	0.755593
ENSMUSG00000026989.5	Dapl1	137.311	0.169135	0.464046	0.364479	0.715501	0.972117
ENSMUSG00000035168.9	Tanc1	318.649	-0.268282	0.235368	-1.13984	0.254353	0.831365
ENSMUSG00000026988.9	Wdsub1	36.5971	-0.375787	0.380157	-0.988506	0.322905	0.868845
ENSMUSG00000026987.9	Baz2b	908.719	0.0594486	0.215882	0.275376	0.783028	0.984084
ENSMUSG00000026977.11	March7	1647.05	-0.0820535	0.220436	-0.372233	0.709719	0.971456
ENSMUSG00000060703.6	Cd302	6.71953	-0.182921	1.32132	-0.138438	0.889894	0.997795
ENSMUSG00000026980.8	Ly75	624.94	-0.0103276	0.202786	-0.0509288	0.959382	1
ENSMUSG00000026970.9	Rbms1	886.147	-0.186517	0.140902	-1.32373	0.185592	0.761643
ENSMUSG00000064289.9	Tank	822.261	0.275929	0.225261	1.22493	0.220601	0.802788
ENSMUSG00000026914.8	Psmd14	299.387	-0.134715	0.195983	-0.68738	0.491843	0.93171
ENSMUSG00000035033.9	Tbr1	8.33862	1.23731	1.11289	1.1118	0.266226	0.837649
ENSMUSG00000035000.8	Dpp4	644.498	0.454914	0.354658	1.28268	0.199603	0.776647
ENSMUSG00000000394.9	Gcg	4.43882	2.31552	1.74822	1.3245	0.185337	0.761643
ENSMUSG00000000392.11	Fap	12.0875	1.4852	1.06763	1.39113	0.164187	0.740822
ENSMUSG00000026896.7	Ifih1	462.662	0.413592	0.241114	1.71534	0.0862831	0.605726
ENSMUSG00000026893.4	Gca	13.842	-1.36966	0.780701	-1.75439	0.0793631	0.586217
ENSMUSG00000034903.11	Cobll1	175.138	2.9693	0.744198	3.98993	6.60927e-05	0.0102853
ENSMUSG00000057182.7	Scn3a	46.7137	4.58964	1.45079	3.16354	0.00155862	0.0898848
ENSMUSG00000026994.3	Galnt3	8.78829	0.551052	1.25418	0.439372	0.660392	0.965209
ENSMUSG00000034848.10	Ttc21b	122.839	0.247925	0.343827	0.721075	0.470863	0.926139
ENSMUSG00000034780.4	B3galt1	1.45815	0.811912	2.20299	0.36855	0.712463	NA
ENSMUSG00000027030.9	Stk39	309.76	0.541784	0.365304	1.48311	0.138046	0.708358
ENSMUSG00000027035.2	Lass6	503.839	-0.262567	0.235238	-1.11618	0.264347	0.837437
ENSMUSG00000034738.8	Nostrin	10.6139	1.33049	1.46951	0.905395	0.365256	0.892094
ENSMUSG00000005233.9	Spc25	19.1942	-1.58297	0.847175	-1.86852	0.0616893	0.539911
ENSMUSG00000027068.6	Dhrs9	1.9397	0	2.28333	0	1	NA
ENSMUSG00000063145.4	Bbs5	0.91284	1.74072	2.93422	0.593249	0.553015	NA
ENSMUSG00000027086.10	Fastkd1	113.268	-0.0335879	0.20723	-0.16208	0.871243	0.995476
ENSMUSG00000042133.10	Ppig	742.413	-0.197069	0.170897	-1.15315	0.24885	0.825285
ENSMUSG00000070883.3	4930578N16Rik	12.2854	-0.586885	0.953983	-0.615194	0.538427	0.945012
ENSMUSG00000027088.3	Phospho2	142.289	0.0313852	0.326115	0.0962395	0.92333	1
ENSMUSG00000042155.3	Klhl23	2.38202	-0.41652	1.93792	-0.214931	0.829821	NA
ENSMUSG00000068882.6	Ssb	1005.37	0.415787	0.141533	2.93774	0.00330616	0.136952
ENSMUSG00000051730.9	Mettl5	77.6619	0.529882	0.427434	1.23968	0.215094	0.795579
ENSMUSG00000044308.10	Ubr3	925.669	0.0902908	0.210169	0.429611	0.667478	0.966085
ENSMUSG00000042064.6	Myo3b	52.4569	4.1398	1.63321	2.53477	0.0112522	0.265874
ENSMUSG00000014959.6	Gorasp2	243.53	0.451189	0.256155	1.76139	0.0781728	0.582178
ENSMUSG00000041997.9	Tlk1	1435.48	0.187342	0.13016	1.43932	0.150061	0.727249
ENSMUSG00000041975.10	Mettl8	91.4971	-0.485475	0.29136	-1.66624	0.0956664	0.621324
ENSMUSG00000041966.12	Dcaf17	230.539	-0.0608363	0.424625	-0.143271	0.886076	0.997511
ENSMUSG00000027015.4	Cybrd1	7.2791	-1.01302	0.885623	-1.14385	0.252687	0.831137
ENSMUSG00000027012.8	Dync1i2	578.998	0.0561979	0.164987	0.340621	0.733389	0.9738
ENSMUSG00000027010.8	Slc25a12	397.312	-0.0883747	0.179211	-0.493133	0.621919	0.958854
ENSMUSG00000027018.5	Hat1	178.7	0.616082	0.232342	2.65162	0.00801064	0.225202
ENSMUSG00000041921.10	Metap1d	148.664	0.469233	0.284231	1.65089	0.0987615	0.629119
ENSMUSG00000027111.8	Itga6	1014.23	-0.145533	0.188357	-0.772643	0.439734	0.916358
ENSMUSG00000006494.5	Pdk1	1242.56	-0.496239	0.279674	-1.77435	0.0760052	0.580341
ENSMUSG00000049044.9	Rapgef4	387.435	-0.324665	0.343011	-0.946517	0.343885	0.879528
ENSMUSG00000004085.8	B230120H23Rik	9.58145	0.628105	1.28661	0.488184	0.62542	0.960009
ENSMUSG00000055612.9	Cdca7	35.9383	-1.31924	0.530273	-2.48785	0.0128517	0.278855
ENSMUSG00000027109.9	Sp3	1933.87	-0.192894	0.179327	-1.07565	0.282082	0.844019
ENSMUSG00000079286.1	Gm11084	7.4001	0.515314	1.01705	0.506676	0.612382	0.957095
ENSMUSG00000027108.9	Ola1	215.644	-0.408094	0.206054	-1.98052	0.0476452	0.495758
ENSMUSG00000068859.5	Sp9	2.85861	-1.29426	2.15074	-0.601775	0.547324	NA
ENSMUSG00000041777.11	Cir1	77.0066	0.164462	0.390807	0.420826	0.673882	0.966658
ENSMUSG00000008226.8	Scrn3	58.348	0.164469	0.363436	0.452538	0.650881	0.963749
ENSMUSG00000041762.8	Gpr155	242.87	0.175612	0.293007	0.599343	0.548944	0.948039
ENSMUSG00000075284.4	Wipf1	1845.56	-0.0788823	0.175594	-0.449231	0.653265	0.964299
ENSMUSG00000056486.10	Chn1	5.26773	0	1.89418	0	1	1
ENSMUSG00000027104.11	Atf2	746.58	-0.093713	0.170486	-0.549681	0.582538	0.953663
ENSMUSG00000018770.3	Atp5g3	231.294	-0.21951	0.237796	-0.923103	0.355954	0.885418
ENSMUSG00000009207.9	Lnp	249.332	0.00356016	0.309547	0.0115012	0.990824	1
ENSMUSG00000027099.9	Mtx2	74.1556	-0.189328	0.517272	-0.366012	0.714356	0.972117
ENSMUSG00000059005.6	Hnrnpa3	533.365	-0.0899271	0.168393	-0.534029	0.593321	0.954377
ENSMUSG00000015839.6	Nfe2l2	580.909	0.110459	0.216257	0.510776	0.609508	0.955924
ENSMUSG00000042410.7	Agps	567.204	-0.0802837	0.201202	-0.39902	0.689878	0.968405
ENSMUSG00000075273.3	Ttc30b	9.07433	-0.746127	0.976376	-0.76418	0.44476	0.918692
ENSMUSG00000075272.3	Ttc30a2	0.874127	-1.0553	2.34416	-0.450184	0.652578	NA
ENSMUSG00000075271.3	Ttc30a1	7.17968	-0.470907	0.856441	-0.549842	0.582428	0.953663
ENSMUSG00000075270.5	Pde11a	53.3749	0.703629	0.544373	1.29255	0.196167	0.772604
ENSMUSG00000042369.8	Rbm45	139.372	0.133028	0.237559	0.559977	0.575495	0.952274
ENSMUSG00000042359.9	Osbpl6	0.954363	-2.48655	2.27564	-1.09268	0.274535	NA
ENSMUSG00000002731.6	Prkra	26.8379	-1.0779	0.563267	-1.91365	0.0556644	0.523331
ENSMUSG00000002732.7	Fkbp7	6.67588	2.68691	1.21497	2.21149	0.0270018	0.393026
ENSMUSG00000002733.8	Plekha3	263.852	0.196431	0.209386	0.938127	0.348179	0.881521
ENSMUSG00000051747.7	Ttn	1402.61	3.074	0.912675	3.36812	0.000756823	0.0554534
ENSMUSG00000044033.8	Ccdc141	62.8266	2.01165	0.465051	4.32566	1.52077e-05	0.00403169
ENSMUSG00000042272.10	Sestd1	46.2603	-0.617348	0.355235	-1.73786	0.0822361	0.597567
ENSMUSG00000027014.7	Cwc22	192.693	-0.127168	0.294672	-0.431557	0.666063	0.966085
ENSMUSG00000027011.8	Ube2e3	99.9888	-0.592558	0.4212	-1.40683	0.159477	0.736662
ENSMUSG00000027009.11	Itga4	8401.71	0.462407	0.194199	2.38109	0.0172613	0.323513
ENSMUSG00000075256.3	Cerkl	50.5278	-0.836647	0.692871	-1.20751	0.227237	0.80807
ENSMUSG00000027007.9	Ssfa2	341.114	-0.387113	0.268086	-1.44399	0.148742	0.724627
ENSMUSG00000050114.5	Prdx6b	2.13998	0.485578	1.45478	0.333782	0.738544	NA
ENSMUSG00000027006.7	Dnajc10	396.826	-0.00354455	0.176838	-0.0200441	0.984008	1
ENSMUSG00000027002.6	Nckap1	80.1002	-0.246649	0.365642	-0.674565	0.499952	0.932945
ENSMUSG00000027001.4	Dusp19	27.3847	-0.918575	0.588066	-1.56203	0.118282	0.674583
ENSMUSG00000026999.8	Nup35	32.9324	-0.597893	0.538066	-1.11119	0.266487	0.837649
ENSMUSG00000027091.8	Zc3h15	311.629	-0.181612	0.186747	-0.972502	0.330801	0.870272
ENSMUSG00000027087.5	Itgav	579.006	0.125776	0.251129	0.500841	0.616483	0.958854
ENSMUSG00000048388.3	Fam171b	4.80321	0.811912	1.90613	0.425948	0.670146	0.966085
ENSMUSG00000059588.7	Calcrl	439.444	-0.361974	0.190227	-1.90285	0.0570602	0.528202
ENSMUSG00000027082.8	Tfpi	35.4561	-0.301424	0.44495	-0.677434	0.49813	0.932799
ENSMUSG00000034101.8	Ctnnd1	10.0426	0.36545	1.07535	0.339843	0.733975	0.974157
ENSMUSG00000076437.4	2700094K13Rik	74.9653	0.0423407	0.259598	0.163101	0.870439	0.995239
ENSMUSG00000050043.9	Tmx2	57.5453	-0.246867	0.322775	-0.764826	0.444375	0.918462
ENSMUSG00000027080.6	Med19	84.979	-0.349569	0.261077	-1.33895	0.180587	0.75861
ENSMUSG00000034075.9	Zdhhc5	454.023	-0.220073	0.227756	-0.966266	0.333911	0.870272
ENSMUSG00000027079.9	Clp1	139.928	-0.120227	0.393885	-0.305235	0.760187	0.979895
ENSMUSG00000034059.7	Ypel4	5.00863	1.75127	1.58498	1.10491	0.269197	0.83871
ENSMUSG00000027078.7	Ube2l6	26.3774	0.964462	0.798232	1.20825	0.226952	0.80765
ENSMUSG00000027076.4	Timm10	12.1025	-1.88367	0.730242	-2.57952	0.00989391	0.249159
ENSMUSG00000027075.10	Slc43a1	15.6396	1.85602	1.16532	1.59272	0.111223	0.657375
ENSMUSG00000027074.8	Slc43a3	32.5684	1.36446	0.904866	1.50791	0.131578	0.695626
ENSMUSG00000027071.8	P2rx3	1.5811	-1.02777	2.0632	-0.498141	0.618384	NA
ENSMUSG00000027067.9	Ssrp1	495.97	0.253296	0.200853	1.2611	0.207273	0.785856
ENSMUSG00000033955.6	Tnks1bp1	93.3056	-0.3024	0.42173	-0.717046	0.473346	0.927272
ENSMUSG00000045392.5	Olfr1033	1.92781	0	2.56797	0	1	NA
ENSMUSG00000025314.9	Ptprj	305.734	1.97203	0.589748	3.34386	0.000826223	0.0584674
ENSMUSG00000051329.7	Nup160	430.217	-0.0986174	0.195284	-0.504994	0.613563	0.957683
ENSMUSG00000008200.7	Fnbp4	1438.54	0.311989	0.141405	2.20635	0.0273598	0.393494
ENSMUSG00000027282.11	Mtch2	199.798	0.303035	0.26577	1.14022	0.254196	0.831365
ENSMUSG00000040794.4	C1qtnf4	3.026	-0.918282	2.11919	-0.433318	0.664784	NA
ENSMUSG00000005510.3	Ndufs3	93.0081	-0.0127771	0.243776	-0.0524134	0.958199	1
ENSMUSG00000005505.6	Kbtbd4	80.0859	0.228395	0.378319	0.603711	0.546036	0.947814
ENSMUSG00000063235.8	Ptpmt1	28.0531	-0.694971	0.507823	-1.36853	0.171146	0.748659
ENSMUSG00000005506.9	Celf1	1295.82	-0.202525	0.298755	-0.677894	0.497839	0.932799
ENSMUSG00000002104.5	Rapsn	2.87641	-0.00737741	1.79683	-0.00410579	0.996724	NA
ENSMUSG00000002102.9	Psmc3	286.492	-0.0900686	0.211695	-0.425463	0.670499	0.966085
ENSMUSG00000002105.8	Slc39a13	53.9987	0.0520103	0.359039	0.14486	0.884822	0.997262
ENSMUSG00000002111.8	Sfpi1	59.9429	4.54	1.29091	3.51689	0.000436639	0.0374508
ENSMUSG00000002100.8	Mybpc3	8.0843	0.486707	1.15713	0.420614	0.674037	0.966658
ENSMUSG00000040687.9	Madd	1473.54	0.0592354	0.19193	0.30863	0.757603	0.979396
ENSMUSG00000002108.4	Nr1h3	6.88382	1.37441	1.1181	1.22923	0.218984	0.799852
ENSMUSG00000002103.8	Acp2	59.8004	0.436169	0.485811	0.897817	0.369283	0.893655
ENSMUSG00000002109.7	Ddb2	381.342	0.177345	0.199695	0.88808	0.374498	0.894759
ENSMUSG00000027257.7	Pacsin3	1.30365	0.994207	2.37638	0.41837	0.675676	NA
ENSMUSG00000027255.8	Arfgap2	193.997	0.0506682	0.268982	0.188371	0.850586	0.992343
ENSMUSG00000040591.11	1110051M20Rik	29.2328	-1.31882	0.697038	-1.89204	0.058486	0.531294
ENSMUSG00000027253.8	Lrp4	5.68287	0.408981	1.67176	0.24464	0.806735	0.985011
ENSMUSG00000040549.9	Ckap5	722.236	0.394391	0.20891	1.88785	0.0590461	0.533186
ENSMUSG00000027249.9	F2	1.05978	-0.159271	2.44	-0.0652748	0.947955	NA
ENSMUSG00000075040.3	Zfp408	106.724	-0.0374954	0.31981	-0.117243	0.906668	0.999329
ENSMUSG00000027247.9	Arhgap1	414.242	-0.0685687	0.237232	-0.289036	0.772553	0.983207
ENSMUSG00000027244.8	Atg13	209.739	0.0296034	0.292451	0.101225	0.919372	1
ENSMUSG00000027243.7	Harbi1	36.4801	-0.493657	0.410822	-1.20163	0.229506	0.809147
ENSMUSG00000040506.9	Ambra1	646.279	0.0639201	0.238447	0.268068	0.788647	0.984481
ENSMUSG00000040495.3	Chrm4	17.2803	-0.576764	0.869237	-0.663529	0.506992	0.934677
ENSMUSG00000027239.7	Mdk	11.3563	-1.10846	0.839319	-1.32067	0.186612	0.761673
ENSMUSG00000040479.5	Dgkz	1295.85	0.132881	0.166024	0.800374	0.423494	0.912377
ENSMUSG00000047923.2	Gm9821	0.765843	-1.11167	3.19144	-0.348329	0.727593	NA
ENSMUSG00000027230.9	Creb3l1	4.0133	-1.45257	1.18106	-1.22988	0.218741	0.799201
ENSMUSG00000058318.8	Phf21a	863.895	-0.00518572	0.163915	-0.0316368	0.974762	1
ENSMUSG00000040434.8	Gyltl1b	2.75987	-0.702416	1.57759	-0.445247	0.656141	NA
ENSMUSG00000027222.8	Pex16	35.0634	-0.0283964	0.396091	-0.0716916	0.942847	1
ENSMUSG00000044916.4	1700029I15Rik	6.48251	-0.976171	0.896031	-1.08944	0.27596	0.840812
ENSMUSG00000027223.8	Mapk8ip1	6.78819	-0.479883	1.21092	-0.396295	0.691888	0.969003
ENSMUSG00000068742.5	Cry2	98.5815	-0.0944972	0.418533	-0.225782	0.821371	0.987675
ENSMUSG00000049922.7	Slc35c1	153.414	-0.352866	0.244494	-1.44325	0.14895	0.724914
ENSMUSG00000075028.4	Prdm11	109.696	0.274185	0.394451	0.695104	0.48699	0.931142
ENSMUSG00000068735.7	Trp53i11	194.236	-0.174811	0.301269	-0.580249	0.561747	0.948039
ENSMUSG00000027217.5	Tspan18	1.077	-1.59341	2.08903	-0.762753	0.445611	NA
ENSMUSG00000027215.7	Cd82	593.702	-0.194935	0.223456	-0.872365	0.383009	0.897923
ENSMUSG00000027198.9	Ext2	228.991	0.0221405	0.23892	0.0926691	0.926166	1
ENSMUSG00000040272.8	Accs	104.779	0.0929249	0.403094	0.230529	0.817681	0.987188
ENSMUSG00000040174.8	Alkbh3	102.788	0.171414	0.424444	0.403856	0.686319	0.968405
ENSMUSG00000027195.4	Hsd17b12	175.288	-0.302491	0.267455	-1.131	0.258055	0.833047
ENSMUSG00000027194.9	Ttc17	519.628	-0.0460887	0.233139	-0.197688	0.843289	0.991154
ENSMUSG00000027193.6	Api5	587.105	0.0176149	0.174885	0.100723	0.91977	1
ENSMUSG00000075015.2	Gm10801	94.6472	-2.01065	1.97793	-1.01654	0.309372	0.862514
ENSMUSG00000075014.1	Gm10800	309.052	-1.23879	1.84993	-0.669643	0.503085	0.934425
ENSMUSG00000027165.9	B230118H07Rik	4.42742	-3.00517	1.79059	-1.67832	0.0932854	0.619678
ENSMUSG00000061311.6	Rag1	0.788995	0	4.01196	0	1	NA
ENSMUSG00000027164.8	Traf6	495.906	-0.0890671	0.258376	-0.344719	0.730306	0.973619
ENSMUSG00000032841.9	Prr5l	32.5819	-0.930901	0.980969	-0.94896	0.342641	0.878972
ENSMUSG00000027163.7	Commd9	22.4452	0.361113	0.459877	0.785238	0.432314	0.914723
ENSMUSG00000048058.10	Ldlrad3	35.3435	-0.0244125	1.08779	-0.0224423	0.982095	1
ENSMUSG00000027189.10	Trim44	774.739	-0.167614	0.185315	-0.904483	0.365739	0.892484
ENSMUSG00000005089.8	Slc1a2	2.62586	0	2.57459	0	1	NA
ENSMUSG00000005087.10	Cd44	1807.67	0.632955	0.295431	2.14248	0.0321549	0.427704
ENSMUSG00000010914.4	Pdhx	64.0685	0.212019	0.314389	0.674385	0.500067	0.932945
ENSMUSG00000010911.6	Apip	20.8863	-0.578565	0.572759	-1.01014	0.31243	0.863885
ENSMUSG00000012350.8	Ehf	21.6697	4.5676	1.64029	2.78463	0.00535891	0.18008
ENSMUSG00000027187.4	Cat	440.866	-0.185432	0.192729	-0.96214	0.33598	0.871608
ENSMUSG00000032724.5	Abtb2	521.17	-0.12284	0.187435	-0.655375	0.512227	0.935574
ENSMUSG00000027185.8	Nat10	281.019	0.342021	0.287313	1.19041	0.233884	0.814204
ENSMUSG00000027184.8	Caprin1	2034.93	-0.270402	0.153109	-1.76607	0.0773837	0.581914
ENSMUSG00000032698.8	Lmo2	25.3351	1.4367	1.2502	1.14918	0.250481	0.827844
ENSMUSG00000046085.7	4931422A03Rik	1.90824	1.13814	1.58586	0.717679	0.472955	NA
ENSMUSG00000027180.6	Fbxo3	311.077	-0.240546	0.168628	-1.42649	0.153727	0.730606
ENSMUSG00000078091.1	Gm10912	1.03098	1.24331	2.38899	0.520432	0.602762	NA
ENSMUSG00000027177.8	Hipk3	1050.58	-0.28852	0.223012	-1.29374	0.195755	0.772359
ENSMUSG00000027176.8	Cstf3	340.753	0.113379	0.349018	0.32485	0.745294	0.978727
ENSMUSG00000027175.4	Tcp11l1	8.03145	-2.95182	1.93983	-1.52169	0.128086	0.688652
ENSMUSG00000027173.7	Depdc7	2.64886	2.80322	2.67267	1.04885	0.294249	NA
ENSMUSG00000074994.4	Qser1	232.847	-0.237765	0.171229	-1.38858	0.164961	0.740822
ENSMUSG00000027171.4	Prrg4	19.0618	-0.302552	0.639749	-0.472923	0.636268	0.961399
ENSMUSG00000045106.5	Ccdc73	1.89333	-1.11536	1.77982	-0.626668	0.530877	NA
ENSMUSG00000027170.6	Eif3m	304.236	-0.590767	0.295897	-1.99653	0.0458767	0.490451
ENSMUSG00000005973.6	Rcn1	51.7772	-0.605178	0.426517	-1.41888	0.155933	0.733848
ENSMUSG00000027168.12	Pax6	1.54812	-3.85383	2.51308	-1.53351	0.125151	NA
ENSMUSG00000027167.5	Elp4	117.43	-0.25716	0.239136	-1.07537	0.282208	0.844019
ENSMUSG00000042670.5	Immp1l	21.2876	-0.178091	0.52167	-0.341386	0.732813	0.973778
ENSMUSG00000027166.8	Dnajc24	44.248	-0.643898	0.440302	-1.4624	0.143631	0.71774
ENSMUSG00000027122.8	2700007P21Rik	123.079	-0.012718	0.310431	-0.0409688	0.967321	1
ENSMUSG00000057234.3	Mettl15	38.194	-0.146839	0.490499	-0.299366	0.76466	0.980527
ENSMUSG00000027115.8	Kif18a	91.2226	0.241515	0.331242	0.729119	0.465929	0.923571
ENSMUSG00000027162.7	Lin7c	435.63	-0.484029	0.274825	-1.76123	0.0782001	0.582178
ENSMUSG00000050199.7	Lgr4	3.43942	0.720712	1.40655	0.512397	0.608373	NA
ENSMUSG00000027160.10	Ccdc34	37.4608	0.656644	0.447429	1.46759	0.142215	0.714554
ENSMUSG00000027134.4	Lpcat4	145.178	-0.0442569	0.29394	-0.150564	0.880319	0.996233
ENSMUSG00000041358.1	BC125332	1.40095	3.28266	3.76408	0.872102	0.383153	NA
ENSMUSG00000027133.3	Nop10	163.857	-0.0937991	0.263349	-0.356178	0.721707	0.972301
ENSMUSG00000027130.8	Slc12a6	1129.37	-0.0512249	0.182279	-0.281025	0.778691	0.983537
ENSMUSG00000027131.3	Tmem85	44.7605	0.576597	0.371504	1.55206	0.120648	0.677713
ENSMUSG00000027132.3	2410042D21Rik	75.5905	-0.55799	0.450049	-1.23984	0.215034	0.795579
ENSMUSG00000055943.5	2900064A13Rik	141.137	-0.359661	0.250012	-1.43858	0.15027	0.727695
ENSMUSG00000003604.7	Aven	149.755	-0.41702	0.205689	-2.02743	0.0426186	0.47772
ENSMUSG00000057378.7	Ryr3	79.1807	1.94954	1.2717	1.53301	0.125273	0.687293
ENSMUSG00000044042.11	Fmn1	13.2136	0.736171	1.72753	0.426141	0.670005	0.966085
ENSMUSG00000023236.7	Scg5	12.0971	0.459014	0.794969	0.577398	0.56367	0.948039
ENSMUSG00000041219.7	Arhgap11a	120.509	0.610854	0.336057	1.81771	0.0691086	0.56077
ENSMUSG00000068614.7	Actc1	1.04547	2.58804	2.14258	1.20791	0.227083	NA
ENSMUSG00000040383.10	Aqr	1162.35	-0.0667923	0.127894	-0.522246	0.601499	0.954824
ENSMUSG00000040321.3	Zfp770	125.39	-0.173126	0.437051	-0.396123	0.692014	0.969003
ENSMUSG00000057147.7	Atpbd4	147.962	-0.538595	0.299117	-1.80062	0.0717633	0.569563
ENSMUSG00000040282.7	BC052040	56.145	0.264512	0.449108	0.588971	0.555881	0.948039
ENSMUSG00000027351.8	Spred1	110.975	-0.333599	0.391703	-0.851663	0.394401	0.902123
ENSMUSG00000027349.5	Fam98b	173.352	-0.455022	0.328662	-1.38447	0.166215	0.742064
ENSMUSG00000027347.11	Rasgrp1	3154.38	-0.192437	0.241404	-0.797159	0.425358	0.913193
ENSMUSG00000040152.8	Thbs1	3.64655	0.811911	2.2411	0.362283	0.717141	0.972138
ENSMUSG00000005102.6	Eif2ak4	216.318	0.615219	0.315138	1.95222	0.0509117	0.508873
ENSMUSG00000009549.8	Srp14	183.73	-0.695413	0.308411	-2.25483	0.0241441	0.375716
ENSMUSG00000040093.9	Bmf	34.0481	0.462636	0.580149	0.797443	0.425194	0.913193
ENSMUSG00000040084.8	Bub1b	37.4106	1.18097	0.609887	1.93638	0.0528207	0.512077
ENSMUSG00000074923.4	Pak6	9.68305	0.759476	1.84932	0.410678	0.681309	0.967977
ENSMUSG00000078137.1	Gm1337	4.1982	-0.851732	1.30361	-0.653364	0.513522	0.935893
ENSMUSG00000040061.11	Plcb2	943.369	0.177318	0.265034	0.669039	0.50347	0.934425
ENSMUSG00000027331.8	D2Ertd750e	37.8597	0.930824	0.57206	1.62715	0.103706	0.640618
ENSMUSG00000027332.5	Ivd	202.049	0.0276605	0.345676	0.0800187	0.936222	1
ENSMUSG00000040007.7	Bahd1	190.716	-0.126819	0.333732	-0.380002	0.703944	0.971286
ENSMUSG00000074916.4	Chst14	16.587	0.28642	0.867652	0.330109	0.741318	0.976965
ENSMUSG00000039983.7	Ccdc32	48.3997	0.180242	0.434252	0.415064	0.678095	0.967482
ENSMUSG00000027324.1	Rpusd2	54.3556	-0.127436	0.450572	-0.282831	0.777307	0.983377
ENSMUSG00000027326.7	Casc5	84.1104	0.516697	0.486935	1.06112	0.288636	0.849059
ENSMUSG00000027323.4	Rad51	18.5261	1.58854	0.913482	1.73899	0.0820369	0.597053
ENSMUSG00000070730.5	Fam82a2	57.7559	0.040251	0.380599	0.105757	0.915775	0.999799
ENSMUSG00000034278.3	Dnajc17	23.9192	1.68353	0.510979	3.29472	0.000985181	0.0665043
ENSMUSG00000055926.2	Gm14137	0.898527	-2.86022	2.92268	-0.978628	0.327764	NA
ENSMUSG00000068580.5	Zfyve19	82.3264	0.172232	0.30149	0.57127	0.567817	0.949597
ENSMUSG00000027315.7	Spint1	18.6695	6.04401	1.67072	3.6176	0.000297344	0.0289038
ENSMUSG00000034226.7	Rhov	1.37333	0	3.36618	0	1	NA
ENSMUSG00000034216.5	Vps18	134.785	0.440496	0.40374	1.09104	0.275256	0.840812
ENSMUSG00000027314.6	Dll4	24.3236	0	2.69643	0	1	1
ENSMUSG00000027313.3	Chac1	0.753991	0	4.37398	0	1	NA
ENSMUSG00000034154.8	Ino80	760.836	0.152042	0.219457	0.692807	0.488431	0.931407
ENSMUSG00000048647.3	Exd1	4.11036	-1.6572	1.26955	-1.30535	0.191775	0.767186
ENSMUSG00000014077.7	1500003O03Rik	312.942	-0.424655	0.216326	-1.96303	0.0496424	0.503614
ENSMUSG00000072980.3	Oip5	4.76675	2.71689	1.44515	1.88	0.0601078	0.535124
ENSMUSG00000027306.9	Nusap1	47.159	0.426287	0.814114	0.523621	0.600542	0.954824
ENSMUSG00000027305.3	Ndufaf1	28.254	0.217673	0.555876	0.391585	0.695365	0.969378
ENSMUSG00000027304.9	Rtf1	729.272	-0.0718775	0.145823	-0.49291	0.622076	0.958854
ENSMUSG00000027296.7	Itpka	2.7027	0.118749	1.9304	0.0615153	0.950949	NA
ENSMUSG00000027297.7	Ltk	1.63783	0	2.31194	0	1	NA
ENSMUSG00000034032.7	Rpap1	205.058	-0.0577114	0.265414	-0.217439	0.827866	0.988302
ENSMUSG00000027298.10	Tyro3	30.7161	-0.933445	0.594801	-1.56934	0.116569	0.672345
ENSMUSG00000033943.9	Mga	1683.23	-0.0572099	0.147021	-0.389128	0.697181	0.969378
ENSMUSG00000033902.10	Mapkbp1	138.233	0.171947	0.23163	0.742335	0.457885	0.921162
ENSMUSG00000033852.8	Pla2g4b	95.3291	-0.381607	0.329369	-1.1586	0.246619	0.822987
ENSMUSG00000074899.4	Spnb5	4.19632	0.688193	1.61294	0.426669	0.669621	0.966085
ENSMUSG00000027293.7	Ehd4	83.0007	-0.288515	0.569052	-0.507011	0.612147	0.956977
ENSMUSG00000046971.7	Pla2g4f	9.81936	2.10193	1.12856	1.86249	0.0625334	0.542269
ENSMUSG00000027291.9	Vps39	403.275	0.4712	0.274338	1.71759	0.0858713	0.604874
ENSMUSG00000033808.9	Tmem87a	607.882	0.0455443	0.361289	0.126061	0.899684	0.998072
ENSMUSG00000062646.6	Ganc	160.907	0.0430413	0.28422	0.151436	0.879632	0.996175
ENSMUSG00000079110.4	Capn3	16.8194	0.22034	0.667947	0.329877	0.741493	0.97702
ENSMUSG00000027288.9	Zfp106	1231.47	0.0464717	0.1248	0.372368	0.709619	0.971456
ENSMUSG00000027287.8	Snap23	167.728	-0.694011	0.233514	-2.97203	0.00295838	0.13022
ENSMUSG00000027286.9	Lrrc57	64.1778	0.478967	0.285499	1.67765	0.0934158	0.619872
ENSMUSG00000027285.7	Haus2	102.633	0.119672	0.486647	0.245911	0.805751	0.985011
ENSMUSG00000033705.9	Stard9	52.3456	-0.615939	0.707619	-0.870439	0.384061	0.897923
ENSMUSG00000027284.10	Cdan1	169.069	0.123217	0.221645	0.555922	0.578264	0.952274
ENSMUSG00000090100.1	Ttbk2	95.5115	-0.391528	0.498688	-0.785116	0.432385	0.914723
ENSMUSG00000027272.5	Ubr1	1096.78	0.047662	0.186088	0.256126	0.797854	0.984481
ENSMUSG00000054484.8	Tmem62	144.893	0.0241406	0.30501	0.0791471	0.936916	1
ENSMUSG00000023572.9	Ccndbp1	338.552	-0.113927	0.194944	-0.584406	0.558947	0.948039
ENSMUSG00000079103.2	Tgm7	0.647175	0	4.40746	0	1	NA
ENSMUSG00000074890.3	Lcmt2	66.2194	-0.267047	0.51661	-0.516922	0.60521	0.955896
ENSMUSG00000027259.9	Adal	78.6072	-0.119393	0.482407	-0.247495	0.804525	0.985011
ENSMUSG00000050619.7	Zscan29	420.271	-0.0137111	0.254019	-0.0539768	0.956954	1
ENSMUSG00000027263.6	Tubgcp4	449.284	0.179761	0.279305	0.643604	0.519832	0.938634
ENSMUSG00000043909.9	Trp53bp1	523.2	-0.118841	0.202005	-0.588307	0.556326	0.948039
ENSMUSG00000027254.7	Mtap1a	6.63605	2.14401	1.30504	1.64287	0.10041	0.633997
ENSMUSG00000033526.9	Ppip5k1	87.5122	-0.0205542	0.430149	-0.047784	0.961888	1
ENSMUSG00000033498.8	Strc	5.32196	-0.273058	1.13495	-0.24059	0.809873	0.985377
ENSMUSG00000033486.7	Catsper2	19.5768	-0.599594	0.65665	-0.91311	0.361185	0.890654
ENSMUSG00000027248.7	Pdia3	1882.7	0.0224573	0.183377	0.122465	0.902531	0.998454
ENSMUSG00000046110.9	Serinc4	11.5211	-0.00772502	0.835057	-0.00925089	0.992619	1
ENSMUSG00000074884.5	Serf2	190.249	-0.257578	0.231648	-1.11194	0.266165	0.837649
ENSMUSG00000027245.5	2310003F16Rik	82.1059	0.52206	0.495515	1.05357	0.29208	0.850912
ENSMUSG00000048222.3	Mfap1b	112.05	-0.517057	0.316434	-1.63401	0.102257	0.637828
ENSMUSG00000068479.5	Mfap1a	186.912	-0.272994	0.266024	-1.0262	0.304797	0.858077
ENSMUSG00000027242.7	Wdr76	140.92	-0.0865278	0.322977	-0.267907	0.788771	0.984481
ENSMUSG00000027238.9	Frmd5	14.366	1.63347	1.49366	1.09361	0.274127	0.840812
ENSMUSG00000060227.8	Casc4	65.3303	-0.0439346	0.438952	-0.10009	0.920273	1
ENSMUSG00000074881.3	Mageb3	1.80099	-0.195712	2.39706	-0.0816467	0.934928	NA
ENSMUSG00000033411.9	Ctdspl2	508.785	-0.162092	0.204096	-0.794194	0.427082	0.913856
ENSMUSG00000027236.8	Eif3j	119.591	0.105451	0.324093	0.325372	0.744899	0.978727
ENSMUSG00000033396.7	Spg11	437.537	-0.0283209	0.19391	-0.146052	0.88388	0.997262
ENSMUSG00000027233.4	Patl2	2.04756	2.57772	1.7044	1.51239	0.130434	NA
ENSMUSG00000060802.8	B2m	14824.9	-0.119649	0.214687	-0.557317	0.577311	0.952274
ENSMUSG00000033368.8	Trim69	25.1479	1.0523	1.08174	0.972788	0.330659	0.870272
ENSMUSG00000027227.7	Sord	15.0776	-2.3689	0.954678	-2.48136	0.0130881	0.282723
ENSMUSG00000068452.6	Duox2	2.8086	3.67255	3.20642	1.14537	0.252055	NA
ENSMUSG00000033256.8	Shf	14.0167	0.340887	0.666206	0.511685	0.608872	0.955924
ENSMUSG00000027219.6	Slc28a2	468.081	0.237131	0.262452	0.903521	0.366249	0.892984
ENSMUSG00000079071.2	Gm14085	263.7	-0.193127	0.671502	-0.287604	0.77365	0.983377
ENSMUSG00000027199.8	Gatm	4.57543	0.732709	1.83677	0.398911	0.689959	0.968405
ENSMUSG00000005802.6	Slc30a4	115.077	-0.255329	0.448708	-0.569032	0.569335	0.950913
ENSMUSG00000005804.8	Pldn	115.223	0.417156	0.27342	1.52569	0.127086	0.687293
ENSMUSG00000005803.7	Sqrdl	23.853	-0.621755	0.558754	-1.11275	0.265815	0.837649
ENSMUSG00000027200.11	Sema6d	29.7114	-1.06379	1.01513	-1.04793	0.294669	0.852464
ENSMUSG00000027201.10	Myef2	250.857	0.116445	0.337239	0.34529	0.729877	0.973619
ENSMUSG00000027203.9	Dut	107.845	0.128604	0.310138	0.414665	0.678387	0.967482
ENSMUSG00000027204.7	Fbn1	0.993303	0	4.40746	0	1	NA
ENSMUSG00000068394.4	Cep152	228.407	0.577242	0.250312	2.30609	0.0211056	0.352374
ENSMUSG00000035109.8	Shc4	7.82357	0.267461	1.02446	0.261075	0.794035	0.984481
ENSMUSG00000091337.1	Eid1	88.7873	0.428872	0.297082	1.44362	0.148847	0.724897
ENSMUSG00000035093.9	Secisbp2l	784.703	-0.104749	0.156656	-0.668655	0.503716	0.934425
ENSMUSG00000027206.7	Cops2	496.138	0.23218	0.162042	1.43284	0.151903	0.729348
ENSMUSG00000027207.8	Galk2	157.017	0.0413114	0.508222	0.0812862	0.935214	1
ENSMUSG00000027209.10	4930525F21Rik	1.01302	-2.65968	2.19333	-1.21262	0.225275	NA
ENSMUSG00000027208.8	Fgf7	2.09235	1.27943	1.71494	0.746047	0.455639	NA
ENSMUSG00000023330.6	Dtwd1	16.6343	-0.244706	0.521206	-0.469499	0.638713	0.961632
ENSMUSG00000060131.5	Atp8b4	393.616	-0.300711	0.332433	-0.904575	0.365691	0.892484
ENSMUSG00000027360.5	Hdc	16.9667	0.337994	0.976304	0.346197	0.729195	0.973424
ENSMUSG00000027361.8	Gabpb1	429.914	0.249229	0.290428	0.858144	0.390813	0.899376
ENSMUSG00000027363.8	Usp8	663.162	-0.219736	0.133815	-1.64209	0.100572	0.633997
ENSMUSG00000027364.5	Usp50	3.55608	-0.563636	1.48624	-0.379235	0.704513	0.971395
ENSMUSG00000027365.8	Trpm7	1682.6	-0.0345474	0.14598	-0.236658	0.812922	0.985633
ENSMUSG00000027366.6	2010106G01Rik	721.49	-0.12838	0.1364	-0.941204	0.3466	0.880571
ENSMUSG00000001998.8	Ap4e1	422.681	0.180576	0.227311	0.7944	0.426962	0.913856
ENSMUSG00000001999.9	Blvra	57.4688	0.184804	0.443351	0.416835	0.676799	0.967482
ENSMUSG00000034906.7	Ncaph	41.6279	0.668882	0.506292	1.32114	0.186455	0.761673
ENSMUSG00000074825.4	Itpripl1	111.74	-0.323255	0.318637	-1.01449	0.310348	0.86342
ENSMUSG00000044145.2	1810024B03Rik	10.0741	-0.949096	0.774933	-1.22475	0.220671	0.802794
ENSMUSG00000003660.9	Snrnp200	1635	-0.0901983	0.143121	-0.630225	0.528547	0.94162
ENSMUSG00000003662.4	Ciao1	127.007	-0.00170604	0.245331	-0.00695403	0.994452	1
ENSMUSG00000034850.9	Tmem127	391.823	-0.31193	0.215642	-1.44652	0.148032	0.723614
ENSMUSG00000027367.9	Stard7	346.423	-0.223856	0.214328	-1.04445	0.296275	0.852748
ENSMUSG00000027368.6	Dusp2	540.1	0.274138	0.603503	0.454245	0.649652	0.963082
ENSMUSG00000050468.5	Astl	51.6452	0.646195	0.738912	0.874522	0.381834	0.897923
ENSMUSG00000058620.5	Adra2b	15.6351	-0.756074	1.79352	-0.421559	0.673347	0.966658
ENSMUSG00000046338.3	Gpat2	2.14636	-0.493287	1.71266	-0.288023	0.773329	NA
ENSMUSG00000027371.4	Fahd2a	21.3658	-0.803601	0.439767	-1.82733	0.0676499	0.556975
ENSMUSG00000079056.6	Kcnip3	11.677	3.90892	1.65611	2.3603	0.0182599	0.333226
ENSMUSG00000090815.1	Gm17601	0.713852	0	3.41563	0	1	NA
ENSMUSG00000034800.9	Zfp661	25.4586	0.383373	0.561353	0.682945	0.494641	0.93171
ENSMUSG00000027374.6	Mrps5	127.268	-0.280012	0.236177	-1.1856	0.235779	0.815567
ENSMUSG00000027378.9	Nphp1	2.27927	0	2.28856	0	1	NA
ENSMUSG00000027379.7	Bub1	20.9453	-1.56493	1.10002	-1.42264	0.15484	0.732425
ENSMUSG00000027380.4	Acoxl	18.3104	0.411988	0.703243	0.58584	0.557983	0.948039
ENSMUSG00000027381.10	Bcl2l11	548.921	-0.0561634	0.35404	-0.158636	0.873956	0.996175
ENSMUSG00000014355.4	Anapc1	1163.55	-0.0224442	0.169143	-0.132694	0.894436	0.997954
ENSMUSG00000014361.5	Mertk	10.9912	-0.664154	1.15641	-0.574326	0.565747	0.948914
ENSMUSG00000014353.7	Tmem87b	378.127	-0.178411	0.272176	-0.655499	0.512147	0.935574
ENSMUSG00000027387.10	Zc3h8	74.3507	0.101072	0.351272	0.287731	0.773553	0.983377
ENSMUSG00000074807.2	Gm10762	26.9129	-0.169312	0.651151	-0.260019	0.794849	0.984481
ENSMUSG00000042851.10	Zc3h6	238.942	0.316182	0.179631	1.76017	0.0783791	0.582178
ENSMUSG00000027394.7	Ttl	30.1864	-0.117562	0.659753	-0.178191	0.858573	0.993025
ENSMUSG00000027395.9	Polr1b	133.147	-0.121413	0.277163	-0.438056	0.661345	0.96582
ENSMUSG00000037938.4	Chchd5	40.4208	0.0714331	0.582515	0.122629	0.902401	0.998454
ENSMUSG00000027397.8	Slc20a1	1273.08	0.237462	0.238509	0.99561	0.31944	0.868804
ENSMUSG00000048327.6	Ckap2l	29.7864	0.788614	1.0366	0.760768	0.446795	0.919579
ENSMUSG00000027399.1	Il1a	1.60892	-3.94307	2.43872	-1.61686	0.105909	NA
ENSMUSG00000027398.7	Il1b	92.0848	4.47703	1.66319	2.69182	0.00710628	0.211032
ENSMUSG00000037902.11	Sirpa	294.996	2.90418	0.802209	3.62023	0.000294345	0.0289038
ENSMUSG00000037885.11	Stk35	98.7288	-0.153529	0.253854	-0.604794	0.545316	0.947367
ENSMUSG00000027404.9	Snrpb	256.505	0.0301757	0.313412	0.0962811	0.923297	1
ENSMUSG00000027405.10	Nop56	623.012	0.474177	0.594896	0.797074	0.425408	0.913193
ENSMUSG00000027406.4	Idh3b	282.564	0.16519	0.244515	0.675585	0.499304	0.932945
ENSMUSG00000027408.7	Cpxm1	1.73734	0.473908	1.93137	0.245373	0.806167	NA
ENSMUSG00000037773.8	Fam113a	87.2539	-0.246816	0.381357	-0.647204	0.5175	0.938037
ENSMUSG00000027411.10	Vps16	367.945	0.69824	0.27248	2.56253	0.0103911	0.25689
ENSMUSG00000027303.10	Ptpra	559.332	-0.197923	0.171915	-1.15128	0.249616	0.826877
ENSMUSG00000037740.8	Mrps26	96.9367	0.0223668	0.338743	0.0660288	0.947355	1
ENSMUSG00000027300.8	Ubox5	44.0338	-0.367985	0.408302	-0.901258	0.367451	0.893655
ENSMUSG00000079043.1	Fastkd5	23.2784	-0.182535	0.730405	-0.249909	0.802657	0.985011
ENSMUSG00000037703.8	Prosapip1	8.66194	-0.683074	0.948802	-0.719933	0.471566	0.926922
ENSMUSG00000068290.5	Ddrgk1	161.18	-0.00299363	0.238238	-0.0125657	0.989974	1
ENSMUSG00000074797.5	Itpa	31.1695	-0.914738	0.403251	-2.26841	0.0233043	0.373012
ENSMUSG00000074796.4	Slc4a11	2.3654	-0.12495	1.77688	-0.0703201	0.943939	NA
ENSMUSG00000027309.12	4930402H24Rik	197.398	-0.225243	0.223956	-1.00575	0.314537	0.865332
ENSMUSG00000027312.8	Atrn	433.289	-0.0179163	0.268423	-0.0667466	0.946783	1
ENSMUSG00000027322.4	Siglec1	5.33118	-0.9531	1.97115	-0.483525	0.628723	0.960009
ENSMUSG00000074793.4	Hspa12b	1.6195	-1.11168	2.31039	-0.481164	0.6304	NA
ENSMUSG00000027327.7	1700037H04Rik	33.6295	-0.559749	0.472111	-1.18563	0.235768	0.815567
ENSMUSG00000027329.3	Spef1	8.55901	0.706318	0.818215	0.863243	0.388004	0.897923
ENSMUSG00000068267.3	Cenpb	145.532	-0.184732	0.356179	-0.518649	0.604006	0.95562
ENSMUSG00000027330.9	Cdc25b	306.362	0.298514	0.19792	1.50825	0.13149	0.695413
ENSMUSG00000068264.5	2310035K24Rik	21.2277	-0.255385	0.606196	-0.421292	0.673542	0.966658
ENSMUSG00000037523.7	Mavs	124.921	-0.253834	0.248534	-1.02133	0.3071	0.861106
ENSMUSG00000037514.8	Pank2	308.51	-0.357296	0.225572	-1.58395	0.113204	0.663971
ENSMUSG00000048911.7	Rnf24	32.6403	0.229671	0.61469	0.373638	0.708674	0.971456
ENSMUSG00000027333.9	Smox	47.3222	-1.07214	0.406679	-2.63632	0.00838101	0.228418
ENSMUSG00000079037.3	Prnp	19.5259	0.145532	0.845351	0.172156	0.863315	0.994025
ENSMUSG00000027339.9	Rassf2	1408.72	-0.307445	0.137281	-2.23954	0.0251209	0.381466
ENSMUSG00000027340.9	Slc23a2	341.74	-0.00667352	0.192012	-0.0347558	0.972274	1
ENSMUSG00000027341.3	5730494N06Rik	214.735	0.247741	1.01817	0.24332	0.807758	0.985065
ENSMUSG00000027342.7	Pcna	612.654	-0.124073	0.554293	-0.22384	0.822882	0.987721
ENSMUSG00000058793.8	Cds2	1061.98	-0.205668	0.154287	-1.33303	0.182523	0.760414
ENSMUSG00000027346.9	Gpcpd1	1038.5	-0.170642	0.255796	-0.667102	0.504707	0.934677
ENSMUSG00000044991.4	1110034G24Rik	86.9555	0.495577	0.605812	0.818037	0.413336	0.90779
ENSMUSG00000037376.8	Trmt6	166.968	0.255207	0.249667	1.02219	0.306692	0.860895
ENSMUSG00000027353.8	Mcm8	17.0434	1.09749	0.660212	1.66233	0.0964472	0.622393
ENSMUSG00000027357.10	Crls1	54.6074	-0.494234	0.405667	-1.21832	0.223101	0.803109
ENSMUSG00000043110.2	Lrrn4	4.28791	-1.57702	1.42091	-1.10987	0.267054	0.837649
ENSMUSG00000027358.6	Bmp2	6.02531	5.1459	2.11952	2.42787	0.0151879	0.305196
ENSMUSG00000034723.5	Tmx4	377.366	-0.196098	0.250066	-0.784183	0.432933	0.915026
ENSMUSG00000039943.8	Plcb4	129.878	0.922274	0.385352	2.39333	0.0166962	0.317817
ENSMUSG00000027274.9	Mkks	88.5431	0.45964	0.30746	1.49496	0.134924	0.702038
ENSMUSG00000027281.9	2210009G21Rik	133.449	-0.234816	0.337699	-0.695339	0.486843	0.931142
ENSMUSG00000027276.7	Jag1	23.7521	1.62787	1.17129	1.38981	0.164587	0.740822
ENSMUSG00000062098.5	Btbd3	12.3384	2.29153	1.60422	1.42844	0.153166	0.730177
ENSMUSG00000039033.5	Tasp1	228.923	-0.143394	0.229429	-0.625005	0.531968	0.94385
ENSMUSG00000045624.8	Esf1	356.997	0.204469	0.204481	0.999942	0.317338	0.867127
ENSMUSG00000027384.5	2310003L22Rik	61.2338	0.350135	0.513599	0.681729	0.49541	0.931887
ENSMUSG00000068205.7	Macrod2	2.4046	-0.696864	2.0545	-0.339189	0.734468	NA
ENSMUSG00000038844.7	Kif16b	301.762	0.0144631	0.191957	0.0753458	0.93994	1
ENSMUSG00000008333.6	Snrpb2	158.015	0.00585463	0.234443	0.0249725	0.980077	1
ENSMUSG00000015932.8	Dstn	99.1859	0.198663	0.357137	0.556265	0.57803	0.952274
ENSMUSG00000027422.9	Rrbp1	620.826	0.0621882	0.211218	0.294426	0.768432	0.982076
ENSMUSG00000027423.9	Snx5	1710.44	0.0394104	0.215482	0.182894	0.854881	0.992802
ENSMUSG00000027424.5	8430406I07Rik	30.1508	-0.86815	0.512624	-1.69354	0.0903521	0.613775
ENSMUSG00000027425.12	Csrp2bp	193.029	-0.110603	0.217023	-0.509634	0.610308	0.955924
ENSMUSG00000037259.8	6330439K17Rik	5.34932	1.45366	1.4927	0.973847	0.330132	0.870272
ENSMUSG00000027427.7	Polr3f	246.192	0.237118	0.223354	1.06163	0.288405	0.849059
ENSMUSG00000027428.9	Rbbp9	26.6756	-0.230765	0.514426	-0.448587	0.65373	0.964299
ENSMUSG00000027429.9	Sec23b	308.458	0.0582676	0.171689	0.339379	0.734324	0.974265
ENSMUSG00000074754.4	Gm561	22.8456	-0.141152	0.450677	-0.313199	0.754129	0.978962
ENSMUSG00000027430.6	Dtd1	69.4568	0.0685139	0.303765	0.225549	0.821552	0.987675
ENSMUSG00000063873.3	Slc24a3	5.47906	2.33163	1.84173	1.266	0.205513	0.783956
ENSMUSG00000001768.9	Rin2	49.2492	1.33931	0.915931	1.46224	0.143675	0.71774
ENSMUSG00000002728.8	Naa20	78.0384	-0.0462173	0.479103	-0.0964665	0.92315	1
ENSMUSG00000001767.5	Crnkl1	356.995	0.154656	0.224699	0.688281	0.491276	0.93171
ENSMUSG00000037143.10	4930529M08Rik	0.979928	0	2.4361	0	1	NA
ENSMUSG00000068154.4	Insm1	1.29731	0	3.23516	0	1	NA
ENSMUSG00000037110.12	Ralgapa2	877.127	0.0689894	0.335841	0.205423	0.837242	0.989511
ENSMUSG00000074749.4	Plk1s1	131.392	-0.230162	0.251081	-0.916685	0.359308	0.887877
ENSMUSG00000027433.5	Xrn2	1460.13	0.0634081	0.183266	0.34599	0.72935	0.973424
ENSMUSG00000074743.3	Thbd	1.35141	1.6224	2.42002	0.670408	0.502598	NA
ENSMUSG00000027435.8	Cd93	18.1878	4.3415	1.49039	2.913	0.00357976	0.14499
ENSMUSG00000036992.4	Nxt1	54.0744	-0.104626	0.411121	-0.25449	0.799117	0.984481
ENSMUSG00000027439.8	Gzf1	99.1089	-0.0972806	0.378	-0.257356	0.796904	0.984481
ENSMUSG00000027438.8	Napb	5.27693	-1.60647	1.19533	-1.34395	0.178963	0.755593
ENSMUSG00000027447.6	Cst3	164.582	-0.10229	0.392145	-0.260848	0.79421	0.984481
ENSMUSG00000068134.7	Zfp120	205.665	0.272956	0.336907	0.810184	0.417835	0.910267
ENSMUSG00000079009.2	Gm14139	1.51042	-2.69787	2.132	-1.26542	0.205721	NA
ENSMUSG00000060336.5	Zfp937	18.2958	0.263995	0.793073	0.332876	0.739228	0.975851
ENSMUSG00000063364.4	3300002I08Rik	18.8161	-0.483517	0.773615	-0.62501	0.531965	0.94385
ENSMUSG00000063393.6	Gm10130	21.258	0.418248	0.48506	0.86226	0.388544	0.897923
ENSMUSG00000068130.4	Zfp442	32.8616	1.17767	0.671556	1.75364	0.0794925	0.586876
ENSMUSG00000074731.2	Zfp345	0.744728	0	2.65123	0	1	NA
ENSMUSG00000068129.4	Cst7	87.3155	2.04125	0.717253	2.84593	0.00442814	0.163047
ENSMUSG00000033096.7	2310001A20Rik	87.5438	-0.417547	0.325536	-1.28264	0.199617	0.776647
ENSMUSG00000027452.5	Acss1	186.388	-0.135054	0.232384	-0.581168	0.561127	0.948039
ENSMUSG00000033068.10	Entpd6	164.415	-0.090314	0.282774	-0.319386	0.749434	0.978727
ENSMUSG00000033059.7	Pygb	376.684	-0.0866231	0.193117	-0.448552	0.653755	0.964299
ENSMUSG00000032046.9	Abhd12	143.405	0.136991	0.361319	0.379141	0.704583	0.9714
ENSMUSG00000027454.4	Gins1	9.99924	0.541226	0.706192	0.7664	0.443438	0.918252
ENSMUSG00000068115.6	Ninl	1.47194	1.738	2.63937	0.65849	0.510223	NA
ENSMUSG00000053916.4	Nanp	2.96411	0.0878102	1.48704	0.0590505	0.952912	NA
ENSMUSG00000027455.10	Nsfl1c	98.5708	0.0346513	0.274492	0.126238	0.899544	0.998072
ENSMUSG00000032966.7	Fkbp1a	359.974	-0.288928	0.227917	-1.26769	0.20491	0.782965
ENSMUSG00000027456.8	Sdcbp2	56.6618	0.848595	0.410543	2.067	0.0387337	0.456939
ENSMUSG00000027457.9	Snph	1.47002	-1.95704	2.19189	-0.892857	0.371934	NA
ENSMUSG00000032869.9	Psmf1	227.26	-0.317106	0.247824	-1.27956	0.200699	0.77692
ENSMUSG00000027459.9	Fam110a	29.4467	-0.148143	0.711562	-0.208194	0.835077	0.989511
ENSMUSG00000027463.8	2310046K01Rik	11.1153	0.201264	0.965261	0.208508	0.834833	0.989511
ENSMUSG00000032802.7	Srxn1	5.92448	2.24456	1.72707	1.29964	0.193726	0.769496
ENSMUSG00000074698.4	Csnk2a1	428.829	-0.29392	0.247514	-1.18749	0.235034	0.814501
ENSMUSG00000027465.7	Tbc1d20	266.163	-0.210547	0.217888	-0.96631	0.333889	0.870272
ENSMUSG00000027466.9	Rbck1	699.874	0.143651	0.191915	0.748513	0.454151	0.920235
ENSMUSG00000032715.8	Trib3	13.7906	-0.747131	0.917644	-0.814184	0.41554	0.909134
ENSMUSG00000051817.7	Sox12	1.68244	1.29369	2.29958	0.562576	0.573723	NA
ENSMUSG00000074682.3	Zcchc3	3.90505	1.38562	1.65009	0.839721	0.401065	0.902236
ENSMUSG00000000359.3	Rem1	3.41777	0	2.70963	0	1	NA
ENSMUSG00000019188.9	H13	672.549	-0.182083	0.264461	-0.688506	0.491134	0.93171
ENSMUSG00000042814.6	Mcts2	59.063	-0.417545	0.43245	-0.965534	0.334278	0.870272
ENSMUSG00000042745.9	Id1	8.00276	0.346976	1.34003	0.258932	0.795688	0.984481
ENSMUSG00000007659.11	Bcl2l1	94.223	-0.340138	0.405662	-0.838477	0.401763	0.902497
ENSMUSG00000027469.9	Tpx2	59.4802	-0.530177	0.65506	-0.809356	0.418311	0.910521
ENSMUSG00000027472.8	Pdrg1	188.744	0.0701902	0.252731	0.277726	0.781223	0.984037
ENSMUSG00000003283.7	Hck	65.8427	4.45503	1.43677	3.10072	0.00193049	0.099222
ENSMUSG00000068040.4	Tm9sf4	211.017	0.0994068	0.287188	0.346139	0.729239	0.973424
ENSMUSG00000074671.4	Tspyl3	77.183	0.0820008	0.333434	0.245928	0.805738	0.985011
ENSMUSG00000051413.10	Plagl2	255.777	-0.201416	0.330083	-0.610198	0.541731	0.94539
ENSMUSG00000046020.7	Pofut1	237.653	-0.304493	0.193738	-1.57167	0.116026	0.671561
ENSMUSG00000027475.8	Kif3b	309.101	0.0372074	0.191012	0.194791	0.845557	0.991196
ENSMUSG00000042548.6	Asxl1	993.835	0.0332743	0.20179	0.164895	0.869027	0.994762
ENSMUSG00000061411.6	8430427H17Rik	21.5225	-0.444396	0.856984	-0.518558	0.604069	0.95562
ENSMUSG00000056941.9	Commd7	134.018	0.472162	0.369198	1.27889	0.200937	0.77692
ENSMUSG00000027478.9	Dnmt3b	42.7814	-0.255232	0.324578	-0.786351	0.431662	0.914723
ENSMUSG00000027479.8	Mapre1	810.251	-0.255875	0.205731	-1.24373	0.213597	0.794639
ENSMUSG00000027487.5	Cdk5rap1	73.4026	0.249452	0.594123	0.419866	0.674583	0.966658
ENSMUSG00000027488.6	Snta1	1.09794	-1.11168	2.66789	-0.416688	0.676907	NA
ENSMUSG00000038533.9	Cbfa2t2	247.889	-0.316506	0.30516	-1.03718	0.299651	0.855907
ENSMUSG00000027489.9	Necab3	3.17979	-0.87148	1.67495	-0.520302	0.602853	NA
ENSMUSG00000038523.4	1700003F12Rik	1.57531	-0.899078	1.4985	-0.599987	0.548515	NA
ENSMUSG00000078129.1	1700007I08Rik	1.71347	-1.70739	2.01597	-0.846933	0.397032	NA
ENSMUSG00000027490.10	E2f1	19.5917	1.21458	0.94496	1.28532	0.198681	0.775479
ENSMUSG00000000876.5	Pxmp4	46.0872	-0.45438	0.506731	-0.896688	0.369885	0.893655
ENSMUSG00000059842.6	Zfp341	44.0928	0.188294	0.494084	0.381098	0.703131	0.970958
ENSMUSG00000038467.9	Chmp4b	677.853	-0.296771	0.2102	-1.41185	0.157994	0.735538
ENSMUSG00000027593.9	Raly	929.694	-0.0108713	0.144361	-0.0753063	0.939971	1
ENSMUSG00000074656.6	Eif2s2	287.197	0.0879586	0.221674	0.396792	0.691521	0.969003
ENSMUSG00000027597.9	Ahcy	40.1176	-0.545814	0.604048	-0.903594	0.366211	0.892984
ENSMUSG00000027598.9	Itch	1055.5	0.212695	0.172892	1.23022	0.218615	0.799201
ENSMUSG00000047459.8	Dynlrb1	245.196	-0.0553425	0.175328	-0.315652	0.752267	0.978731
ENSMUSG00000038383.9	Pigu	154.526	-0.293806	0.229475	-1.28034	0.200425	0.77692
ENSMUSG00000027602.3	Map1lc3a	25.6579	-0.199403	0.767676	-0.259749	0.795057	0.984481
ENSMUSG00000038375.9	Trp53inp2	98.6157	0.282543	0.882443	0.320183	0.74883	0.978727
ENSMUSG00000038369.7	Ncoa6	909.983	-0.042968	0.203946	-0.210683	0.833135	0.989511
ENSMUSG00000027603.8	Ggt7	12.3152	-0.852317	0.862186	-0.988554	0.322882	0.868845
ENSMUSG00000027605.11	Acss2	259.016	-0.115064	0.280467	-0.41026	0.681615	0.967977
ENSMUSG00000027610.9	Gss	23.4576	-0.11573	0.638811	-0.181165	0.856238	0.992802
ENSMUSG00000074652.3	Myh7b	0.816697	-0.778729	2.62976	-0.296121	0.767137	NA
ENSMUSG00000038324.7	Trpc4ap	859.253	-0.00331802	0.181681	-0.0182628	0.985429	1
ENSMUSG00000038312.4	Edem2	135.5	-0.147927	0.343035	-0.43123	0.666301	0.966085
ENSMUSG00000027611.6	Procr	5.51578	1.73024	2.14987	0.804814	0.420927	0.910971
ENSMUSG00000027612.7	Mmp24	1.97791	-4.55187	1.93843	-2.34823	0.0188631	NA
ENSMUSG00000027613.9	Eif6	119.263	-0.396866	0.262569	-1.51147	0.130668	0.694315
ENSMUSG00000005882.11	Uqcc	95.9074	0.0272453	0.426107	0.06394	0.949018	1
ENSMUSG00000038241.9	Cep250	499.956	0.300417	0.237422	1.26533	0.205754	0.784134
ENSMUSG00000074646.4	6430550D23Rik	8.52181	-0.677824	0.926786	-0.73137	0.464553	0.922849
ENSMUSG00000005881.7	Ergic3	67.3867	-0.291811	0.447	-0.652821	0.513871	0.935893
ENSMUSG00000038180.5	Spag4	13.7418	0.778889	0.801137	0.97223	0.330936	0.870272
ENSMUSG00000074643.5	Cpne1	453.354	-0.136175	0.181671	-0.749569	0.453514	0.920083
ENSMUSG00000027618.10	Nfs1	113.804	0.17178	0.284778	0.603207	0.546371	0.947814
ENSMUSG00000089824.2	Rbm12	282.569	0.0554872	0.360726	0.153821	0.877751	0.996175
ENSMUSG00000067847.7	Romo1	24.0288	0.363621	0.501409	0.725197	0.468331	0.924368
ENSMUSG00000027620.9	Rbm39	6202.79	0.185934	0.227204	0.818356	0.413154	0.90779
ENSMUSG00000038116.9	Phf20	295.262	-0.00620161	0.182193	-0.0340386	0.972846	1
ENSMUSG00000046229.8	Scand1	72.9271	-0.532704	0.360894	-1.47607	0.139926	0.712134
ENSMUSG00000038085.6	4921517L17Rik	14.7052	-0.467507	0.550414	-0.849373	0.395674	0.902123
ENSMUSG00000067833.2	2900097C17Rik	8.16699	0.971994	0.976445	0.995441	0.319522	0.868804
ENSMUSG00000027624.10	Epb4.1l1	29.192	-0.755094	0.469828	-1.60717	0.108017	0.650914
ENSMUSG00000027628.4	0610011L14Rik	75.5678	0.0631616	0.332051	0.190216	0.84914	0.992215
ENSMUSG00000061689.8	Dlgap4	272.982	0.425263	0.260109	1.63494	0.102062	0.637436
ENSMUSG00000062175.6	Tgif2	95.8572	-0.140815	0.476376	-0.295595	0.767539	0.981465
ENSMUSG00000074629.2	4930518I15Rik	15.1965	1.48621	0.630042	2.3589	0.0183291	0.33407
ENSMUSG00000027637.3	1110008F13Rik	98.7552	0.447562	0.417546	1.07189	0.283771	0.846012
ENSMUSG00000027636.5	Sla2	311.555	-0.000521009	0.283499	-0.00183778	0.998534	1
ENSMUSG00000027634.8	Ndrg3	646.034	-0.453731	0.192944	-2.35162	0.018692	0.336112
ENSMUSG00000027635.9	Dsn1	60.8535	0.681161	0.621116	1.09667	0.272784	0.840369
ENSMUSG00000055485.6	9830001H06Rik	46.1459	0.0192506	0.882165	0.0218219	0.98259	1
ENSMUSG00000027639.9	Samhd1	2902.44	0.183165	0.199404	0.918562	0.358325	0.887352
ENSMUSG00000027641.7	Rbl1	566.026	-0.171709	0.175472	-0.978555	0.3278	0.870214
ENSMUSG00000074627.4	4922505G16Rik	1.61022	-0.447865	1.77088	-0.252905	0.800341	NA
ENSMUSG00000027642.9	Rpn2	537.631	-0.236767	0.167608	-1.41263	0.157766	0.735475
ENSMUSG00000063019.5	Manbal	30.3498	-0.00679292	0.449392	-0.0151158	0.98794	1
ENSMUSG00000027646.8	Src	7.72391	4.05073	1.56367	2.59052	0.00958316	0.244715
ENSMUSG00000067787.4	Blcap	49.1933	-0.15275	0.466477	-0.327455	0.743324	0.978372
ENSMUSG00000067786.9	Nnat	1.36337	2.34476	2.14946	1.09086	0.275335	NA
ENSMUSG00000027649.9	Ctnnbl1	213.118	-0.158601	0.256299	-0.61881	0.536042	0.945011
ENSMUSG00000027650.6	Tti1	204.665	-0.20731	0.183324	-1.13084	0.258122	0.833047
ENSMUSG00000027651.9	Rprd1b	321.563	0.0716409	0.151937	0.471517	0.637272	0.961632
ENSMUSG00000037820.9	Tgm2	85.4821	3.24658	1.09337	2.96933	0.0029845	0.13052
ENSMUSG00000016024.3	Lbp	16.1626	-0.89862	1.01047	-0.889305	0.373839	0.894759
ENSMUSG00000027652.9	Ralgapb	1249.67	0.149322	0.136845	1.09117	0.275196	0.840812
ENSMUSG00000044405.4	Adig	1.92615	-0.104592	2.70076	-0.0387268	0.969108	NA
ENSMUSG00000037761.8	Actr5	140.513	0.0908959	0.227827	0.398968	0.689917	0.968405
ENSMUSG00000037754.6	Ppp1r16b	807.575	-0.0866063	0.18013	-0.480799	0.63066	0.960009
ENSMUSG00000027654.2	Fam83d	54.1787	0.676456	1.37203	0.493032	0.62199	0.958854
ENSMUSG00000027655.8	Dhx35	152.636	-0.088148	0.417778	-0.210992	0.832893	0.989511
ENSMUSG00000074622.3	Mafb	19.645	0.193265	0.769772	0.251067	0.801762	0.985011
ENSMUSG00000070544.5	Top1	1413.33	0.121375	0.208464	0.582232	0.56041	0.948039
ENSMUSG00000016933.11	Plcg1	1602.24	-0.0606076	0.180261	-0.336222	0.736703	0.974818
ENSMUSG00000035877.8	Zhx3	180.603	-0.397067	0.282242	-1.40684	0.159476	0.736662
ENSMUSG00000027412.6	Lpin3	3.90836	0.811912	1.86832	0.434568	0.663876	0.966085
ENSMUSG00000057133.7	Chd6	1319.12	0.111327	0.19291	0.577094	0.563876	0.948039
ENSMUSG00000016921.8	Srsf6	2134	0.197896	0.208414	0.949532	0.34235	0.878816
ENSMUSG00000035576.6	L3mbtl1	13.478	0.301173	1.15297	0.261215	0.793927	0.984481
ENSMUSG00000017858.6	Ift52	111.693	-0.70841	0.296385	-2.39017	0.0168407	0.320134
ENSMUSG00000017861.5	Mybl2	7.9717	-0.567764	1.08558	-0.523003	0.600972	0.954824
ENSMUSG00000074607.5	Tox2	80.2822	2.45616	1.17909	2.08309	0.0372429	0.450655
ENSMUSG00000035399.6	3230401D17Rik	97.9808	0.119724	0.449527	0.266334	0.789982	0.984481
ENSMUSG00000048486.6	Fitm2	26.8429	-0.462283	0.442296	-1.04519	0.295936	0.852748
ENSMUSG00000017679.10	Ttpal	334.275	-0.0426002	0.192211	-0.221632	0.824601	0.987721
ENSMUSG00000017707.8	Serinc3	2601.02	0.219108	0.282506	0.77559	0.437991	0.916317
ENSMUSG00000058812.1	0610039K10Rik	10.477	-1.91393	1.16801	-1.63862	0.101292	0.634968
ENSMUSG00000035268.8	Pkig	19.1338	1.73711	1.16945	1.48542	0.137433	0.70639
ENSMUSG00000017697.3	Ada	20.334	-0.0759319	0.92368	-0.0822058	0.934483	1
ENSMUSG00000018326.3	Ywhab	1009.7	-0.277556	0.138603	-2.00253	0.0452283	0.489763
ENSMUSG00000054582.4	Pabpc1l	10.8081	-0.527289	0.795244	-0.663054	0.507296	0.934677
ENSMUSG00000018322.4	Tomm34	589.509	0.204818	0.164039	1.2486	0.211813	0.793379
ENSMUSG00000018209.9	Stk4	3426.45	-0.206522	0.152773	-1.35183	0.176431	0.753315
ENSMUSG00000040164.3	Kcns1	1.44142	2.3147	2.51599	0.919997	0.357574	NA
ENSMUSG00000017002.8	Slpi	12.5256	-0.162527	0.995348	-0.163286	0.870293	0.995196
ENSMUSG00000016995.10	Matn4	1.51375	0	3.06291	0	1	NA
ENSMUSG00000017009.3	Sdc4	81.3705	0.439869	0.982274	0.447807	0.654292	0.964299
ENSMUSG00000045503.9	Sys1	124.258	-0.057031	0.33456	-0.170466	0.864644	0.994025
ENSMUSG00000017734.9	Dbndd2	11.4363	-1.21835	0.923357	-1.31948	0.18701	0.761673
ENSMUSG00000017721.8	Pigt	202.984	-0.09077	0.308456	-0.294273	0.76855	0.982123
ENSMUSG00000017299.7	Dnttip1	80.0926	0.293204	0.273383	1.0725	0.283494	0.846012
ENSMUSG00000001403.7	Ube2c	23.9999	2.927	0.831117	3.52177	0.000428682	0.0369859
ENSMUSG00000050373.7	Snx21	7.38156	-0.975787	1.8194	-0.536323	0.591735	0.954377
ENSMUSG00000017307.9	Acot8	60.518	-0.0592115	0.349976	-0.169187	0.865649	0.994053
ENSMUSG00000045822.4	Zswim3	36.0377	-1.30434	0.651045	-2.00345	0.0451289	0.489602
ENSMUSG00000017764.2	Zswim1	49.0221	-0.111482	0.556026	-0.200498	0.841091	0.990532
ENSMUSG00000017767.3	1700020C07Rik	1.20352	1.33915	2.07864	0.644243	0.519418	NA
ENSMUSG00000039873.4	Neurl2	5.93865	0.586257	1.68644	0.347629	0.728119	0.973424
ENSMUSG00000017760.9	Ctsa	394.585	0.134864	0.182517	0.738914	0.459959	0.922423
ENSMUSG00000017754.7	Pltp	78.9428	0.230442	1.16924	0.197088	0.843759	0.991196
ENSMUSG00000039849.5	Pcif1	422.712	0.012804	0.193459	0.0661845	0.947231	1
ENSMUSG00000039834.9	Zfp335	445.389	0.0813349	0.204107	0.398492	0.690268	0.968405
ENSMUSG00000017737.2	Mmp9	46.282	4.82659	1.399	3.45003	0.000560516	0.0451541
ENSMUSG00000017740.9	Slc12a5	3.59019	2.48375	1.88103	1.32042	0.186695	0.761673
ENSMUSG00000039804.9	Ncoa5	181.765	-0.30475	0.217383	-1.4019	0.160945	0.738898
ENSMUSG00000017652.8	Cd40	12.0424	2.36162	1.82307	1.29541	0.19518	0.77146
ENSMUSG00000053166.7	Cdh22	2.58941	0	2.77275	0	1	NA
ENSMUSG00000017664.10	Slc35c2	102.318	0.0363552	0.363026	0.100145	0.920229	1
ENSMUSG00000017670.10	Elmo2	256.061	0.396304	0.286955	1.38107	0.167258	0.743791
ENSMUSG00000027670.4	4833422F24Rik	1.62241	0	3.28259	0	1	NA
ENSMUSG00000039725.6	2810408M09Rik	30.8571	-1.0166	0.469321	-2.16611	0.0303027	0.413205
ENSMUSG00000017897.11	Eya2	128.334	0.0357277	0.32877	0.108671	0.913463	0.999641
ENSMUSG00000039671.11	Zmynd8	1131.8	-0.0378708	0.13877	-0.272904	0.784927	0.984196
ENSMUSG00000027678.10	Ncoa3	1754.69	-0.110827	0.131702	-0.841502	0.400067	0.902236
ENSMUSG00000006800.7	Sulf2	83.0709	2.95027	0.979593	3.01173	0.00259765	0.118773
ENSMUSG00000039621.7	Prex1	1717.79	-0.00581995	0.139175	-0.0418176	0.966644	1
ENSMUSG00000042854.8	Trp53rk	8.14369	0.101253	1.10444	0.0916774	0.926954	1
ENSMUSG00000074582.4	Arfgef2	567.63	0.119207	0.203146	0.586807	0.557334	0.948039
ENSMUSG00000002718.8	Cse1l	526.974	0.0483632	0.238814	0.202514	0.839515	0.990351
ENSMUSG00000039536.8	Stau1	540.144	-0.00882473	0.237812	-0.037108	0.970399	1
ENSMUSG00000017999.9	Ddx27	232.333	0.165405	0.214342	0.771688	0.440299	0.916358
ENSMUSG00000039501.8	Znfx1	589.947	0.0895992	0.138218	0.648245	0.516827	0.938037
ENSMUSG00000074578.6	1500012F01Rik	363.639	0.221338	0.48371	0.457584	0.647251	0.962914
ENSMUSG00000050556.8	Kcnb1	1.0911	-2.81352	3.33647	-0.843265	0.399081	NA
ENSMUSG00000017969.7	Ptgis	0.799784	0	4.02852	0	1	NA
ENSMUSG00000017929.7	B4galt5	229.655	0.284796	0.222207	1.28167	0.199959	0.776882
ENSMUSG00000039463.7	Slc9a8	344.269	-0.00761295	0.37079	-0.0205317	0.983619	1
ENSMUSG00000047030.9	Spata2	154.475	-0.134203	0.447379	-0.299977	0.764195	0.980527
ENSMUSG00000006418.10	Rnf114	568.374	-0.35858	0.201465	-1.77986	0.0750987	0.577907
ENSMUSG00000042821.7	Snai1	23.641	0.16643	1.3091	0.127132	0.898836	0.998072
ENSMUSG00000078923.4	Ube2v1	17.4127	0.28778	0.805832	0.357122	0.721001	0.972301
ENSMUSG00000090213.1	Tmem189	149.491	-0.171477	0.21283	-0.805699	0.420416	0.910841
ENSMUSG00000056501.3	Cebpb	85.5923	-0.337713	0.619244	-0.545363	0.585504	0.954377
ENSMUSG00000027540.7	Ptpn1	716.045	0.200297	0.191066	1.04831	0.294495	0.852464
ENSMUSG00000074577.3	Fam65c	14.0234	0.0556564	0.827015	0.0672979	0.946345	1
ENSMUSG00000044641.7	Pard6b	21.1096	-1.84536	0.806469	-2.28819	0.0221263	0.360473
ENSMUSG00000078919.3	Dpm1	295.229	-0.303199	0.215153	-1.40923	0.158768	0.736662
ENSMUSG00000051149.9	Adnp	64.139	-0.64458	0.565279	-1.14029	0.254167	0.831365
ENSMUSG00000074576.2	Mocs3	12.7772	-0.845991	0.85657	-0.987649	0.323325	0.868845
ENSMUSG00000027544.9	Nfatc2	1101.84	-0.112092	0.161491	-0.694105	0.487617	0.931401
ENSMUSG00000027546.8	Atp9a	28.4573	0.724338	0.972847	0.744554	0.456541	0.921052
ENSMUSG00000027551.8	Zfp64	145.665	-0.0234762	0.281425	-0.0834193	0.933518	1
ENSMUSG00000052368.1	Gm9873	0.81996	2.59314	4.19395	0.618305	0.536374	NA
ENSMUSG00000047907.7	Tshz2	18.1241	2.80004	1.64745	1.69962	0.0892024	0.612655
ENSMUSG00000052056.8	Zfp217	576.578	-0.0404334	0.269045	-0.150285	0.88054	0.996233
ENSMUSG00000013523.7	Bcas1	1.68037	2.10219	2.1773	0.965505	0.334292	NA
ENSMUSG00000052033.7	Pfdn4	73.7947	0.402816	0.355424	1.13334	0.257072	0.832899
ENSMUSG00000027495.4	2010011I20Rik	64.2712	0.200877	0.468621	0.428655	0.668174	0.966085
ENSMUSG00000027496.9	Aurka	27.6733	-0.0788418	0.739299	-0.106644	0.915071	0.99968
ENSMUSG00000027498.8	Cstf1	117.642	0.0579164	0.227671	0.254387	0.799197	0.984481
ENSMUSG00000074570.6	Cass4	64.0454	0.16851	0.743654	0.226597	0.820737	0.987675
ENSMUSG00000027502.5	2410001C21Rik	257.011	0.236186	0.221844	1.06465	0.287035	0.847726
ENSMUSG00000074569.3	Gcnt7	3.7691	-1.31379	1.75362	-0.749184	0.453746	0.920083
ENSMUSG00000027505.2	1700029J11Rik	19.0391	1.13603	0.869952	1.30586	0.191601	0.767186
ENSMUSG00000008999.7	Bmp7	79.5149	1.20917	0.561735	2.15256	0.0313533	0.421737
ENSMUSG00000005883.9	Spo11	21.0399	0.235142	0.707377	0.332414	0.739576	0.976083
ENSMUSG00000027509.5	Rae1	200.875	0.103841	0.283163	0.366718	0.713829	0.972016
ENSMUSG00000027510.10	Rbm38	752.945	0.0786944	0.392069	0.200716	0.840921	0.990476
ENSMUSG00000027514.8	Zbp1	569.274	-0.106106	0.183299	-0.578868	0.562678	0.948039
ENSMUSG00000038400.8	Pmepa1	38.9371	-0.0848084	0.510275	-0.166201	0.867999	0.994762
ENSMUSG00000027519.4	Rab22a	326.107	-0.117766	0.213984	-0.550349	0.58208	0.953663
ENSMUSG00000054455.4	Vapb	219.642	-0.0678566	0.191326	-0.354664	0.722841	0.972386
ENSMUSG00000027522.8	Stx16	528.141	-0.447235	0.267319	-1.67304	0.09432	0.620779
ENSMUSG00000039263.10	Npepl1	201.378	0.0561391	0.228172	0.246039	0.805652	0.985011
ENSMUSG00000027523.12	Gnas	1914.99	-0.214797	0.194249	-1.10578	0.268821	0.838433
ENSMUSG00000090625.1	AF085738	125.571	-1.64803	0.584281	-2.82061	0.00479322	0.170156
ENSMUSG00000016253.6	Th1l	78.7836	-0.142347	0.294793	-0.482872	0.629186	0.960009
ENSMUSG00000016256.9	Ctsz	132.54	0.0783344	0.358589	0.218452	0.827077	0.987845
ENSMUSG00000016252.7	Atp5e	156.154	-0.302752	0.290822	-1.04102	0.297864	0.854616
ENSMUSG00000016257.9	Slmo2	110.42	0.523401	0.374459	1.39775	0.162188	0.739946
ENSMUSG00000050600.5	Zfp831	1198.3	0.0691024	0.166171	0.415851	0.677519	0.967482
ENSMUSG00000027524.3	Edn3	3.41448	0.811911	2.28738	0.354952	0.722625	NA
ENSMUSG00000090093.2	Gm14399	12.8744	-0.20172	0.650421	-0.310138	0.756456	0.979246
ENSMUSG00000078902.3	Gm14443	1.73123	1.35321	1.99349	0.678813	0.497256	NA
ENSMUSG00000078903.4	Gm14391	8.00001	0.422204	0.860109	0.490873	0.623516	0.958854
ENSMUSG00000078901.2	Gm14440	3.40548	-1.48723	1.32229	-1.12474	0.2607	NA
ENSMUSG00000078899.3	Gm4631	4.1129	0.93964	1.16127	0.809148	0.41843	0.910521
ENSMUSG00000078898.3	Gm4723	6.15403	0.722137	0.953796	0.757119	0.448978	0.919579
ENSMUSG00000078897.3	Gm4724	3.44166	0.641624	1.24575	0.515049	0.606519	NA
ENSMUSG00000078896.3	Gm8923	5.69913	0.138508	0.996405	0.139008	0.889444	0.997795
ENSMUSG00000078894.3	2210418O10Rik	2.34699	-1.69728	1.53284	-1.10727	0.268176	NA
ENSMUSG00000078893.3	Gm2004	1.65275	-0.122596	1.66987	-0.0734162	0.941475	NA
ENSMUSG00000078891.3	Gm11008	0.896158	-0.610071	1.96589	-0.310329	0.756311	NA
ENSMUSG00000078890.3	Gm11007	2.21122	0.264984	1.58025	0.167685	0.866831	NA
ENSMUSG00000090221.2	Gm4245	7.20381	-0.0774955	1.09171	-0.0709851	0.94341	1
ENSMUSG00000078888.3	Gm2007	2.10241	-0.0822308	1.594	-0.0515877	0.958857	NA
ENSMUSG00000078889.4	Gm14288	5.3416	-0.164648	0.934636	-0.176162	0.860166	0.993275
ENSMUSG00000078887.3	Gm6710	6.64815	0.190613	0.928038	0.205393	0.837265	0.989511
ENSMUSG00000089756.2	Gm8898	9.29932	0.606621	0.788491	0.769344	0.441689	0.916653
ENSMUSG00000078886.5	Gm2026	3.34044	0.970509	1.3146	0.738253	0.460361	NA
ENSMUSG00000078885.3	Gm14432	2.86476	0.397955	1.39793	0.284675	0.775894	NA
ENSMUSG00000078884.3	Gm14436	5.22339	0.497236	1.07135	0.464119	0.642562	0.962779
ENSMUSG00000078883.4	Gm14430	2.60268	1.05878	1.54774	0.684081	0.493924	NA
ENSMUSG00000078882.4	Gm14431	7.48138	0.0319841	0.850405	0.0376105	0.969998	1
ENSMUSG00000078881.4	Gm14434	3.2716	0.471346	1.28646	0.366389	0.714075	NA
ENSMUSG00000089951.2	Gm14435	1.37661	-0.00183931	2.17857	-0.000844276	0.999326	NA
ENSMUSG00000078880.4	Gm14308	4.67808	0.633934	1.11766	0.567198	0.57058	0.951249
ENSMUSG00000078879.4	Gm14306	5.79561	0.923853	1.18415	0.78018	0.435285	0.915768
ENSMUSG00000078878.3	Gm14305	4.0783	0.371208	1.15665	0.320933	0.748261	0.978727
ENSMUSG00000078877.4	Gm14295	10.4875	-1.86245	0.99159	-1.87825	0.0603475	0.53541
ENSMUSG00000074527.5	Gm14296	2.581	1.31126	1.51133	0.867624	0.3856	NA
ENSMUSG00000078875.3	Gm14419	1.79619	-0.101071	1.46157	-0.0691526	0.944868	NA
ENSMUSG00000078870.3	Gm14410	13.6535	-1.38599	0.714347	-1.94021	0.0523538	0.511299
ENSMUSG00000078867.3	Gm14418	0.91825	-0.817514	2.31312	-0.353425	0.72377	NA
ENSMUSG00000078866.3	Gm14420	13.0876	-1.47882	0.662893	-2.23085	0.025691	0.385274
ENSMUSG00000067480.6	Gm14403	12.8183	-0.0673738	0.764982	-0.0880724	0.929819	1
ENSMUSG00000078863.3	Gm14325	30.8141	-0.245111	0.466931	-0.52494	0.599625	0.954824
ENSMUSG00000074529.4	C330013J21Rik	1.60658	-3.90215	2.44221	-1.5978	0.110088	NA
ENSMUSG00000078862.3	Gm14326	28.18	0.118502	0.496429	0.23871	0.811331	0.985575
ENSMUSG00000074519.4	Etohi1	72.2426	-0.471051	0.429031	-1.09794	0.272231	0.840353
ENSMUSG00000078861.2	Zfp931	60.7537	-0.46233	0.467027	-0.989942	0.322203	0.868845
ENSMUSG00000049999.4	Ppp1r3d	0.952447	0	3.76909	0	1	NA
ENSMUSG00000070476.4	9030418K01Rik	5.02711	-0.0695744	1.90255	-0.036569	0.970829	1
ENSMUSG00000039117.9	Taf4a	419.883	0.176384	0.216658	0.814113	0.41558	0.909134
ENSMUSG00000039108.7	Lsm14b	174.493	-0.124083	0.175048	-0.708853	0.478416	0.929361
ENSMUSG00000027566.8	Psma7	287.963	0.240418	0.232741	1.03298	0.301612	0.857574
ENSMUSG00000039086.9	Ss18l1	54.0566	-0.322933	0.397706	-0.811989	0.416798	0.909841
ENSMUSG00000039069.10	Gtpbp5	91.7552	0.114318	0.422338	0.270679	0.786638	0.984481
ENSMUSG00000039050.8	Osbpl2	180.356	0.0716929	0.258885	0.276929	0.781834	0.984084
ENSMUSG00000039041.9	Adrm1	79.4768	0.205645	0.492661	0.417416	0.676374	0.967358
ENSMUSG00000015647.8	Lama5	2.23928	-2.67835	2.84336	-0.941963	0.346211	NA
ENSMUSG00000039001.6	Rps21	254.03	-0.739175	0.361941	-2.04226	0.0411262	0.472174
ENSMUSG00000038990.8	Cables2	189.712	0.0401751	0.221241	0.18159	0.855905	0.992802
ENSMUSG00000038963.9	Slco4a1	51.5126	0.15048	0.802582	0.187495	0.851273	0.992516
ENSMUSG00000027569.9	1600027N09Rik	123.838	0.00657245	0.25337	0.0259401	0.979305	1
ENSMUSG00000049401.9	Ogfr	249.579	0.132952	0.224596	0.591963	0.553876	0.948039
ENSMUSG00000027570.8	Col9a3	17.2234	0.723825	0.715155	1.01212	0.311479	0.863751
ENSMUSG00000038932.12	Tcfl5	1.46065	2.18124	4.08954	0.53337	0.593778	NA
ENSMUSG00000038914.9	Dido1	1244.13	0.0902692	0.164181	0.549815	0.582447	0.953663
ENSMUSG00000027573.5	2310003C23Rik	223.942	-0.0252585	0.204556	-0.123479	0.901728	0.998261
ENSMUSG00000023393.9	Slc17a9	168.115	-0.32912	0.314506	-1.04647	0.295345	0.852469
ENSMUSG00000038848.8	Ythdf1	392.146	-0.0815846	0.267537	-0.304946	0.760407	0.979895
ENSMUSG00000027575.10	Arfgap1	232.356	0.140008	0.256335	0.546192	0.584934	0.954377
ENSMUSG00000070461.2	9230112E08Rik	17.786	-0.338281	0.616634	-0.548592	0.583286	0.954319
ENSMUSG00000016356.10	Col20a1	23.9693	0.265858	0.552272	0.48139	0.63024	0.960009
ENSMUSG00000016344.8	Ppdpf	44.4374	-0.710832	0.456315	-1.55777	0.119289	0.675475
ENSMUSG00000027579.5	Srms	2.59923	0.106161	1.84063	0.0576764	0.954006	NA
ENSMUSG00000027580.10	BC006779	1790.24	0.112674	0.205468	0.548377	0.583433	0.954377
ENSMUSG00000038705.7	Gmeb2	251.037	-0.217885	0.170416	-1.27854	0.201058	0.77692
ENSMUSG00000038685.10	Rtel1	246.305	0.499037	0.293092	1.70267	0.0886307	0.610163
ENSMUSG00000038671.7	Arfrp1	204.264	-0.339717	0.309474	-1.09772	0.272325	0.840353
ENSMUSG00000027582.10	Zgpat	368.597	-0.107856	0.209554	-0.514694	0.606767	0.955924
ENSMUSG00000090077.1	Lime1	14.8527	0.544904	0.657732	0.82846	0.40741	0.905556
ENSMUSG00000027583.6	Zbtb46	59.4304	2.79405	1.74313	1.60289	0.108958	0.652718
ENSMUSG00000000827.10	Tpd52l2	159.781	0.196005	0.270351	0.725002	0.468451	0.924368
ENSMUSG00000000826.10	Dnajc5	914.239	0.039508	0.208377	0.189599	0.849624	0.992335
ENSMUSG00000089917.1	Uckl1	240.399	0.306259	0.418638	0.731562	0.464436	0.922849
ENSMUSG00000000823.9	Znf512b	276.981	0.0194582	0.350788	0.0554701	0.955764	1
ENSMUSG00000002455.8	Prpf6	446.614	0.123948	0.13605	0.911044	0.362272	0.891029
ENSMUSG00000038605.8	Samd10	48.4772	0.385192	0.466607	0.825517	0.409078	0.906478
ENSMUSG00000059540.8	Tcea2	34.966	0.214613	0.675632	0.317648	0.750752	0.978731
ENSMUSG00000002458.7	Rgs19	293.084	-0.145025	0.193978	-0.747637	0.454679	0.920323
ENSMUSG00000027589.8	Pcmtd2	443.345	-0.356065	0.287733	-1.23748	0.215908	0.795579
ENSMUSG00000038628.8	Polr3k	133.731	-0.253833	0.292123	-0.868923	0.384889	0.897923
ENSMUSG00000040374.7	Pxmp3	86.2608	-0.382032	0.257835	-1.48169	0.138422	0.708576
ENSMUSG00000043542.6	Fam164a	7.1306	0.223336	1.35431	0.164907	0.869017	0.994762
ENSMUSG00000040329.8	Il7	1.95038	0	2.51201	0	1	NA
ENSMUSG00000027500.8	Stmn2	2.68635	0	2.81314	0	1	NA
ENSMUSG00000040289.3	Hey1	11.2507	0.342352	1.33968	0.255548	0.7983	0.984481
ENSMUSG00000040269.5	Mrps28	24.7435	0.717937	0.543109	1.3219	0.1862	0.761673
ENSMUSG00000027506.9	Tpd52	157.397	0.166419	0.331461	0.502078	0.615612	0.958854
ENSMUSG00000069114.7	Zbtb10	445.733	0.229341	0.561304	0.408585	0.682844	0.967977
ENSMUSG00000040209.7	Zfp704	7.23337	-1.12078	1.24651	-0.899141	0.368577	0.893655
ENSMUSG00000027508.9	Pag1	1393.88	-0.217011	0.17736	-1.22356	0.221117	0.803005
ENSMUSG00000027533.9	Fabp5	40.0083	0.0408748	0.637935	0.0640737	0.948912	1
ENSMUSG00000049230.7	Gm9833	59.5487	-0.572583	0.54248	-1.05549	0.291201	0.850626
ENSMUSG00000027531.10	Impa1	278.955	-0.256926	0.19644	-1.30791	0.190903	0.76661
ENSMUSG00000039795.6	Zfand1	56.533	-0.333936	0.433623	-0.770107	0.441237	0.916653
ENSMUSG00000027536.5	Chmp4c	1.26369	0	2.86621	0	1	NA
ENSMUSG00000027534.9	Snx16	44.3809	0.805157	0.414568	1.94216	0.0521179	0.511299
ENSMUSG00000069106.2	Gm8910	19.4831	0.244677	0.569027	0.429992	0.667202	0.966085
ENSMUSG00000027550.7	Lrrcc1	331.062	0.146759	0.239517	0.612727	0.540057	0.945268
ENSMUSG00000027552.7	E2f5	50.9647	-0.345218	0.350545	-0.984804	0.32472	0.868884
ENSMUSG00000078784.2	1810022K09Rik	32.5644	0.0231968	0.475963	0.0487366	0.961129	1
ENSMUSG00000027555.8	Car13	0.919877	0	3.3171	0	1	NA
ENSMUSG00000027562.7	Car2	21.6297	-0.279817	0.75577	-0.370241	0.711203	0.971456
ENSMUSG00000078783.1	Gm9733	8.06783	4.20589	2.10855	1.99468	0.0460776	0.490451
ENSMUSG00000044138.7	Sirpb1a	48.6408	3.07528	1.17873	2.60897	0.00908141	0.236036
ENSMUSG00000078781.2	Sirpb1b	13.0606	1.80383	1.82712	0.98725	0.32352	0.868845
ENSMUSG00000074677.5	Sirpb1c	8.04643	2.28696	1.83416	1.24687	0.212445	0.793456
ENSMUSG00000078780.2	Gm5150	3.54889	0	2.55839	0	1	1
ENSMUSG00000047213.7	Ythdf3	1264.27	-0.0459684	0.120361	-0.381922	0.70252	0.97085
ENSMUSG00000027599.8	Armc1	179.446	-0.0809339	0.21591	-0.37485	0.707772	0.971456
ENSMUSG00000027601.7	Mtfr1	207.503	-0.102724	0.247484	-0.415074	0.678087	0.967482
ENSMUSG00000069094.6	Pde7a	992.894	0.267558	0.325884	0.821022	0.411634	0.907755
ENSMUSG00000082766.1	1700064H15Rik	2.07521	-1.4368	1.72142	-0.834655	0.403912	NA
ENSMUSG00000048106.4	4632415L05Rik	14.1142	-0.643447	0.640272	-1.00496	0.314916	0.865723
ENSMUSG00000003617.10	Cp	2.72142	-2.60245	1.83855	-1.41549	0.156926	NA
ENSMUSG00000027615.7	Hps3	649.427	0.274508	0.289295	0.948883	0.34268	0.878972
ENSMUSG00000002428.6	Hltf	607.743	-0.139383	0.180239	-0.773324	0.439331	0.916358
ENSMUSG00000019528.9	Gyg	144.933	-0.476571	0.246965	-1.92971	0.0536424	0.514579
ENSMUSG00000001865.1	Cpa3	0.950257	0.651873	3.10198	0.210148	0.833553	NA
ENSMUSG00000027630.8	Tbl1xr1	1352.61	0.0590818	0.15322	0.385601	0.699792	0.970342
ENSMUSG00000057036.5	Gm7536	1032.68	0.160083	0.865898	0.184875	0.853327	0.992708
ENSMUSG00000027699.9	Ect2	62.4266	0.69878	0.361226	1.93447	0.0530554	0.512658
ENSMUSG00000027698.8	Nceh1	178.667	-0.0739253	0.325821	-0.226889	0.82051	0.987675
ENSMUSG00000039304.5	Tnfsf10	209.379	-0.021405	0.258324	-0.0828608	0.933962	1
ENSMUSG00000039286.6	Fndc3b	53.8502	0.96502	0.811026	1.18987	0.234096	0.814204
ENSMUSG00000027695.9	Pld1	7.9814	0.783742	1.35372	0.578955	0.562619	0.948039
ENSMUSG00000027692.9	Tnik	1516.51	0.0297127	0.204054	0.145612	0.884227	0.997262
ENSMUSG00000070522.2	Gm6505	2.72848	-0.184949	1.26867	-0.145782	0.884094	NA
ENSMUSG00000050192.7	Eif5a2	73.3025	0.384987	0.371844	1.03535	0.300508	0.856584
ENSMUSG00000039221.5	Rpl22l1	196.676	-0.365203	0.302882	-1.20576	0.22791	0.808751
ENSMUSG00000037737.6	Arpm1	1.93512	-1.09655	2.03905	-0.537772	0.590735	NA
ENSMUSG00000037730.7	Mynn	282.881	-0.0118672	0.206952	-0.057343	0.954272	1
ENSMUSG00000027706.7	Sec62	677.063	0.0829989	0.204674	0.405517	0.685098	0.968405
ENSMUSG00000037661.8	Gpr160	9.90265	-1.44623	1.25067	-1.15636	0.247534	0.823664
ENSMUSG00000037652.8	Phc3	1541.19	-0.105352	0.188486	-0.558936	0.576206	0.952274
ENSMUSG00000037643.8	Prkci	85.6964	-0.245785	0.342794	-0.717005	0.473371	0.927272
ENSMUSG00000027660.9	Skil	1321.22	0.00591317	0.315285	0.018755	0.985037	1
ENSMUSG00000027663.6	Zmat3	177.569	-0.417489	0.222088	-1.87984	0.0601304	0.535124
ENSMUSG00000049507.2	4930429B21Rik	3.3472	2.40865	1.68463	1.42978	0.152781	NA
ENSMUSG00000027665.7	Pik3ca	800.144	-0.144108	0.189923	-0.758767	0.447992	0.919579
ENSMUSG00000027667.8	Zfp639	157.795	-0.211672	0.205467	-1.0302	0.302916	0.857574
ENSMUSG00000027668.7	Mfn1	142.756	-0.194082	0.283051	-0.685678	0.492916	0.93171
ENSMUSG00000027669.6	Gnb4	67.7289	-0.662219	0.37309	-1.77496	0.075905	0.580341
ENSMUSG00000027671.8	Actl6a	168.855	-0.332198	0.28586	-1.1621	0.245194	0.822336
ENSMUSG00000037531.7	Mrpl47	45.6894	-0.27237	0.341305	-0.798025	0.424856	0.913193
ENSMUSG00000027673.6	Ndufb5	135.611	-0.685451	0.24704	-2.77466	0.00552602	0.181552
ENSMUSG00000027677.10	Ttc14	769.333	0.137917	0.360209	0.382882	0.701808	0.970591
ENSMUSG00000027676.5	Ccdc39	1.30944	-3.17821	2.48115	-1.28094	0.200214	NA
ENSMUSG00000027680.8	Fxr1	697.751	0.198319	0.221495	0.895364	0.370593	0.893655
ENSMUSG00000027679.7	Dnajc19	55.0679	-0.456354	0.386903	-1.17951	0.238197	0.817982
ENSMUSG00000037400.10	Atp11b	2398.13	-0.0353148	0.138666	-0.254676	0.798973	0.984481
ENSMUSG00000027708.7	Dcun1d1	173.085	-0.582028	0.308147	-1.8888	0.0589191	0.533186
ENSMUSG00000027709.3	Mccc1	121.087	0.0736074	0.496876	0.14814	0.882232	0.996659
ENSMUSG00000027710.8	Acad9	96.4953	-0.197797	0.404094	-0.489484	0.624499	0.959518
ENSMUSG00000033883.6	D3Ertd254e	47.6477	0.195773	0.418103	0.468239	0.639613	0.96186
ENSMUSG00000027712.8	Anxa5	233.854	-0.214045	0.207573	-1.03118	0.302458	0.857574
ENSMUSG00000027713.5	1810062G17Rik	1.58595	0.726491	2.11114	0.344123	0.730754	NA
ENSMUSG00000027714.5	Exosc9	123.431	-0.00636139	0.229474	-0.0277216	0.977884	1
ENSMUSG00000027715.3	Ccna2	58.6217	0.0603618	0.582413	0.103641	0.917454	1
ENSMUSG00000037325.4	Bbs7	3.15225	0.110963	1.62995	0.0680774	0.945724	NA
ENSMUSG00000037270.10	4932438A13Rik	6706.26	0.0356498	0.277732	0.12836	0.897864	0.998072
ENSMUSG00000027719.8	Adad1	0.899356	-3.51308	2.80494	-1.25246	0.210401	NA
ENSMUSG00000027720.6	Il2	20.2981	1.50193	1.32845	1.13059	0.25823	0.833204
ENSMUSG00000027718.2	Il21	52.6313	0.877776	1.19143	0.73674	0.461281	0.922672
ENSMUSG00000045031.11	Cetn4	1.8295	0	2.22926	0	1	NA
ENSMUSG00000037225.6	Fgf2	4.57577	-1.11168	1.88972	-0.588277	0.556347	0.948039
ENSMUSG00000051444.9	Bbs12	23.6401	0.536637	0.77306	0.694173	0.487574	0.931401
ENSMUSG00000050174.9	Nudt6	56.2288	-0.131175	0.30395	-0.431568	0.666055	0.966085
ENSMUSG00000027722.8	Spata5	328.935	0.466792	0.253536	1.84113	0.0656031	0.551967
ENSMUSG00000037211.5	Spry1	118.009	2.4526	0.81839	2.99686	0.00272776	0.122758
ENSMUSG00000058174.7	Gm5148	26.2428	-1.19419	0.78718	-1.51704	0.129256	0.690866
ENSMUSG00000064315.5	Rpl21-ps10	3.13861	0.354354	1.07204	0.330543	0.74099	NA
ENSMUSG00000044864.10	Ankrd50	308.695	-0.614467	0.37742	-1.62807	0.10351	0.64061
ENSMUSG00000060798.4	Intu	12.909	-2.02568	0.912292	-2.22043	0.0263895	0.390213
ENSMUSG00000025757.7	Hspa4l	361.837	0.151132	0.403187	0.374843	0.707777	0.971456
ENSMUSG00000025758.5	Plk4	108.916	0.183056	0.38559	0.474742	0.634971	0.961399
ENSMUSG00000025759.6	Mfsd8	72.2596	0.330636	0.442097	0.747881	0.454532	0.920235
ENSMUSG00000037818.9	3110057O12Rik	76.7062	-0.512479	0.435602	-1.17648	0.239401	0.818646
ENSMUSG00000037814.8	Larp1b	129.931	0.184788	0.37634	0.491013	0.623417	0.958854
ENSMUSG00000049940.7	Pgrmc2	97.8867	-0.248826	0.237068	-1.0496	0.293902	0.852433
ENSMUSG00000025764.8	Phf17	347.941	-0.159005	0.201666	-0.788457	0.43043	0.914723
ENSMUSG00000059834.6	Sclt1	133.319	0.48922	0.298697	1.63785	0.101453	0.635706
ENSMUSG00000025766.8	D3Ertd751e	64.7992	-0.0440454	0.341957	-0.128804	0.897513	0.998072
ENSMUSG00000027737.5	Slc7a11	10.1578	1.86645	1.60747	1.16111	0.245596	0.822336
ENSMUSG00000023087.9	Ccrn4l	90.4906	-0.440825	0.509445	-0.865304	0.386872	0.897923
ENSMUSG00000037174.9	Elf2	721.249	-0.0504737	0.122552	-0.411855	0.680446	0.967977
ENSMUSG00000037161.7	4930583H14Rik	1.47678	-2.44557	2.21597	-1.10361	0.269762	NA
ENSMUSG00000037152.6	Ndufc1	49.2235	0.49147	0.353646	1.38972	0.164613	0.740822
ENSMUSG00000063273.6	Naa15	1168.94	0.0290951	0.140015	0.2078	0.835385	0.989511
ENSMUSG00000027739.8	Rab33b	274.679	-0.153641	0.372158	-0.412838	0.679725	0.967977
[truncated: 11,742 more rows]

## Sheet: Naïve vs memory
Ensembl ID	gene_symbol	baseMean	log2FoldChange	lfcSE	stat	pvalue	padj
ENSMUSG00000033845.7	Mrpl15	146.301	0.268108	0.168089	1.59503	0.110705	0.287175
ENSMUSG00000025903.8	Lypla1	538.732	0.0543371	0.201659	0.26945	0.787583	0.908253
ENSMUSG00000033813.8	Tcea1	135.551	-0.157628	0.140417	-1.12257	0.26162	0.498904
ENSMUSG00000062588.3	Gm6104	10.4386	-0.625354	0.476348	-1.31281	0.189247	0.409738
ENSMUSG00000033793.7	Atp6v1h	325.92	-0.194745	0.144749	-1.34541	0.178494	0.395112
ENSMUSG00000025907.7	Rb1cc1	1242.05	0.178853	0.132694	1.34787	0.177701	0.393946
ENSMUSG00000033740.10	St18	0.976629	-2.44197	1.78159	-1.37067	0.170478	0.383768
ENSMUSG00000051285.9	Pcmtd1	414.235	0.217656	0.140265	1.55175	0.120722	0.304257
ENSMUSG00000061024.7	Rrs1	92.877	0.389579	0.308282	1.26371	0.206334	0.432803
ENSMUSG00000025911.8	Adhfe1	5.85298	0.78961	0.910901	0.866846	0.386027	0.627329
ENSMUSG00000025912.9	Mybl1	29.2252	-0.90873	0.744601	-1.22043	0.222304	0.452752
ENSMUSG00000045210.8	Vcpip1	1050.76	0.0740416	0.098606	0.750883	0.452723	0.685412
ENSMUSG00000025915.7	Sgk3	263.479	0.613857	0.406912	1.50857	0.131408	0.322661
ENSMUSG00000046101.9	6030422M02Rik	20.0873	1.01181	0.676866	1.49485	0.134954	0.32918
ENSMUSG00000025917.3	Cops5	185.91	-0.130169	0.142242	-0.915124	0.360127	0.603677
ENSMUSG00000056763.9	Cspp1	376.134	-0.0318974	0.207435	-0.15377	0.877791	0.952516
ENSMUSG00000067851.5	Arfgef1	2141.29	-0.138404	0.118295	-1.16999	0.242006	0.477522
ENSMUSG00000048960.7	Prex2	1.07214	2.76357	2.1363	1.29363	0.195794	0.418813
ENSMUSG00000025938.9	Slco5a1	22.9458	-3.56534	1.56026	-2.2851	0.0223072	0.0900988
ENSMUSG00000042414.7	Prdm14	3.8112	0.55481	1.23181	0.450404	0.652419	0.831251
ENSMUSG00000005886.8	Ncoa2	2183.06	0.255185	0.0660148	3.86557	0.00011083	0.00115
ENSMUSG00000025935.4	Tram1	1088.94	-0.144525	0.157941	-0.915054	0.360163	0.603677
ENSMUSG00000025937.5	Lactb2	124.606	0.207452	0.229391	0.90436	0.365805	0.608462
ENSMUSG00000025932.7	Eya1	15.2898	-6.07147	1.30594	-4.64914	3.33329e-06	5.70002e-05
ENSMUSG00000032769.4	Trpa1	0.994761	-2.41377	2.09691	-1.15111	0.249687	0.48576
ENSMUSG00000025925.7	Terf1	240.278	-0.213262	0.199058	-1.07136	0.284008	0.523844
ENSMUSG00000067795.5	4930444P10Rik	1.01298	-0.119714	1.61062	-0.0743284	0.940749	0.978866
ENSMUSG00000043716.7	Rpl7	1015.85	1.04521	0.241291	4.33175	1.47928e-05	0.000207205
ENSMUSG00000025921.7	Rdh10	76.0766	-0.0114468	0.270817	-0.0422676	0.966285	0.988226
ENSMUSG00000025920.12	Stau2	13.6232	-1.19293	0.793424	-1.50352	0.132706	0.324993
ENSMUSG00000025939.10	Ube2w	159.261	0.0702445	0.245198	0.286481	0.77451	0.901453
ENSMUSG00000079658.3	Tceb1	171.474	0.152035	0.226555	0.671073	0.502174	0.725936
ENSMUSG00000025940.5	Tmem70	80.5728	-0.157124	0.222985	-0.704639	0.481035	0.708429
ENSMUSG00000025779.4	Ly96	16.9606	-1.51854	0.663493	-2.2887	0.0220967	0.0893999
ENSMUSG00000025929.4	Il17a	3.67538	-4.98788	1.35041	-3.6936	0.000221098	0.00207336
ENSMUSG00000041872.3	Il17f	1.10047	-3.24562	1.63029	-1.99082	0.0465008	0.155732
ENSMUSG00000041859.9	Mcm3	225.807	-0.402949	0.167119	-2.41115	0.0159024	0.0693548
ENSMUSG00000025931.8	Paqr8	59.9672	0.0406587	0.221956	0.183184	0.854654	0.940632
ENSMUSG00000041809.4	Efhc1	2.81646	-1.4754	0.932081	-1.58291	0.113442	0.292096
ENSMUSG00000041779.4	Tram2	130.37	-0.510255	0.219979	-2.31956	0.0203646	0.0839045
ENSMUSG00000025933.8	Tmem14a	4.67606	-0.334531	0.872655	-0.383349	0.701461	0.860771
ENSMUSG00000025934.9	Gsta3	1.88665	-0.696621	1.65548	-0.420796	0.673904	0.844083
ENSMUSG00000025936.8	Gm4956	66.3732	-2.75597	0.535292	-5.14854	2.62523e-07	6.15784e-06
ENSMUSG00000067750.3	Khdc1a	1.22165	-3.40676	2.28404	-1.49155	0.135818	0.330605
ENSMUSG00000028033.9	Kcnq5	80.4902	-3.00112	0.552841	-5.42853	5.68197e-08	1.57929e-06
ENSMUSG00000026158.5	Ogfrl1	71.6522	-3.11974	0.699393	-4.46064	8.17134e-06	0.000124152
ENSMUSG00000026156.8	B3gat2	12.5628	-1.32724	0.855965	-1.55058	0.121003	0.304727
ENSMUSG00000026155.7	Smap1	460.814	-0.854409	0.155112	-5.50835	3.62212e-08	1.05297e-06
ENSMUSG00000026154.3	1110058L19Rik	15.436	-0.119041	0.457513	-0.260193	0.794715	0.911956
ENSMUSG00000026153.8	Fam135a	11.1709	-3.62694	1.07913	-3.36098	0.000776659	0.00595181
ENSMUSG00000067736.1	Gm10222	55.6877	-1.14085	0.624139	-1.82788	0.067568	0.203254
ENSMUSG00000090378.1	Gm10925	444.582	-0.577348	0.502924	-1.14798	0.250976	0.487243
ENSMUSG00000073725.2	Lmbrd1	349.386	-0.369568	0.13161	-2.80805	0.00498431	0.0276731
ENSMUSG00000048874.8	Phf3	1734.04	0.356146	0.118168	3.0139	0.00257917	0.0162359
ENSMUSG00000026064.8	Ptp4a1	435.85	-0.490837	0.280309	-1.75106	0.0799363	0.228429
ENSMUSG00000026134.9	Prim2	67.1813	-0.317528	0.327052	-0.970879	0.331608	0.574612
ENSMUSG00000044744.5	1700001G17Rik	6.59939	-0.129601	0.742523	-0.174541	0.86144	0.944124
ENSMUSG00000004768.8	Rab23	68.0845	-0.86191	0.203647	-4.23236	2.31247e-05	0.000305339
ENSMUSG00000042215.7	Bag2	5.04851	-0.20148	0.899851	-0.223903	0.822832	0.925784
ENSMUSG00000042197.7	Zfp451	700.311	0.00620211	0.155755	0.0398196	0.968237	0.98874
ENSMUSG00000042182.9	Bend6	5.45974	1.39908	0.703993	1.98735	0.0468841	0.156778
ENSMUSG00000026131.9	Dst	433.327	-2.42421	0.360463	-6.72525	1.75288e-11	1.12622e-09
ENSMUSG00000042111.8	Ccdc115	66.2454	0.158503	0.299039	0.530042	0.596083	0.793149
ENSMUSG00000026127.7	Imp4	194.51	0.364527	0.171374	2.12708	0.0334133	0.12154
ENSMUSG00000026126.8	Ptpn18	251.404	0.538145	0.18818	2.85974	0.00423992	0.0243243
ENSMUSG00000026125.3	Prss39	1.67869	0.284114	1.41184	0.201236	0.840514	0.933818
ENSMUSG00000037509.10	Arhgef4	90.4007	0.0823369	0.214226	0.384346	0.700722	0.86034
ENSMUSG00000037503.6	Fam168b	1023.43	0.212996	0.105489	2.01913	0.0434742	0.147744
ENSMUSG00000026123.4	Plekhb2	388.013	-1.17744	0.250161	-4.70673	2.51725e-06	4.44163e-05
ENSMUSG00000045216.6	Hs6st1	150.493	0.491022	0.184796	2.6571	0.00788156	0.0397026
ENSMUSG00000037470.8	Uggt1	1273.78	-0.287687	0.159026	-1.80905	0.0704432	0.209557
ENSMUSG00000047180.6	Neurl3	333.946	0.14162	0.433467	0.326716	0.743883	0.885796
ENSMUSG00000037447.9	Arid5a	624.084	0.429024	0.332287	1.29112	0.196661	0.420028
ENSMUSG00000010453.5	4632411B12Rik	342.39	0.224088	0.14595	1.53538	0.124692	0.311343
ENSMUSG00000001143.7	Lman2l	155.534	-0.101044	0.305089	-0.331196	0.740497	0.883455
ENSMUSG00000037408.8	Cnnm4	135.402	-0.00194752	0.298872	-0.00651625	0.994801	0.998766
ENSMUSG00000001138.7	Cnnm3	183.465	0.0965095	0.223989	0.430868	0.666565	0.840099
ENSMUSG00000067653.5	Ankrd23	57.953	0.127679	0.250013	0.510689	0.609569	0.802725
ENSMUSG00000079610.3	Ankrd39	66.8571	0.139032	0.264598	0.525444	0.599274	0.795608
ENSMUSG00000026121.7	Sema4c	18.1341	-2.95528	0.762981	-3.87333	0.000107359	0.00111871
ENSMUSG00000061518.4	Cox5b	36.4073	0.215154	0.420121	0.512123	0.608565	0.802121
ENSMUSG00000037351.3	Actr1b	161.66	-0.0688363	0.135294	-0.50879	0.610899	0.803521
ENSMUSG00000026117.7	Zap70	632.328	-0.502049	0.168417	-2.98098	0.00287328	0.0177842
ENSMUSG00000026116.5	Tmem131	1145.92	0.0580371	0.189267	0.306641	0.759117	0.893769
ENSMUSG00000080054.2	Rpl12-ps1	12.786	1.10716	0.386634	2.86358	0.0041888	0.0240856
ENSMUSG00000050122.12	Vwa3b	4.55157	-0.149316	1.03683	-0.144012	0.885491	0.956285
ENSMUSG00000026114.8	Cnga3	0.894285	-2.94319	1.75164	-1.68025	0.0929088	0.254213
ENSMUSG00000026113.10	Inpp4a	717.499	-0.483362	0.194232	-2.48858	0.0128253	0.0584956
ENSMUSG00000026112.6	6330578E17Rik	517.223	0.0223117	0.184071	0.121212	0.903523	0.963612
ENSMUSG00000026111.9	Unc50	92.317	-0.299413	0.230712	-1.29778	0.194363	0.417118
ENSMUSG00000026110.9	Mgat4a	383.903	-0.074055	0.195414	-0.378964	0.704715	0.862204
ENSMUSG00000026090.9	2010300C02Rik	5.73611	-1.43139	0.745611	-1.91975	0.0548896	0.175601
ENSMUSG00000060771.7	Tsga10	33.0281	0.652635	0.442754	1.47404	0.140472	0.338144
ENSMUSG00000037216.4	Lipt1	11.2103	0.470266	0.446478	1.05328	0.292213	0.532342
ENSMUSG00000026088.9	Mitd1	131.787	-0.0357842	0.221961	-0.161218	0.871921	0.949858
ENSMUSG00000026087.5	Mrpl30	116.512	0.615057	0.216269	2.84394	0.00445597	0.02531
ENSMUSG00000058407.6	Txndc9	224.268	0.111446	0.151592	0.735166	0.462238	0.693679
ENSMUSG00000026083.7	Eif5b	866.494	0.295726	0.112637	2.62547	0.00865306	0.0426828
ENSMUSG00000026082.6	Rev1	242.641	0.379098	0.183626	2.06452	0.0389688	0.136418
ENSMUSG00000037138.9	Aff3	961.234	0.345231	0.127649	2.70453	0.00684015	0.0355187
ENSMUSG00000026080.7	Chst10	180.619	0.13045	0.227615	0.573115	0.566567	0.773099
ENSMUSG00000026078.5	Pdcl3	103.293	0.0423489	0.167986	0.252098	0.800966	0.914625
ENSMUSG00000026077.9	Npas2	16.6978	-1.85641	0.576015	-3.22285	0.00126921	0.00890657
ENSMUSG00000073702.4	Rpl31	84.4461	0.406324	0.322471	1.26003	0.207658	0.434195
ENSMUSG00000003134.5	Tbc1d8	350.546	-4.7034	0.888482	-5.29375	1.19836e-07	3.08348e-06
ENSMUSG00000003135.9	D1Bwg0212e	201.743	-0.306749	0.215045	-1.42644	0.153741	0.358964
ENSMUSG00000048234.8	Rnf149	166.125	-0.98619	0.282144	-3.49534	0.000473455	0.00393429
ENSMUSG00000057173.7	Rfx8	0.652295	-2.49718	1.76388	-1.41573	0.156855	NA
ENSMUSG00000026074.7	Map4k4	1580.02	0.311969	0.111792	2.79061	0.00526083	0.0289452
ENSMUSG00000026073.7	Il1r2	53.19	-3.34982	0.811201	-4.12946	3.63618e-05	0.000448404
ENSMUSG00000026072.6	Il1r1	13.8706	-4.11271	0.86896	-4.7329	2.21332e-06	3.98061e-05
ENSMUSG00000070942.3	Il1rl2	51.7054	0.595612	0.270856	2.199	0.027878	0.1062
ENSMUSG00000026069.9	Il1rl1	72.1609	-8.32437	1.25612	-6.62707	3.42422e-11	2.03764e-09
ENSMUSG00000026070.8	Il18r1	964.825	-1.76527	0.167102	-10.564	4.37488e-26	2.58599e-23
ENSMUSG00000026068.5	Il18rap	371.9	-3.75922	0.83181	-4.51932	6.20391e-06	9.84906e-05
ENSMUSG00000026062.7	Slc9a2	3.11373	-0.578066	1.43934	-0.401618	0.687965	0.851399
ENSMUSG00000041945.6	Mfsd9	7.88293	-0.503802	0.708643	-0.71094	0.477121	0.705242
ENSMUSG00000060679.7	Mrps9	183.92	0.224684	0.178459	1.25902	0.208023	0.434522
ENSMUSG00000079587.1	Gpr45	3.04949	-2.34356	0.972685	-2.40937	0.0159801	0.0695911
ENSMUSG00000070939.2	Tgfbrap1	228.027	-0.0392274	0.123827	-0.316791	0.751402	0.890298
ENSMUSG00000041878.3	8430432A02Rik	1.65024	1.52303	2.46057	0.618975	0.535933	0.7514
ENSMUSG00000010290.7	AI597479	94.9291	0.202908	0.236937	0.856383	0.391786	0.632457
ENSMUSG00000008136.8	Fhl2	7.95554	-2.77219	0.840842	-3.29692	0.000977506	0.00718662
ENSMUSG00000066877.5	Nck2	186.443	-0.21554	0.208765	-1.03246	0.301859	0.542282
ENSMUSG00000057363.6	Uxs1	70.6801	-0.519919	0.285331	-1.82216	0.0684309	0.205362
ENSMUSG00000041763.7	Tpp2	1529.15	0.10605	0.135911	0.78029	0.43522	0.670468
ENSMUSG00000047343.4	A530098C11Rik	3.51116	-0.501562	1.12996	-0.443875	0.657133	0.83432
ENSMUSG00000091844.1	Gm8251	42.4845	0.622628	0.501964	1.24038	0.214833	0.442467
ENSMUSG00000026049.5	1700029F09Rik	114.42	0.516678	0.293007	1.76337	0.0778386	0.224208
ENSMUSG00000026047.7	Kdelc1	37.2419	-1.18187	0.377672	-3.12936	0.00175188	0.011701
ENSMUSG00000041684.5	Bivm	57.3769	-0.614732	0.214571	-2.86494	0.00417092	0.0240244
ENSMUSG00000026048.9	Ercc5	274.994	0.223229	0.123712	1.80442	0.0711652	0.211209
ENSMUSG00000025995.9	Wdr75	248.2	0.380179	0.160409	2.37006	0.0177854	0.0757779
ENSMUSG00000025993.4	Slc40a1	69.2342	-2.6384	0.465666	-5.66586	1.46291e-08	4.74254e-07
ENSMUSG00000025986.5	Slc39a10	255.757	0.257759	0.138665	1.85886	0.0630466	0.193809
ENSMUSG00000026107.5	Obfc2a	1146.07	-0.54438	0.295081	-1.84485	0.0650594	0.197958
ENSMUSG00000018417.8	Myo1b	23.8176	-3.18041	0.961374	-3.30819	0.000939011	0.00694391
ENSMUSG00000062939.5	Stat4	1031.16	-0.583783	0.268839	-2.17149	0.0298938	0.111955
ENSMUSG00000078291.1	Gm3940	3.83078	-0.15031	0.652843	-0.23024	0.817906	0.922812
ENSMUSG00000026104.7	Stat1	2971.33	0.0892064	0.128524	0.694084	0.48763	0.713343
ENSMUSG00000026103.8	Gls	2972.41	-0.294379	0.216598	-1.3591	0.174114	0.388716
ENSMUSG00000002881.8	Nab1	666.539	-0.117896	0.16527	-0.713353	0.475627	0.704422
ENSMUSG00000043015.8	Tmem194b	334.392	-0.0501999	0.135312	-0.370993	0.710643	0.865193
ENSMUSG00000041439.8	Mfsd6	323.203	-0.0248381	0.192565	-0.128986	0.897369	0.960945
ENSMUSG00000026102.2	Inpp1	266.521	0.0988109	0.185833	0.53172	0.59492	0.792437
ENSMUSG00000041426.6	Hibch	66.3423	-0.0149768	0.264267	-0.0566731	0.954806	0.983742
ENSMUSG00000043629.6	1700019D03Rik	13.7925	-2.87996	0.853867	-3.37285	0.00074395	0.00573585
ENSMUSG00000060715.3	1700019A02Rik	3.90661	1.20453	0.805906	1.49463	0.135011	0.329191
ENSMUSG00000026098.7	Pms1	152.787	0.179808	0.25774	0.697632	0.485407	0.711735
ENSMUSG00000026097.3	Ormdl1	154.173	0.11703	0.165565	0.706853	0.479658	0.707517
ENSMUSG00000026096.7	Osgepl1	69.4415	-0.175584	0.200792	-0.874458	0.381869	0.623519
ENSMUSG00000026095.6	Asnsd1	285.055	0.136856	0.157564	0.868577	0.385078	0.626421
ENSMUSG00000026094.8	Stk17b	5963.83	0.467006	0.195786	2.38529	0.0170659	0.0733114
ENSMUSG00000042807.9	Hecw2	4.5325	-0.142157	0.792691	-0.179335	0.857675	0.941874
ENSMUSG00000025983.5	Ccdc150	2.00473	-1.64602	1.25902	-1.30738	0.191084	0.412125
ENSMUSG00000041303.6	Gtf3c3	161.91	-0.00216814	0.133186	-0.016279	0.987012	0.995728
ENSMUSG00000073678.2	Pgap1	49.4361	-0.326943	0.371452	-0.880175	0.378764	0.620208
ENSMUSG00000052331.7	Ankrd44	2725.69	0.0530664	0.119872	0.442691	0.657989	0.834954
ENSMUSG00000025982.7	Sf3b1	6720.57	0.184998	0.13969	1.32435	0.185387	0.404561
ENSMUSG00000025981.7	Coq10b	369.826	-0.122865	0.4287	-0.2866	0.774419	0.901453
ENSMUSG00000025980.8	Hspd1	354.413	0.124095	0.212328	0.584449	0.558918	0.766794
ENSMUSG00000073676.4	Hspe1	488.962	0.25582	0.24529	1.04293	0.29698	0.536944
ENSMUSG00000025979.7	Mob4	313.545	0.0719852	0.166675	0.431891	0.665821	0.839761
ENSMUSG00000025978.8	Rftn2	33.6528	1.04869	0.355253	2.95196	0.00315763	0.0192157
ENSMUSG00000046994.8	Mars2	93.1587	0.504809	0.227424	2.21968	0.0264405	0.10215
ENSMUSG00000025977.9	Boll	33.8682	1.84171	0.406086	4.53529	5.75255e-06	9.19838e-05
ENSMUSG00000038349.8	Plcl1	38.0725	-1.16954	0.332455	-3.51788	0.000435017	0.00365946
ENSMUSG00000038331.8	Satb2	2.07833	-3.06865	1.2915	-2.37604	0.0174997	0.0748487
ENSMUSG00000038323.2	1700066M21Rik	51.9941	-0.433801	0.323813	-1.33967	0.180354	0.39759
ENSMUSG00000048495.9	1110034B05Rik	57.8502	-0.10331	0.406868	-0.253915	0.799562	0.914135
ENSMUSG00000025971.5	9430016H08Rik	63.2953	0.343119	0.395125	0.868381	0.385186	0.626421
ENSMUSG00000038305.7	Spats2l	5.9957	1.34628	0.788872	1.70659	0.0878978	0.244041
ENSMUSG00000054770.9	Kctd18	161.68	-0.335511	0.262487	-1.2782	0.201179	0.425913
ENSMUSG00000026039.8	Sgol2	31.4363	-2.48061	0.569292	-4.35736	1.31639e-05	0.000186599
ENSMUSG00000079554.1	Aox3l1	2.08635	0.519857	1.55284	0.334779	0.737792	0.882175
ENSMUSG00000051223.8	Bzw1	905.544	0.326038	0.15515	2.10144	0.0356022	0.1275
ENSMUSG00000026034.10	Clk1	7069.33	0.0952072	0.168182	0.566096	0.571329	0.775785
ENSMUSG00000026035.9	Ppil3	98.5221	0.0778558	0.219032	0.355454	0.72225	0.872694
ENSMUSG00000026036.10	Nif3l1	72.881	-0.0877809	0.348826	-0.251647	0.801314	0.914792
ENSMUSG00000026037.8	Orc2	190.679	0.548268	0.198088	2.7678	0.00564353	0.0305671
ENSMUSG00000038174.8	Fam126b	242.43	0.0121408	0.158798	0.0764547	0.939057	0.978438
ENSMUSG00000026032.8	Ndufb3	54.2344	-0.489201	0.223348	-2.19031	0.028502	0.107921
ENSMUSG00000059647.4	Gm10068	80.3425	-0.292491	0.370924	-0.788548	0.430376	0.666596
ENSMUSG00000026031.9	Cflar	899.087	0.224488	0.159286	1.40934	0.158735	0.366375
ENSMUSG00000026029.8	Casp8	570.421	0.23447	0.166101	1.41161	0.158066	0.365344
ENSMUSG00000026028.6	Trak2	574.496	0.325896	0.106433	3.06199	0.00219873	0.0141268
ENSMUSG00000026027.7	Stradb	54.0001	-0.033441	0.306279	-0.109185	0.913056	0.968027
ENSMUSG00000038079.7	Als2cr4	13.1563	-1.01865	0.521692	-1.95258	0.0508689	0.166708
ENSMUSG00000079550.2	Mpp4	1.90663	1.02097	1.24252	0.821693	0.411252	0.648478
ENSMUSG00000026024.8	Als2	162.682	-0.631185	0.234243	-2.69457	0.00704793	0.0364104
ENSMUSG00000041075.7	Fzd7	16.5317	0.0381416	1.01158	0.0377049	0.969923	0.989509
ENSMUSG00000047361.8	Gm973	1.39844	-1.87698	1.59784	-1.1747	0.240115	0.475229
ENSMUSG00000026021.9	Sumo1	130.221	0.104173	0.239481	0.434993	0.663567	0.838586
ENSMUSG00000026020.2	Nop58	504.61	0.449967	0.161285	2.78989	0.00527265	0.0289922
ENSMUSG00000067336.4	Bmpr2	101.232	-0.994436	0.31795	-3.12764	0.00176213	0.0117499
ENSMUSG00000041040.6	Fam117b	738.299	0.147855	0.188166	0.785768	0.432004	0.668241
ENSMUSG00000026018.6	Ica1l	8.72942	-1.79564	0.761578	-2.35779	0.0183841	0.0777126
ENSMUSG00000026019.9	Wdr12	106.477	0.686418	0.276394	2.48347	0.0130108	0.0592502
ENSMUSG00000026017.5	Carf	69.685	-0.0917312	0.297675	-0.308159	0.757961	0.893242
ENSMUSG00000073664.4	Nbeal1	642.869	-0.0702666	0.160753	-0.43711	0.662031	0.837779
ENSMUSG00000049439.7	Cyp20a1	41.4571	-0.622947	0.271237	-2.29669	0.0216367	0.0880007
ENSMUSG00000026782.8	Abi2	187.903	-1.65684	0.256661	-6.45537	1.07952e-10	5.69739e-09
ENSMUSG00000026014.7	Raph1	65.6694	-1.67244	0.378676	-4.41655	1.00288e-05	0.000148324
ENSMUSG00000026012.2	Cd28	3132.16	-0.1804	0.209755	-0.860053	0.38976	0.630506
ENSMUSG00000026011.6	Ctla4	792.218	-1.40735	0.725417	-1.94006	0.0523727	0.170283
ENSMUSG00000026009.8	Icos	898.455	-1.56794	0.320003	-4.89975	9.59578e-07	1.87403e-05
ENSMUSG00000052062.7	Pard3b	2.79297	-1.87968	1.29131	-1.45563	0.145495	0.34641
ENSMUSG00000025969.9	Nrp2	9.86072	-4.16774	0.789886	-5.27639	1.31756e-07	3.33776e-06
ENSMUSG00000040865.8	Ino80d	1670.82	0.0697211	0.111539	0.625082	0.531917	0.74778
ENSMUSG00000025968.9	Ndufs1	288.359	0.0504473	0.146597	0.344122	0.730754	0.878003
ENSMUSG00000025967.9	Eef1b2	2569.99	1.09243	0.177502	6.15447	7.53293e-10	3.3479e-08
ENSMUSG00000027520.8	Zdbf2	2.60717	-3.41297	1.32747	-2.57102	0.0101399	0.0483884
ENSMUSG00000025964.7	Adam23	296.061	-3.33645	1.06863	-3.12216	0.00179528	0.0119459
ENSMUSG00000025962.8	Fastkd2	102.401	-0.124596	0.175342	-0.710585	0.477341	0.705383
ENSMUSG00000025959.6	Klf7	434.954	1.07879	0.122178	8.82967	1.04987e-18	2.35662e-16
ENSMUSG00000025958.7	Creb1	1166.23	-0.0589016	0.132369	-0.444979	0.656335	0.833724
ENSMUSG00000025956.4	Mettl21a	30.7071	-0.643912	0.255723	-2.51801	0.0118019	0.0548007
ENSMUSG00000070871.4	Ccnyl1	40.2994	-0.349354	0.486122	-0.718656	0.472353	0.701913
ENSMUSG00000045005.8	Fzd5	187.633	-0.709563	0.489805	-1.44866	0.147431	0.349401
ENSMUSG00000051344.7	Plekhm3	427.586	-2.0833	0.47215	-4.41236	1.02249e-05	0.000150471
ENSMUSG00000025950.9	Idh1	34.8037	-0.273242	0.357657	-0.763979	0.44488	0.679212
ENSMUSG00000025949.9	Pikfyve	464.36	-0.109542	0.152996	-0.715981	0.474003	0.703101
ENSMUSG00000015222.10	Mtap2	26.7326	-2.78751	0.619133	-4.50228	6.72268e-06	0.000105405
ENSMUSG00000055567.8	Unc80	1.3403	4.22502	1.89808	2.22594	0.0260179	0.100891
ENSMUSG00000026005.9	Rpe	280.551	-0.0332491	0.160223	-0.207517	0.835606	0.9308
ENSMUSG00000026004.8	1110028C15Rik	308.065	-0.293399	0.219178	-1.33863	0.180691	0.398091
ENSMUSG00000026003.5	Acadl	207.094	-0.264569	0.149685	-1.7675	0.0771443	0.223092
ENSMUSG00000026000.10	Lancl1	103.846	0.387855	0.179053	2.16614	0.0303005	0.113143
ENSMUSG00000025997.7	Ikzf2	1222.69	-4.00231	0.51174	-7.82099	5.24105e-15	5.91972e-13
ENSMUSG00000053153.7	Spag16	1.01258	0.0617362	2.58971	0.0238391	0.980981	0.993701
ENSMUSG00000026196.7	Bard1	72.0747	-1.37368	0.270148	-5.08491	3.67803e-07	8.20409e-06
ENSMUSG00000026192.7	Atic	290.783	0.142722	0.163682	0.871944	0.383239	0.624917
ENSMUSG00000026193.8	Fn1	1.43645	-1.26835	2.10578	-0.602319	0.546962	0.759595
ENSMUSG00000039395.7	Mreg	41.6423	-3.35479	1.07512	-3.1204	0.00180604	0.0119949
ENSMUSG00000026189.7	Pecr	3.26087	0.500848	0.890916	0.562172	0.573999	0.777685
ENSMUSG00000026187.8	Xrcc5	183.735	0.237002	0.173894	1.36291	0.172911	0.387083
ENSMUSG00000039354.9	Smarcal1	150.708	-0.324897	0.122216	-2.65839	0.00785156	0.039622
ENSMUSG00000046330.9	Rpl37a	115.95	1.11328	0.403818	2.75689	0.00583532	0.0313474
ENSMUSG00000055322.7	Tns1	143.433	-2.35239	0.487651	-4.82392	1.40762e-06	2.63861e-05
ENSMUSG00000048480.4	Cxcr1	1.81199	4.13656	1.34384	3.07817	0.00208276	0.0134892
ENSMUSG00000006304.8	Arpc2	1970.02	-0.0343217	0.0709442	-0.483784	0.628539	0.815408
ENSMUSG00000064272.3	Gpbar1	1.91698	0.521242	1.58484	0.328893	0.742237	0.884668
ENSMUSG00000006299.6	Aamp	245.709	0.253475	0.157027	1.61422	0.106481	0.28011
ENSMUSG00000026179.8	Pnkd	19.2625	-0.0253256	0.38975	-0.0649791	0.948191	0.981473
ENSMUSG00000006301.10	Tmbim1	24.8786	-1.52866	0.760957	-2.00887	0.0445508	0.150616
ENSMUSG00000026177.5	Slc11a1	9.11628	-1.42503	0.762779	-1.8682	0.0617336	0.191051
ENSMUSG00000026176.7	Ctdsp1	290.99	0.156512	0.145442	1.07611	0.28188	0.522153
ENSMUSG00000026175.6	Vil1	2.28266	-0.974279	1.37853	-0.706753	0.47972	0.70755
ENSMUSG00000033364.6	Usp37	427.183	-0.0753489	0.163704	-0.460275	0.645319	0.826659
ENSMUSG00000026174.8	Rqcd1	208.648	-0.0980005	0.160976	-0.60879	0.542664	0.756572
ENSMUSG00000026173.9	Plcd4	4.44752	0.40993	0.809034	0.506691	0.612371	0.804491
ENSMUSG00000026135.10	Zfp142	404.925	0.0393164	0.179211	0.219386	0.82635	0.927227
ENSMUSG00000026172.6	Bcs1l	33.2347	0.49197	0.409888	1.20025	0.230041	0.46188
ENSMUSG00000026171.6	Rnf25	80.6429	0.173438	0.378267	0.458507	0.646588	0.827269
ENSMUSG00000033276.11	Stk36	0.539042	-2.24438	2.69482	-0.832849	0.40493	NA
ENSMUSG00000033257.8	Ttll4	424.422	0.349523	0.13518	2.58562	0.00972052	0.0467011
ENSMUSG00000026170.5	Cyp27a1	37.1176	-3.46682	0.893159	-3.88152	0.000103804	0.00108727
ENSMUSG00000026167.8	Wnt10a	3.32923	-4.85565	1.31068	-3.70469	0.000211646	0.0020038
ENSMUSG00000026162.5	Nhej1	9.06161	0.582661	0.685353	0.850163	0.395235	0.634832
ENSMUSG00000026205.6	Slc23a3	23.9016	-0.181433	0.724398	-0.25046	0.802231	0.914912
ENSMUSG00000033159.7	1810031K17Rik	385.972	0.161826	0.221261	0.731384	0.464545	0.695285
ENSMUSG00000049339.9	Fam134a	244.667	-0.032222	0.204655	-0.157445	0.874894	0.951153
ENSMUSG00000026197.5	Zfand2b	76.0637	0.171553	0.244286	0.702262	0.482516	0.709612
ENSMUSG00000026198.9	Abcb6	22.9709	0.0338269	0.693242	0.0487953	0.961082	0.986345
ENSMUSG00000033124.8	Atg9a	120.91	-0.0653198	0.258907	-0.252291	0.800816	0.914534
ENSMUSG00000026200.7	Glb1l	68.4897	-0.281859	0.478194	-0.589425	0.555576	0.764771
ENSMUSG00000026201.6	Stk16	105.231	0.118681	0.188805	0.628589	0.529618	0.746105
ENSMUSG00000026202.7	Tuba4a	648.356	0.35843	0.456367	0.785399	0.43222	0.668245
ENSMUSG00000026203.9	Dnajb2	38.2978	0.0311652	0.23764	0.131145	0.895661	0.959915
ENSMUSG00000026204.8	Ptprn	1.20485	-0.283547	1.39723	-0.202935	0.839186	0.932879
ENSMUSG00000026209.8	Dnpep	63.4301	-0.0772924	0.264848	-0.291836	0.770412	0.899465
ENSMUSG00000026207.9	Speg	1.41058	-1.15447	1.36425	-0.846233	0.397423	0.637033
ENSMUSG00000033021.10	Gmppa	111.331	0.0323714	0.223981	0.144527	0.885084	0.955917
ENSMUSG00000032997.10	Chpf	73.7507	-0.288714	0.360524	-0.800819	0.423236	0.659512
ENSMUSG00000026211.10	Obsl1	0.666324	-2.52689	2.123	-1.19024	0.233951	NA
ENSMUSG00000051703.8	Tmem198	8.08075	-0.465351	0.708247	-0.657046	0.511151	0.731792
ENSMUSG00000026213.9	Stk11ip	109.426	-0.197625	0.236999	-0.833866	0.404356	0.642456
ENSMUSG00000032908.8	Sgpp2	2.47343	0.830718	1.22946	0.675676	0.499246	0.723123
ENSMUSG00000026245.9	Farsb	261.794	0.330899	0.181755	1.82057	0.0686719	0.205772
ENSMUSG00000012187.7	Mogat1	13.8758	0.648058	0.803526	0.806518	0.419944	0.656596
ENSMUSG00000032883.9	Acsl3	90.255	1.33667	0.200471	6.66767	2.59894e-11	1.61144e-09
ENSMUSG00000079470.2	Utp14b	149.428	1.18616	0.386703	3.06738	0.00215945	0.01393
ENSMUSG00000072978.2	Gm5830	18.1433	0.112492	0.524893	0.214314	0.830302	0.92865
ENSMUSG00000054702.8	Ap1s3	120.968	-0.950195	0.216244	-4.39408	1.11243e-05	0.000161298
ENSMUSG00000073643.4	Wdfy1	117.202	-1.10576	0.243328	-4.54434	5.51068e-06	8.85955e-05
ENSMUSG00000026248.8	Mrpl44	31.8719	-0.0861613	0.312449	-0.275761	0.782732	0.905357
ENSMUSG00000026249.4	Serpine2	3.50516	-0.130523	1.02453	-0.127397	0.898626	0.960945
ENSMUSG00000043230.2	Fam124b	23.8036	-2.41599	0.638079	-3.78635	0.000152873	0.00151278
ENSMUSG00000004364.8	Cul3	1598.97	0.119567	0.0940778	1.27094	0.203749	0.429159
ENSMUSG00000090637.1	Gm6189	1.32775	-3.53696	1.84368	-1.91842	0.055058	0.176013
ENSMUSG00000038608.8	Dock10	4836.08	-0.565193	0.190408	-2.96832	0.00299432	0.0183986
ENSMUSG00000055980.2	Irs1	2.95567	2.22817	1.17872	1.89034	0.0587131	0.184341
ENSMUSG00000026142.8	Rhbdd1	135.211	-0.230348	0.208995	-1.10217	0.270387	0.508622
ENSMUSG00000026150.7	Mff	338.058	0.0186712	0.132904	0.140486	0.888276	0.957411
ENSMUSG00000026159.6	Agfg1	947.568	-0.143754	0.116644	-1.23241	0.217794	0.446284
ENSMUSG00000045658.8	Pid1	26.0844	-1.36538	0.672709	-2.02967	0.0423898	0.145003
ENSMUSG00000026219.8	Trip12	3387.22	-0.0875194	0.0876916	-0.998036	0.318262	0.560562
ENSMUSG00000073633.3	Fbxo36	3.80991	-0.619891	0.805191	-0.769869	0.441378	0.675961
ENSMUSG00000026220.5	Slc16a14	1.02123	-3.14694	2.38157	-1.32137	0.186377	0.40573
ENSMUSG00000052477.9	C130026I21Rik	34.8581	-1.29327	0.484122	-2.67138	0.00755401	0.0384708
ENSMUSG00000089844.1	A530032D15Rik	0.888786	-0.370258	1.46071	-0.253477	0.799899	0.914193
ENSMUSG00000070034.7	Sp110	444.651	-0.0983507	0.177356	-0.554539	0.57921	0.781469
ENSMUSG00000070031.5	Sp140	129.855	-0.590496	0.263815	-2.2383	0.0252015	0.0987296
ENSMUSG00000026222.9	Sp100	3565.95	0.267945	0.142026	1.8866	0.0592145	0.185161
ENSMUSG00000052760.8	A630001G21Rik	234.32	-0.772397	0.2539	-3.04213	0.00234913	0.0149308
ENSMUSG00000036707.9	Cab39	1277.9	-0.0149336	0.123963	-0.120468	0.904112	0.963731
ENSMUSG00000026223.9	Itm2c	309.971	-0.793317	0.156256	-5.07704	3.83352e-07	8.50812e-06
ENSMUSG00000026224.5	4933407L21Rik	1.49662	-1.87147	1.27534	-1.46743	0.14226	0.341534
ENSMUSG00000049608.7	Gpr55	32.046	-3.83087	0.560642	-6.83301	8.3152e-12	5.58535e-10
ENSMUSG00000026229.10	Psmd1	313.682	-0.122253	0.115998	-1.05392	0.291919	0.531971
ENSMUSG00000062590.7	Armc9	40.7919	0.133547	0.339828	0.392985	0.694331	0.855515
ENSMUSG00000026234.6	Ncl	4944.74	0.453211	0.252029	1.79825	0.0721369	0.212881
ENSMUSG00000026238.8	Ptma	1101.06	0.266195	0.209138	1.27282	0.203082	0.42821
ENSMUSG00000026239.8	Pde6d	49.2456	-0.232924	0.259112	-0.898931	0.36869	0.610455
ENSMUSG00000026240.6	Cops7b	65.5137	-0.269184	0.202861	-1.32694	0.184529	0.403379
ENSMUSG00000053333.8	Dis3l2	189.126	0.00638703	0.176844	0.0361168	0.971189	0.989625
ENSMUSG00000026247.7	Ecel1	6.20044	-5.7477	1.39383	-4.12368	3.72866e-05	0.000457264
ENSMUSG00000026254.10	Eif4e2	454.758	0.0203364	0.144313	0.140919	0.887934	0.957246
ENSMUSG00000048000.8	Gigyf2	921.807	0.129651	0.122558	1.05788	0.290112	0.530531
ENSMUSG00000079436.3	Kcnj13	1.37968	2.74631	1.79987	1.52584	0.12705	0.314881
ENSMUSG00000026288.8	Inpp5d	1082.23	-0.76627	0.194957	-3.93045	8.47857e-05	0.000920138
ENSMUSG00000026289.8	Atg16l1	433.346	-0.0232818	0.212835	-0.109389	0.912894	0.968027
ENSMUSG00000073623.3	5830472F04Rik	6.45708	0.53362	0.906347	0.588759	0.556023	0.765041
ENSMUSG00000056055.6	Sag	42.0075	0.208675	0.26865	0.776753	0.437305	0.672394
ENSMUSG00000070738.4	Dgkd	1400.71	0.642867	0.114897	5.59518	2.20391e-08	6.71511e-07
ENSMUSG00000005501.7	Usp40	138.498	-0.135724	0.209669	-0.647324	0.517422	0.73657
ENSMUSG00000090124.1	Ugt1a7c	5.10266	-1.35551	1.34399	-1.00857	0.313182	0.554755
ENSMUSG00000054545.10	Ugt1a6a	1.01642	-2.51521	2.08059	-1.20889	0.226704	0.458554
ENSMUSG00000090145.1	Ugt1a6b	0.598599	-2.38104	3.04088	-0.78301	0.433621	NA
ENSMUSG00000089943.1	Ugt1a5	1.25239	-3.45369	1.90601	-1.812	0.0699869	0.208585
ENSMUSG00000081984.2	Dnajb3	0.949189	0.903199	1.66209	0.543413	0.586846	0.786645
ENSMUSG00000079429.3	Heatr7b1	7.90393	-0.0693807	0.950751	-0.0729746	0.941826	0.978981
ENSMUSG00000044783.9	Hjurp	946.85	-0.0360904	0.114298	-0.315758	0.752187	0.890396
ENSMUSG00000049866.6	Arl4c	1593.52	0.638563	0.261471	2.44219	0.0145983	0.0649454
ENSMUSG00000036206.6	Sh3bp4	45.5663	-4.72769	0.841357	-5.61913	1.91925e-08	5.99192e-07
ENSMUSG00000055013.7	Agap1	11.8654	-1.75457	1.04412	-1.68043	0.0928744	0.254179
ENSMUSG00000034432.5	Cops8	153.037	0.112044	0.188475	0.594477	0.552193	0.762845
ENSMUSG00000026305.8	Lrrfip1	1779.3	-0.0686423	0.0806538	-0.851073	0.394729	0.634666
ENSMUSG00000070732.1	Rbm44	14.1615	-0.452597	0.553348	-0.817925	0.4134	0.650521
ENSMUSG00000034353.7	Ramp1	93.9924	0.757899	0.416475	1.8198	0.0687901	0.205928
ENSMUSG00000034343.7	Ube2f	138.081	-0.651024	0.164605	-3.95507	7.6511e-05	0.000845866
ENSMUSG00000026307.6	Scly	101.586	-0.987989	0.333967	-2.95835	0.00309293	0.0189062
ENSMUSG00000049515.5	Espnl	1.58323	-3.77201	1.55587	-2.42438	0.0153346	0.0673922
ENSMUSG00000047443.8	Fam132b	2.77889	0.883882	1.24286	0.711166	0.476982	0.705153
ENSMUSG00000026309.7	Ilkap	191.56	0.343009	0.176573	1.94259	0.0520652	0.169501
ENSMUSG00000067071.2	Hes6	36.1023	-0.0534143	0.435752	-0.12258	0.90244	0.963097
ENSMUSG00000055866.7	Per2	46.1004	-0.345069	0.322232	-1.07087	0.284228	0.524035
ENSMUSG00000034292.7	Traf3ip1	49.1826	-0.200488	0.333165	-0.601767	0.547329	0.759867
ENSMUSG00000026311.9	Asb1	71.718	-0.723684	0.256486	-2.82153	0.0047795	0.0267491
ENSMUSG00000073617.2	Hdac4	81.8451	0.591163	0.236407	2.50061	0.0123978	0.0569858
ENSMUSG00000026260.6	Ndufa10	314.383	0.475122	0.119149	3.98763	6.67357e-05	0.00075138
ENSMUSG00000073616.4	Myeov2	122.95	0.171293	0.214071	0.800169	0.423613	0.659732
ENSMUSG00000044055.5	Otos	1.25992	2.23881	2.12419	1.05396	0.291903	0.531971
ENSMUSG00000034220.6	Gpc1	36.2597	-2.31834	0.470187	-4.93069	8.19398e-07	1.63263e-05
ENSMUSG00000034212.6	Ankmy1	1.59837	-0.334459	1.41698	-0.236036	0.813405	0.920887
ENSMUSG00000047067.6	Dusp28	24.8698	0.0391129	0.359549	0.108783	0.913374	0.968249
ENSMUSG00000026269.7	Rnpepl1	304.251	-0.119661	0.120294	-0.994741	0.319862	0.562264
ENSMUSG00000026270.5	Capn10	38.2565	0.258889	0.265029	0.976832	0.328652	0.571316
ENSMUSG00000026271.9	Gpr35	66.9327	-3.89877	1.13045	-3.44885	0.00056298	0.00454736
ENSMUSG00000014602.8	Kif1a	0.75998	-2.72413	1.7586	-1.54904	0.121373	NA
ENSMUSG00000047793.7	Sned1	4.88958	-4.89994	1.36615	-3.58667	0.000334928	0.00293008
ENSMUSG00000026273.7	Mterfd2	35.5309	-0.310806	0.420817	-0.738577	0.460164	0.692002
ENSMUSG00000026274.5	Pask	10.6609	-1.1542	0.543982	-2.12176	0.0338582	0.12278
ENSMUSG00000026275.7	Ppp1r7	204.475	0.36658	0.185583	1.97529	0.0482349	0.159878
ENSMUSG00000034107.4	Ano7	1.30914	0.836217	2.16749	0.385799	0.699646	0.859555
ENSMUSG00000034088.9	Hdlbp	888.043	-0.224902	0.16967	-1.32553	0.184997	0.403809
ENSMUSG00000090489.1	Gm17415	2.28633	1.00626	1.18178	0.851484	0.3945	0.634446
ENSMUSG00000026276.10	Sept2	547.031	-0.366848	0.223184	-1.6437	0.100238	0.268183
ENSMUSG00000034066.6	Farp2	33.7255	-0.700987	0.351781	-1.99268	0.0462968	0.155195
ENSMUSG00000026277.7	Stk25	308.011	0.346727	0.174857	1.98291	0.047377	0.15792
ENSMUSG00000026279.7	Thap4	59.8973	-0.475471	0.30481	-1.55989	0.118785	0.300636
ENSMUSG00000026280.10	Atg4b	155.637	-0.304607	0.232273	-1.31142	0.189717	0.410312
ENSMUSG00000026281.9	Dtymk	124.124	0.16547	0.223874	0.739118	0.459835	0.691742
ENSMUSG00000026283.7	Ing5	179.534	0.218417	0.165019	1.32359	0.18564	0.404866
ENSMUSG00000073609.3	D2hgdh	123.926	0.28116	0.187866	1.4966	0.134497	0.328337
ENSMUSG00000034005.7	Gal3st2	0.677286	-2.54604	1.80773	-1.40841	0.159009	NA
ENSMUSG00000026285.6	Pdcd1	90.3935	-2.88634	0.895239	-3.2241	0.00126368	0.00887481
ENSMUSG00000051185.8	Fam174a	64.5483	-0.426146	0.263683	-1.61613	0.106067	0.27927
ENSMUSG00000040710.4	St8sia4	1742.18	-0.947433	0.194201	-4.87862	1.06831e-06	2.05916e-05
ENSMUSG00000044768.10	D1Ertd622e	125.245	0.0121206	0.188845	0.0641826	0.948825	0.981537
ENSMUSG00000040648.7	Ppip5k2	606.994	-0.132525	0.139625	-0.949146	0.342546	0.585957
ENSMUSG00000026333.8	Gin1	79.1599	-0.0152186	0.355891	-0.0427619	0.965891	0.988154
ENSMUSG00000026335.9	Pam	55.2896	0.429836	0.266634	1.61208	0.106944	0.280996
ENSMUSG00000047496.5	Rnf152	4.48451	-2.62725	1.09302	-2.40366	0.0162317	0.0706001
ENSMUSG00000056536.7	Pign	201.456	-0.222334	0.18281	-1.2162	0.223908	0.454766
ENSMUSG00000026319.6	2310035C23Rik	764.624	-0.109737	0.120329	-0.91198	0.361779	0.604773
ENSMUSG00000026321.6	Tnfrsf11a	23.6229	-1.71942	1.07065	-1.60596	0.108284	0.283214
ENSMUSG00000038866.9	Zcchc2	572.202	-0.178448	0.128178	-1.39219	0.163865	0.374365
ENSMUSG00000044340.6	Phlpp1	173.185	-0.775311	0.252987	-3.06462	0.00217946	0.0140285
ENSMUSG00000057329.6	Bcl2	1013.37	1.13377	0.284929	3.97912	6.91717e-05	0.000775361
ENSMUSG00000009905.4	Kdsr	193.414	0.224709	0.124371	1.80676	0.0707994	0.210382
ENSMUSG00000009907.10	Vps4b	516.455	-0.075063	0.0947502	-0.79222	0.428233	0.664673
ENSMUSG00000067001.5	Serpinb7	1.95248	2.33504	2.04951	1.13932	0.25457	0.491539
ENSMUSG00000062345.4	Serpinb2	4.88418	-3.889	1.53055	-2.54092	0.0110561	0.0519634
ENSMUSG00000038702.5	Dsel	66.8784	-1.12645	0.351602	-3.20376	0.00135644	0.00942917
ENSMUSG00000026374.8	Tsn	300.589	0.119518	0.157527	0.75871	0.448026	0.681727
ENSMUSG00000026377.6	Mki67ip	130.933	0.229916	0.246743	0.931806	0.351437	0.594292
ENSMUSG00000064302.6	Clasp1	515.97	-0.126975	0.215456	-0.589333	0.555638	0.764771
ENSMUSG00000073596.1	2900060B14Rik	0.930415	-0.251827	1.693	-0.148746	0.881754	0.953806
ENSMUSG00000079361.1	Gm11102	3.90515	-0.0508085	0.830765	-0.0611587	0.951233	0.982262
ENSMUSG00000004451.8	Ralb	48.732	-0.496198	0.276042	-1.79754	0.0722494	0.213036
ENSMUSG00000026383.8	Epb4.1l5	16.2003	-0.542662	0.539021	-1.00676	0.314052	0.555853
ENSMUSG00000026384.7	Ptpn4	416.286	-1.08534	0.176428	-6.15173	7.66416e-10	3.39771e-08
ENSMUSG00000036975.5	Tmem177	18.5883	-0.457509	0.542193	-0.843812	0.398774	0.638326
ENSMUSG00000050777.7	Tmem37	2.32154	-4.33596	1.41661	-3.0608	0.00220743	0.0141776
ENSMUSG00000026385.9	Dbi	70.7726	-0.0132746	0.167691	-0.0791609	0.936905	0.977992
ENSMUSG00000026388.9	3110009E18Rik	19.5846	0.873664	0.621118	1.4066	0.159546	0.367433
ENSMUSG00000026389.10	Steap3	1.82708	-1.43414	1.47753	-0.970628	0.331733	0.574644
ENSMUSG00000026390.1	Marco	0.976268	-3.07581	2.98529	-1.03032	0.302859	0.543253
ENSMUSG00000003721.8	Insig2	87.9957	-0.531801	0.27625	-1.92507	0.0542207	0.174184
ENSMUSG00000026339.12	Ccdc93	355.213	0.0351671	0.169288	0.207735	0.835436	0.9308
ENSMUSG00000001674.5	Ddx18	111.188	0.330398	0.238427	1.38574	0.165826	0.376951
ENSMUSG00000036815.8	Dpp10	3.37676	-1.37519	1.54592	-0.889564	0.3737	0.615518
ENSMUSG00000026341.9	Actr3	2105.41	0.198328	0.17504	1.13305	0.257195	0.494108
ENSMUSG00000026342.4	Slc35f5	9.4988	-0.686318	1.00791	-0.680929	0.495916	0.720531
ENSMUSG00000049690.8	Nckap5	1.47624	-3.68333	1.62062	-2.27279	0.0230391	0.0922863
ENSMUSG00000036155.7	Mgat5	249.761	-0.791772	0.217036	-3.64811	0.000264175	0.00241226
ENSMUSG00000026347.7	Tmem163	22.5577	-3.21505	0.963348	-3.33737	0.000845763	0.00636854
ENSMUSG00000026349.8	Ccnt2	1006.71	-0.205603	0.251111	-0.818774	0.412915	0.65027
ENSMUSG00000051590.2	Ysk4	21.9946	-1.28486	0.771941	-1.66445	0.0960232	0.259966
ENSMUSG00000036104.5	Rab3gap1	518.878	0.135992	0.153304	0.887073	0.375039	0.616928
ENSMUSG00000036086.9	Zranb3	35.3025	-0.20059	0.333399	-0.601654	0.547405	0.759879
ENSMUSG00000056211.6	R3hdm1	877.584	0.119893	0.181252	0.661468	0.508312	0.730164
ENSMUSG00000026353.3	Ubxn4	729.613	-0.252408	0.183296	-1.37705	0.168497	0.381015
ENSMUSG00000026354.8	Lct	4.92415	-0.714165	0.888575	-0.80372	0.421559	0.658228
ENSMUSG00000026355.4	Mcm6	513.704	-0.748065	0.179453	-4.1686	3.0648e-05	0.000388756
ENSMUSG00000026356.9	Dars	481.954	0.332981	0.138098	2.4112	0.0159003	0.0693548
ENSMUSG00000045382.6	Cxcr4	1419.58	0.504619	0.375279	1.34465	0.178739	0.395339
ENSMUSG00000026401.8	Daf2	3.13563	4.43806	1.29505	3.42694	0.000610423	0.00485627
ENSMUSG00000026399.6	Cd55	473.652	1.9241	0.14142	13.6055	3.71314e-42	1.3169e-38
ENSMUSG00000026409.7	Pfkfb2	152.17	0.393864	0.171737	2.29342	0.021824	0.0885392
ENSMUSG00000046404.4	Yod1	135.372	0.374192	0.180102	2.07767	0.0377397	0.133235
ENSMUSG00000042510.6	AA986860	2.8726	0.714323	1.08325	0.659428	0.509621	0.730862
ENSMUSG00000026417.7	Pigr	0.852789	0.559013	2.20848	0.253121	0.800174	0.914201
ENSMUSG00000042474.5	Faim3	16.6601	0.834033	0.992175	0.84061	0.400566	0.639596
ENSMUSG00000016529.5	Il10	27.3655	-3.27621	0.765451	-4.2801	1.86806e-05	0.000253648
ENSMUSG00000016528.3	Mapkapk2	339.731	-1.19872	0.242601	-4.94111	7.7679e-07	1.56e-05
ENSMUSG00000016526.7	Dyrk3	11.1489	-4.02201	1.07264	-3.74964	0.000177087	0.00171788
ENSMUSG00000026427.9	Eif2d	146.432	-0.112496	0.215181	-0.522799	0.601114	0.797036
ENSMUSG00000026430.9	Rassf5	1378.68	0.147937	0.13299	1.11239	0.265971	0.503787
ENSMUSG00000042349.7	Ikbke	1441.49	0.577911	0.190835	3.02833	0.00245906	0.015546
ENSMUSG00000026425.8	Srgap2	562.257	-0.245056	0.0892705	-2.74509	0.00604934	0.0323139
ENSMUSG00000055184.4	Fam72a	13.1919	-0.00538776	0.654282	-0.00823462	0.99343	0.998271
ENSMUSG00000004552.10	Ctse	176.522	0.222062	0.156237	1.42132	0.155225	0.36095
ENSMUSG00000052688.6	5430435G22Rik	3.91454	-4.03169	1.46155	-2.7585	0.00580676	0.0312413
ENSMUSG00000042268.4	Slc26a9	1.2061	-3.38319	2.48615	-1.36081	0.173573	0.387995
ENSMUSG00000013275.9	Slc41a1	202.754	-0.816156	0.182053	-4.48308	7.35734e-06	0.000113946
ENSMUSG00000026433.7	Rab7l1	53.9047	-0.170982	0.27276	-0.626861	0.530751	0.746909
ENSMUSG00000026434.6	Nucks1	1093.21	0.0782656	0.158787	0.492897	0.622085	0.811493
ENSMUSG00000026435.8	Slc45a3	2.4895	-2.78319	1.34661	-2.06681	0.038752	0.135889
ENSMUSG00000026436.9	Elk4	1741.42	0.411546	0.0954829	4.31016	1.63138e-05	0.00022601
ENSMUSG00000059149.10	Mfsd4	42.5206	0.579396	0.594249	0.975006	0.329557	0.57216
ENSMUSG00000009772.9	Nuak2	40.9476	-1.64201	0.587715	-2.79389	0.00520779	0.0286711
ENSMUSG00000042066.9	Tmcc2	8.30107	-1.21399	1.04576	-1.16087	0.245695	0.48177
ENSMUSG00000042046.8	Dstyk	117.342	0.101468	0.203435	0.498774	0.617939	0.808881
ENSMUSG00000026439.8	Rbbp5	277.495	0.243016	0.170374	1.42636	0.153763	0.358964
ENSMUSG00000048174.1	Tmem81	39.8105	0.82946	0.289553	2.86462	0.00417504	0.0240377
ENSMUSG00000054387.6	Mdm4	1192.48	0.354189	0.172413	2.05431	0.0399459	0.138682
ENSMUSG00000026447.10	Pik3c2b	65.2264	0.666571	0.323725	2.05906	0.0394881	0.137585
ENSMUSG00000046062.4	Ppp1r15b	1000.84	0.0092405	0.167729	0.0550918	0.956065	0.984262
ENSMUSG00000041757.8	Plekha6	7.5228	0.182142	0.705327	0.258238	0.796223	0.912739
ENSMUSG00000090553.1	Snrpe	109.609	0.350511	0.327603	1.06992	0.284653	0.524442
ENSMUSG00000026464.6	Zc3h11a	1148.37	0.0322874	0.100037	0.322755	0.746881	0.88766
ENSMUSG00000051998.7	Lax1	410.733	-1.05435	0.251864	-4.18618	2.83685e-05	0.000363302
ENSMUSG00000091176.1	Gm17678	1.8238	-3.40228	1.27356	-2.67147	0.00755192	0.0384708
ENSMUSG00000026463.10	Atp2b4	442.234	-3.42447	0.813544	-4.20932	2.56141e-05	0.000333491
ENSMUSG00000020423.6	Btg2	1929.38	-0.195124	0.311073	-0.627261	0.530488	0.74668
ENSMUSG00000073559.1	Gm8618	1.22404	0.721823	1.17303	0.615349	0.538324	0.753375
ENSMUSG00000026458.6	Ppfia4	66.0868	-2.81025	1.04298	-2.69443	0.00705089	0.0364104
ENSMUSG00000042305.6	Tmem183a	184.523	-0.0182621	0.201459	-0.0906494	0.927771	0.974547
ENSMUSG00000026456.11	Cyb5r1	72.2305	0.262003	0.229195	1.14314	0.252979	0.489772
ENSMUSG00000026457.8	Adipor1	359.92	0.0321725	0.171749	0.187322	0.851408	0.938931
ENSMUSG00000026455.8	Klhl12	103.252	0.599623	0.18327	3.27179	0.00106867	0.00775082
ENSMUSG00000042229.7	Rabif	137.115	0.0983586	0.161313	0.609739	0.542035	0.756336
ENSMUSG00000042207.10	Kdm5b	832.573	0.542767	0.114479	4.74119	2.12468e-06	3.83675e-05
ENSMUSG00000073557.4	Ppp1r12b	278.415	0.0744441	0.197231	0.377446	0.705842	0.862866
ENSMUSG00000026429.7	Ube2t	21.7802	-0.376948	0.318381	-1.18395	0.236432	0.470081
ENSMUSG00000066885.5	Ptprv	4.3469	-2.13801	0.903049	-2.36754	0.0179067	0.076094
ENSMUSG00000031506.5	Ptpn7	534.323	-0.649183	0.182392	-3.55927	0.000371884	0.00319817
ENSMUSG00000026426.4	Arl8a	95.5395	-0.329532	0.204282	-1.61313	0.106717	0.280566
ENSMUSG00000041926.9	Rnpep	120.069	-1.01107	0.190169	-5.31669	1.05671e-07	2.75568e-06
ENSMUSG00000062580.3	Timm17a	38.3601	0.0877296	0.377587	0.232342	0.816272	0.922287
ENSMUSG00000041889.7	Shisa4	4.49015	-0.625876	1.02494	-0.610648	0.541433	0.755764
ENSMUSG00000041879.7	Ipo9	562.13	-0.141588	0.124575	-1.13657	0.255717	0.492573
ENSMUSG00000009418.8	Nav1	265.459	-3.34816	1.09539	-3.05659	0.00223868	0.0143419
ENSMUSG00000054412.4	Gm4793	2.94953	-2.24573	1.42602	-1.57482	0.115298	0.295246
ENSMUSG00000026421.8	Csrp1	190.135	0.510434	0.225775	2.26081	0.023771	0.0944709
ENSMUSG00000041801.5	Phlda3	2.76083	-0.77016	0.95483	-0.806593	0.419901	0.656596
ENSMUSG00000041782.8	Lad1	10.1797	-1.22859	0.95235	-1.29006	0.197029	0.420598
ENSMUSG00000026411.11	Tmem9	32.3362	0.31709	0.360135	0.880474	0.378603	0.620094
ENSMUSG00000026407.10	Cacna1s	5.80567	-5.66207	1.00319	-5.64407	1.66081e-08	5.28746e-07
ENSMUSG00000041642.11	Kif21b	4070.33	0.445509	0.141338	3.15208	0.00162112	0.0109681
ENSMUSG00000087230.2	2310006M14Rik	0.890914	-0.292944	1.68159	-0.174206	0.861703	0.944134
ENSMUSG00000052759.6	Gpr25	1.22269	-3.40635	1.60269	-2.12539	0.0335539	0.121929
ENSMUSG00000041570.8	Camsap2	496.07	0.61388	0.127172	4.82716	1.38496e-06	2.60717e-05
ENSMUSG00000026404.6	Ddx59	46.555	0.258979	0.238075	1.08781	0.27668	0.516013
ENSMUSG00000041498.7	Kif14	26.8386	-3.37458	0.424409	-7.95125	1.84643e-15	2.2897e-13
ENSMUSG00000041483.8	Zfp281	696.256	0.896541	0.122067	7.34464	2.06316e-13	1.82604e-11
ENSMUSG00000051480.2	A130050O07Rik	12.3147	-0.835168	0.658286	-1.2687	0.204548	0.430285
ENSMUSG00000026395.8	Ptprc	16319.6	3.56514e-05	0.0840322	0.000424258	0.999661	0.999887
ENSMUSG00000026394.4	Atp6v1g3	1.77323	-3.94226	1.60119	-2.46208	0.0138135	0.0621934
ENSMUSG00000026393.3	Nek7	957.577	-0.904894	0.193481	-4.67691	2.91233e-06	5.05822e-05
ENSMUSG00000079283.1	2310009B15Rik	6.80559	0.476904	0.800074	0.596075	0.551125	0.762269
ENSMUSG00000056268.8	Dennd1b	1235.37	-0.0932438	0.103398	-0.901797	0.367165	0.609409
ENSMUSG00000033964.7	Zbtb41	274.553	-0.0737634	0.113273	-0.651198	0.514919	0.734598
ENSMUSG00000033952.8	Aspm	64.3849	-2.99218	0.515816	-5.80086	6.59745e-09	2.34454e-07
ENSMUSG00000026365.9	Cfh	0.663104	-2.51878	2.12358	-1.1861	0.235582	NA
ENSMUSG00000026361.7	Cdc73	626.067	0.146741	0.109482	1.34033	0.180139	0.397215
ENSMUSG00000033849.2	B3galt2	10.5439	-1.63175	0.793633	-2.05605	0.0397775	0.138309
ENSMUSG00000018196.11	Glrx2	76.9417	0.50759	0.207922	2.44125	0.0146363	0.0650817
ENSMUSG00000018199.8	Trove2	65.5622	-0.63911	0.255394	-2.50245	0.0123337	0.0567203
ENSMUSG00000018189.6	Uchl5	156.334	0.0816171	0.164887	0.494988	0.620609	0.810581
ENSMUSG00000026360.3	Rgs2	1843.94	-0.172477	0.423729	-0.407045	0.683975	0.849584
ENSMUSG00000026358.6	Rgs1	1515.7	-2.61771	0.389988	-6.71229	1.91596e-11	1.22215e-09
ENSMUSG00000026357.3	Rgs18	41.5659	-2.898	1.11676	-2.595	0.00945899	0.0457546
ENSMUSG00000090323.1	Gm5263	9.48432	0.518294	0.887169	0.584211	0.559078	0.766873
ENSMUSG00000056220.8	Pla2g4a	13.5643	-3.569	1.08438	-3.29128	0.000997319	0.00730502
ENSMUSG00000032487.7	Ptgs2	115.565	-3.70291	0.979792	-3.77929	0.000157278	0.00155117
ENSMUSG00000006010.8	BC003331	155.847	-0.0385227	0.122335	-0.314895	0.752841	0.890525
ENSMUSG00000006005.9	Tpr	4491.9	0.419204	0.0960439	4.36472	1.27287e-05	0.000181008
ENSMUSG00000006014.9	Prg4	43.8217	-0.31761	0.552545	-0.574812	0.565419	0.772047
ENSMUSG00000066842.11	Hmcn1	1.6067	3.39154	1.5144	2.23952	0.0251222	0.0984946
ENSMUSG00000023150.8	Ivns1abp	2146.85	-0.482375	0.212921	-2.26551	0.0234816	0.0935348
ENSMUSG00000052748.7	1200016B10Rik	519.237	0.0755722	0.159537	0.473696	0.635717	0.819926
ENSMUSG00000053286.5	1190005F20Rik	309.468	-0.287215	0.16177	-1.77545	0.0758234	0.220314
ENSMUSG00000026484.7	Rnf2	540.959	0.358271	0.156727	2.28595	0.0222571	0.0899668
ENSMUSG00000026483.7	Fam129a	451.912	-3.54328	0.434584	-8.15328	3.54195e-16	4.94563e-14
ENSMUSG00000043019.5	Edem3	464.708	0.250082	0.194163	1.288	0.197747	0.421582
ENSMUSG00000032666.10	1700025G04Rik	147.051	0.656849	0.291533	2.25309	0.0242538	0.095841
ENSMUSG00000014980.8	Tsen15	19.8561	0.427861	0.377824	1.13244	0.257452	0.494304
ENSMUSG00000026482.7	Rgl1	87.5322	-3.20274	1.02403	-3.12758	0.00176252	0.0117499
ENSMUSG00000008475.7	Arpc5	888.08	-0.169641	0.107225	-1.5821	0.113626	0.292375
ENSMUSG00000026480.6	Ncf2	24.6532	-3.47508	0.777932	-4.46708	7.92951e-06	0.000121468
ENSMUSG00000042772.8	Smg7	1178.17	0.154807	0.0867059	1.78543	0.0741914	0.216923
ENSMUSG00000042751.8	Nmnat2	31.5109	-2.05132	0.601635	-3.40957	0.000650647	0.00512203
ENSMUSG00000026479.6	Lamc2	2.32821	-4.32757	1.1384	-3.80144	0.000143855	0.00143799
ENSMUSG00000026478.8	Lamc1	89.1583	-3.75939	0.689983	-5.44852	5.07896e-08	1.42508e-06
ENSMUSG00000073538.3	E330020D12Rik	9.24516	-0.23321	0.782924	-0.297871	0.765801	0.89779
ENSMUSG00000042708.6	1700012A16Rik	1.96427	-3.55813	1.40898	-2.52533	0.0115588	0.0539544
ENSMUSG00000042699.5	Dhx9	2309.35	-0.00799573	0.121304	-0.0659147	0.947446	0.981436
ENSMUSG00000042684.7	Npl	4.05756	-1.9276	1.49209	-1.29188	0.196399	0.419556
ENSMUSG00000042671.6	Rgs8	1.24716	-2.80568	1.44928	-1.93591	0.0528785	0.171488
ENSMUSG00000026475.7	Rgs16	95.9693	-3.45699	0.708146	-4.88175	1.05151e-06	2.03119e-05
ENSMUSG00000066800.3	Rnasel	299.263	-0.160842	0.153355	-1.04882	0.294261	0.534487
ENSMUSG00000045968.6	5830403L16Rik	2.52	0.428336	1.12432	0.380972	0.703224	0.861599
ENSMUSG00000026473.9	Glul	358.48	0.104983	0.420419	0.24971	0.802811	0.915279
ENSMUSG00000078493.2	A930039A15Rik	11.8146	-0.339599	1.06093	-0.320097	0.748895	0.888811
ENSMUSG00000004110.7	Cacna1e	288.917	-5.88051	1.11461	-5.27584	1.32151e-07	3.343e-06
ENSMUSG00000056708.4	Ier5	913.999	-0.267482	0.39281	-0.680944	0.495907	0.720531
ENSMUSG00000026471.8	Mr1	62.7123	-0.300322	0.278612	-1.07792	0.281069	0.521305
ENSMUSG00000026470.8	Stx6	198.885	-0.457771	0.166994	-2.74123	0.00612088	0.0326048
ENSMUSG00000033722.2	BC034090	1.24859	-1.50432	1.40505	-1.07065	0.284327	0.524114
ENSMUSG00000026469.8	Xpr1	675.867	-0.0187034	0.164392	-0.113773	0.909418	0.966281
ENSMUSG00000033701.7	Acbd6	95.2601	0.122547	0.144953	0.84542	0.397877	0.637472
ENSMUSG00000033684.8	Qsox1	162.267	-0.220511	0.139477	-1.58098	0.113882	0.292762
ENSMUSG00000033671.10	Cep350	2631.45	0.206209	0.0774766	2.66157	0.00777777	0.0393504
ENSMUSG00000026466.9	Tor1aip1	923.024	-0.170291	0.130425	-1.30566	0.191667	0.413031
ENSMUSG00000050565.8	Tor1aip2	532.093	0.218401	0.260069	0.839779	0.401032	0.639929
ENSMUSG00000026601.6	9430070O13Rik	2.89544	0.503898	0.892858	0.564366	0.572505	0.77667
ENSMUSG00000078193.1	Gm2000	497.435	0.73955	0.275145	2.68785	0.00719128	0.0369739
ENSMUSG00000026600.6	Soat1	297.465	-0.752538	0.240232	-3.13254	0.00173299	0.0116185
ENSMUSG00000026596.7	Abl2	495.93	0.367111	0.104114	3.52605	0.000421808	0.00356186
ENSMUSG00000060519.5	Tor3a	100.639	-1.88249	0.174447	-10.7911	3.79048e-27	3.0553e-24
ENSMUSG00000033557.11	Fam20b	257.607	-0.245919	0.138708	-1.77292	0.0762418	0.221167
ENSMUSG00000026594.7	Ralgps2	339.194	0.522083	0.155089	3.36635	0.000761697	0.0058559
ENSMUSG00000033544.6	Angptl1	1.54328	-0.222164	1.5946	-0.139322	0.889195	0.957732
ENSMUSG00000070565.5	Rasal2	55.4228	-3.02464	1.02829	-2.94141	0.00326718	0.01974
ENSMUSG00000049881.7	2810025M15Rik	3.06271	-1.96431	1.26667	-1.55077	0.120957	0.304682
ENSMUSG00000033488.5	BC026585	4.28951	-1.92286	0.971755	-1.97875	0.0478438	0.15905
ENSMUSG00000026589.8	Sec16b	5.86844	-1.27146	0.736117	-1.72725	0.0841219	0.236764
ENSMUSG00000040782.7	Rfwd2	166.48	-0.372548	0.231703	-1.60787	0.107863	0.282323
ENSMUSG00000090394.1	4930523C07Rik	982.276	0.942653	0.0941217	10.0153	1.30616e-23	5.939e-21
ENSMUSG00000026729.4	4930562F07Rik	20.7656	1.40756	0.615675	2.28621	0.0222422	0.0899273
ENSMUSG00000026725.10	Tnn	0.980125	-1.19209	2.25716	-0.528137	0.597404	0.793963
ENSMUSG00000058267.7	Mrps14	104.75	0.394108	0.26112	1.5093	0.131222	0.322428
ENSMUSG00000014226.4	Cacybp	376.373	0.363755	0.145523	2.49964	0.0124321	0.0571154
ENSMUSG00000026721.8	Rabgap1l	1755.79	-1.16893	0.144465	-8.09141	5.89759e-16	7.88422e-14
ENSMUSG00000040423.4	Rc3h1	1429.34	0.219982	0.0955604	2.30202	0.0213339	0.0871374
ENSMUSG00000026715.7	Serpinc1	12.8011	-0.33013	0.530183	-0.622673	0.533499	0.749263
ENSMUSG00000043467.11	Zbtb37	259.528	0.401191	0.271025	1.48027	0.138801	0.335432
ENSMUSG00000026709.3	Dars2	81.7114	-0.371921	0.259349	-1.43406	0.151556	0.35559
ENSMUSG00000026708.9	Cenpl	92.1255	-0.401514	0.323275	-1.24202	0.214229	0.442027
ENSMUSG00000026705.10	Klhl20	269.009	-0.0539749	0.203183	-0.265647	0.790511	0.910165
ENSMUSG00000026701.9	Prdx6	571.802	0.386105	0.255797	1.50942	0.131191	0.322421
ENSMUSG00000026700.3	Tnfsf4	2.67651	-2.8398	1.30742	-2.17207	0.0298502	0.111863
ENSMUSG00000066755.2	Tnfsf18	1.05639	1.18397	2.19467	0.539476	0.589558	0.788077
ENSMUSG00000000817.8	Fasl	140.843	-0.756998	0.501823	-1.5085	0.131428	0.322665
ENSMUSG00000040297.7	AI848100	1202.42	-0.115393	0.102467	-1.12615	0.260103	0.497134
ENSMUSG00000026698.7	Pigc	65.8489	0.199025	0.268474	0.74132	0.458499	0.690494
ENSMUSG00000040265.9	Dnm3	2.64039	-2.34463	1.1867	-1.97577	0.048181	0.159759
ENSMUSG00000026694.11	Mettl13	69.1058	0.356234	0.274103	1.29964	0.193725	0.416303
ENSMUSG00000026696.8	Vamp4	276.943	-0.0729981	0.168457	-0.433333	0.664773	0.839106
ENSMUSG00000091060.1	7420461P10Rik	4.96314	0.141295	1.04429	0.135303	0.892372	0.958947
ENSMUSG00000040225.7	Prrc2c	7174.18	0.406994	0.1065	3.82155	0.000132616	0.00134228
ENSMUSG00000040124.4	Gorab	41.9141	-0.227344	0.313633	-0.724872	0.468531	0.698894
ENSMUSG00000026585.7	Kifap3	26.5785	-1.29381	0.416237	-3.10835	0.00188136	0.0124115
ENSMUSG00000026584.7	Scyl3	291.833	-0.287722	0.159939	-1.79895	0.0720264	0.212762
ENSMUSG00000041406.7	BC055324	27.7759	-0.704418	0.29843	-2.36042	0.0182545	0.07722
ENSMUSG00000041396.7	2810422O20Rik	24.7552	-0.157574	0.314392	-0.501202	0.616229	0.807477
ENSMUSG00000026581.7	Sell	2658.72	2.15698	0.471616	4.57359	4.79436e-06	7.87207e-05
ENSMUSG00000026580.9	Selp	1.14719	0.134016	1.41951	0.0944096	0.924784	0.973188
ENSMUSG00000026579.8	F5	6.13207	-5.22628	1.56638	-3.33653	0.000848302	0.00638039
ENSMUSG00000040918.6	Slc19a2	52.9989	0.326578	0.397415	0.821756	0.411216	0.648478
ENSMUSG00000026578.6	4930455F23Rik	23.6836	-1.23792	0.476597	-2.59743	0.00939255	0.0455289
ENSMUSG00000026577.7	Blzf1	89.7478	0.058245	0.211411	0.275506	0.782927	0.905416
ENSMUSG00000026575.9	Nme7	38.0305	-0.63088	0.297167	-2.12298	0.0337553	0.122486
ENSMUSG00000026576.7	Atp1b1	513.809	0.570999	0.653111	0.874275	0.381968	0.623591
ENSMUSG00000026573.7	Xcl1	27.5733	-3.95531	1.35891	-2.91064	0.00360691	0.0214214
ENSMUSG00000040848.6	Sft2d2	481.341	0.191014	0.177525	1.07599	0.281933	0.522198
ENSMUSG00000040843.5	Tiprl	197.084	0.154067	0.190155	0.810221	0.417813	0.654515
ENSMUSG00000040836.8	Gpr161	1.44399	-0.864898	1.676	-0.516048	0.605821	0.800738
ENSMUSG00000026571.7	Dcaf6	234.836	0.340937	0.211275	1.61371	0.10659	0.280355
ENSMUSG00000026568.5	Brp44	79.7009	-0.013367	0.248058	-0.0538867	0.957025	0.984736
ENSMUSG00000026566.9	Mpzl1	2.88736	-1.57469	1.1175	-1.40912	0.1588	0.366477
ENSMUSG00000040723.8	Rcsd1	921.054	0.210848	0.118781	1.7751	0.0758815	0.220447
ENSMUSG00000040713.6	Creg1	105.712	-0.27165	0.314796	-0.86294	0.388171	0.629198
ENSMUSG00000005763.8	Cd247	1237.17	0.836242	0.183252	4.56336	5.03426e-06	8.21274e-05
ENSMUSG00000026565.9	Pou2f1	587.298	0.114516	0.188482	0.607572	0.543472	0.756942
ENSMUSG00000026563.7	Tada1	173.067	-0.383783	0.150524	-2.54965	0.0107831	0.050991
ENSMUSG00000040596.9	Pogk	195.395	-1.33473	0.409567	-3.25888	0.00111855	0.00803687
ENSMUSG00000060568.7	Fam78b	2.61018	-4.49318	1.2745	-3.52545	0.000422757	0.00356818
ENSMUSG00000053664.3	Uck2	3.53633	0.256655	0.881803	0.291057	0.771008	0.899773
ENSMUSG00000052428.5	Tmco1	127.47	-0.0544856	0.303877	-0.179302	0.857701	0.941874
ENSMUSG00000026687.9	Aldh9a1	181.789	0.0238476	0.17455	0.136623	0.891328	0.958752
ENSMUSG00000026688.5	Mgst3	3.65567	2.41778	0.905033	2.67148	0.00755166	0.0384708
ENSMUSG00000052534.7	Pbx1	4.25315	-5.19914	1.39246	-3.73379	0.000188621	0.00181291
ENSMUSG00000026683.7	Nuf2	16.4703	-3.90742	0.542392	-7.20405	5.84484e-13	4.88899e-11
ENSMUSG00000026675.6	Hsd17b7	58.9209	0.0282257	0.270334	0.10441	0.916844	0.970187
ENSMUSG00000026674.3	Ddr2	1.03658	3.85389	2.92453	1.31778	0.187577	0.407386
ENSMUSG00000026670.9	Uap1	142.998	-0.506134	0.208173	-2.43132	0.015044	0.0664446
ENSMUSG00000026667.8	Uhmk1	1157.61	-0.0826503	0.144637	-0.571433	0.567706	0.773622
ENSMUSG00000044306.2	4930500M09Rik	3.66729	0.62881	0.969646	0.648495	0.516665	0.735833
ENSMUSG00000026673.2	Sh2d1b1	18.7149	-2.43296	0.843999	-2.88266	0.00394329	0.0229945
ENSMUSG00000079188.2	Gm7694	0.638937	-2.47185	2.12922	-1.16092	0.245674	NA
ENSMUSG00000038473.8	Nos1ap	3.24095	-4.27375	1.3341	-3.20346	0.00135789	0.00943549
ENSMUSG00000026663.5	Atf6	362.235	-2.99064	0.265322	-11.2717	1.80973e-29	2.40165e-26
ENSMUSG00000026659.7	Dusp12	46.0508	0.363382	0.306427	1.18587	0.235675	0.469373
ENSMUSG00000038421.7	Fcrla	36.3588	-3.7208	0.922664	-4.03267	5.51469e-05	0.000639163
ENSMUSG00000026656.9	Fcgr2b	17.0579	-1.74151	0.936611	-1.85937	0.0629741	0.19364
ENSMUSG00000059089.4	Fcgr4	2.95812	-4.69059	1.34974	-3.47517	0.00051053	0.00419325
ENSMUSG00000059498.6	Fcgr3	4.20695	-0.376948	0.791318	-0.476355	0.633821	0.818613
ENSMUSG00000026649.8	1700009P17Rik	2.11012	-3.635	1.27771	-2.84493	0.00444218	0.0252478
ENSMUSG00000058076.6	Sdhc	84.3124	0.354279	0.264062	1.34165	0.17971	0.396633
ENSMUSG00000056569.4	Mpz	1.43576	-0.476907	1.84774	-0.258102	0.796328	0.912739
ENSMUSG00000005677.7	Nr1i3	7.20587	-0.454646	0.827611	-0.549347	0.582767	0.784016
ENSMUSG00000005674.3	Tomm40l	53.6028	0.285143	0.216636	1.31624	0.188095	0.408111
ENSMUSG00000058715.6	Fcer1g	103.573	-4.10194	1.14026	-3.59737	0.000321445	0.00283309
ENSMUSG00000013593.6	Ndufs2	257.175	0.124649	0.112327	1.1097	0.267128	0.504951
ENSMUSG00000052423.8	B4galt3	129.71	0.164832	0.225295	0.731628	0.464396	0.695241
ENSMUSG00000062729.5	Ppox	117.211	-0.219455	0.315387	-0.695828	0.486537	0.712404
ENSMUSG00000053483.7	Usp21	82.5756	-0.0383147	0.268414	-0.142745	0.886492	0.956622
ENSMUSG00000062963.4	Ufc1	61.6312	0.127705	0.252121	0.506522	0.612491	0.804491
ENSMUSG00000079137.2	Rpl27-ps1	17.1907	0.168074	0.548129	0.306632	0.759123	0.893769
ENSMUSG00000013973.6	Dedd	156.705	-0.0861452	0.186332	-0.46232	0.643852	0.825824
ENSMUSG00000013997.4	Nit1	86.7738	0.0580877	0.239712	0.242323	0.80853	0.918904
ENSMUSG00000006412.4	Pfdn2	74.0199	0.0203611	0.215595	0.0944415	0.924758	0.973188
ENSMUSG00000006411.6	Pvrl4	5.31924	-5.52234	1.23084	-4.48663	7.23578e-06	0.000112357
ENSMUSG00000048865.9	Arhgap30	1602.8	0.0522771	0.128969	0.405347	0.685222	0.849977
ENSMUSG00000026641.7	Usf1	77.2308	-0.190238	0.196092	-0.970147	0.331973	0.574722
ENSMUSG00000091166.1	Tstd1	3.31615	-1.63637	0.929078	-1.76129	0.0781896	0.224795
ENSMUSG00000038235.4	F11r	2.95926	-3.60894	1.35384	-2.66572	0.00768245	0.039033
ENSMUSG00000091993.1	B930036N10Rik	28.1315	-0.15516	0.58898	-0.263439	0.792212	0.910668
ENSMUSG00000060244.1	Refbp2	24.557	0.370907	0.337248	1.0998	0.271418	0.509873
ENSMUSG00000004709.8	Cd244	75.3771	-4.10945	1.11485	-3.68611	0.000227704	0.0021252
ENSMUSG00000004707.8	Ly9	849.693	-0.111569	0.154374	-0.722717	0.469854	0.700025
ENSMUSG00000038179.7	Slamf7	368.728	-3.14578	0.920852	-3.41616	0.000635108	0.00502336
ENSMUSG00000015355.7	Cd48	674.85	-0.72935	0.12738	-5.72578	1.02961e-08	3.45796e-07
ENSMUSG00000015316.9	Slamf1	245.069	-0.821581	0.201207	-4.08325	4.44095e-05	0.000532824
ENSMUSG00000038147.7	Cd84	1233.07	-0.130229	0.187028	-0.696307	0.486236	0.712284
ENSMUSG00000073492.2	Gm10521	153.362	0.0978874	0.296893	0.329706	0.741622	0.884263
ENSMUSG00000015314.4	Slamf6	1110.08	-0.634694	0.21493	-2.95303	0.00314675	0.0191625
ENSMUSG00000026556.9	Vangl2	23.4829	0.467801	0.778341	0.601023	0.547824	0.76002
ENSMUSG00000003458.6	Ncstn	320.211	-0.210844	0.147809	-1.42647	0.153734	0.358964
ENSMUSG00000026553.10	Copa	1424.4	-0.287416	0.0828939	-3.46727	0.000525769	0.00429652
ENSMUSG00000003464.7	Pex19	123.768	-0.348156	0.168252	-2.06926	0.0385221	0.135377
ENSMUSG00000026554.9	Dcaf8	459.963	0.00680625	0.117888	0.057735	0.95396	0.983164
ENSMUSG00000013698.6	Pea15a	222.878	0.332872	0.153409	2.16983	0.03002	0.11238
ENSMUSG00000038034.9	Igsf8	55.3199	-1.06481	0.36327	-2.93119	0.00337671	0.0202911
ENSMUSG00000044708.4	Kcnj10	12.6384	-0.927054	0.884577	-1.04802	0.29463	0.534657
ENSMUSG00000050229.2	Pigm	567.619	0.098443	0.104108	0.945586	0.34436	0.587223
ENSMUSG00000026548.4	Slamf9	19.7279	-5.21198	1.60107	-3.25531	0.00113268	0.00812531
ENSMUSG00000037995.8	Igsf9	10.1798	-3.54468	1.0819	-3.27636	0.00105155	0.00765796
ENSMUSG00000026547.9	Tagln2	774.762	-0.556691	0.173097	-3.21607	0.00129958	0.00908375
ENSMUSG00000026546.10	Ccdc19	2.1271	-2.12369	1.28919	-1.64731	0.0994945	0.266717
ENSMUSG00000053318.6	Slamf8	18.2838	-2.42552	1.48869	-1.6293	0.10325	0.274255
ENSMUSG00000026544.5	Dusp23	6.69092	0.508696	0.567672	0.896109	0.370195	0.612147
ENSMUSG00000037872.4	Darc	3.91307	-5.09061	1.31737	-3.86423	0.000111439	0.00115564
ENSMUSG00000005338.6	Cadm3	29.479	-4.17936	1.38814	-3.01077	0.00260585	0.0163747
ENSMUSG00000037860.8	Aim2	390.207	-1.12898	0.177935	-6.34491	2.22557e-10	1.11486e-08
ENSMUSG00000037849.7	Gm4955	1233.54	0.654269	0.224479	2.91461	0.00356134	0.021228
ENSMUSG00000070501.6	BC094916	267.766	0.951335	0.339409	2.80292	0.00506425	0.0280376
ENSMUSG00000073491.3	Pydc4	1111.09	0.702716	0.219959	3.19476	0.00139949	0.00968224
ENSMUSG00000043263.8	Pyhin1	1573.62	0.33466	0.124529	2.6874	0.00720104	0.0370133
ENSMUSG00000066677.4	Pydc3	888.082	0.800718	0.226299	3.53832	0.000402686	0.00342157
ENSMUSG00000073490.3	AI607873	77.3846	-5.51169	0.800021	-6.88944	5.60136e-12	3.92604e-10
ENSMUSG00000073489.3	Ifi204	18.9297	-1.8752	0.838819	-2.23552	0.025383	0.099298
ENSMUSG00000090272.1	Mndal	1401.43	-0.161701	0.194135	-0.832926	0.404886	0.64301
ENSMUSG00000026536.8	Mnda	13.6092	-1.71984	0.528675	-3.25311	0.0011415	0.00817662
ENSMUSG00000039997.10	Ifi203	2525.03	-0.0581223	0.181086	-0.320966	0.748236	0.888415
ENSMUSG00000054203.6	Ifi205	9.24229	-1.45907	0.641203	-2.27552	0.0228745	0.0917725
ENSMUSG00000026532.7	Spna1	1.77252	0.903911	2.14869	0.42068	0.673989	0.844083
ENSMUSG00000026526.7	Fh1	106.445	-0.525792	0.245226	-2.14411	0.032024	0.117867
ENSMUSG00000039783.9	Kmo	184.5	-4.68442	1.31481	-3.56281	0.0003669	0.0031599
ENSMUSG00000026525.8	Opn3	4.81854	-0.651914	0.914493	-0.712869	0.475927	0.704593
ENSMUSG00000078185.1	Chml	36.906	0.116937	0.324469	0.360396	0.718551	0.869948
ENSMUSG00000039748.6	Exo1	8.08537	-2.31082	0.641935	-3.59977	0.000318503	0.00281295
ENSMUSG00000078184.1	B020018G12Rik	18.4091	0.0605931	0.367975	0.164667	0.869206	0.948356
ENSMUSG00000057335.5	Cep170	426.673	-0.701536	0.239615	-2.92777	0.00341405	0.0204877
ENSMUSG00000026504.10	Sdccag8	192.234	-0.656839	0.293706	-2.23638	0.0253269	0.0991406
ENSMUSG00000019699.9	Akt3	553.2	0.206957	0.178244	1.16108	0.245608	0.481735
ENSMUSG00000063659.6	Zfp238	240.147	0.336947	0.325289	1.03584	0.300277	0.540536
ENSMUSG00000015961.8	Adss	644.489	-0.143955	0.126042	-1.14212	0.253405	0.490303
ENSMUSG00000026502.7	Pppde1	281.578	-0.0235931	0.150433	-0.156835	0.875375	0.951399
ENSMUSG00000055831.3	Gm9982	27.8021	1.21929	0.367569	3.31718	0.000909326	0.00677524
ENSMUSG00000026500.6	Fam36a	126.201	0.318401	0.234325	1.3588	0.174211	0.388833
ENSMUSG00000039630.8	Hnrnpu	4675.78	0.233485	0.079566	2.93448	0.00334111	0.0201113
ENSMUSG00000026495.7	Efcab2	21.5605	0.487575	0.328397	1.48471	0.13762	0.333526
ENSMUSG00000055067.8	Smyd3	169.039	0.317603	0.209984	1.51251	0.130404	0.321086
ENSMUSG00000075392.3	Gm5561	10.8506	0.338368	0.559613	0.604646	0.545414	0.758497
ENSMUSG00000026492.5	Tfb2m	93.4164	0.399424	0.250597	1.59389	0.11096	0.287581
ENSMUSG00000038949.8	Cnst	456.566	0.371201	0.149014	2.49104	0.012737	0.0582425
ENSMUSG00000038936.6	Sccpdh	16.6691	-5.29483	0.873768	-6.05976	1.36323e-09	5.70144e-08
ENSMUSG00000026491.7	Ahctf1	1269.71	0.0816426	0.112567	0.725282	0.468279	0.698577
ENSMUSG00000073486.2	Gm10518	6.38621	-0.297824	0.958804	-0.310621	0.756089	0.892242
ENSMUSG00000026490.10	Cdc42bpa	11.3128	-0.34033	0.701428	-0.485196	0.627538	0.814889
ENSMUSG00000026489.7	Adck3	63.1523	-0.9297	0.332512	-2.79599	0.00517415	0.0285746
ENSMUSG00000010609.9	Psen2	225.419	-0.56062	0.194661	-2.87998	0.00397707	0.0231155
ENSMUSG00000055676.2	Gm5069	1.14134	0.817643	1.92979	0.423696	0.671788	0.842857
ENSMUSG00000038855.8	Itpkb	1921.87	0.125034	0.161904	0.772269	0.439955	0.674656
ENSMUSG00000053963.5	6330403A02Rik	4.64453	0.170629	1.28983	0.132288	0.894756	0.959642
ENSMUSG00000026496.6	Parp1	341.672	0.00838874	0.118727	0.0706556	0.943672	0.979534
ENSMUSG00000058729.6	Lin9	119.234	-0.122498	0.245958	-0.498044	0.618453	0.809375
ENSMUSG00000026499.4	Acbd3	491.285	0.444101	0.116364	3.81647	0.000135372	0.00136318
ENSMUSG00000060743.6	H3f3a	204.981	0.292266	0.268869	1.08702	0.277028	0.516456
ENSMUSG00000038806.6	BC031781	300.057	0.244315	0.256707	0.951726	0.341236	0.584481
ENSMUSG00000026520.7	Pycr2	64.2924	-0.369141	0.240521	-1.53475	0.124844	0.311636
ENSMUSG00000038793.8	Lefty1	4.47613	-2.12248	1.53675	-1.38114	0.167235	0.379036
ENSMUSG00000026519.9	Tmem63a	290.447	-0.0036648	0.123991	-0.0295571	0.97642	0.991517
ENSMUSG00000038776.7	Ephx1	213.378	0.0278672	0.159076	0.175182	0.860936	0.94363
ENSMUSG00000026516.7	Nvl	319.968	0.0786576	0.2007	0.391916	0.695121	0.85619
ENSMUSG00000062169.7	Cnih4	68.9483	0.0917505	0.256121	0.358231	0.720171	0.871072
ENSMUSG00000038733.6	Wdr26	2823.12	0.0271146	0.143357	0.189141	0.849983	0.93795
ENSMUSG00000054135.1	A430110L20Rik	13.395	1.27064	0.792398	1.60354	0.108816	0.284063
ENSMUSG00000004880.6	Lbr	1978.49	0.214856	0.11295	1.90222	0.0571424	0.180657
ENSMUSG00000056699.6	Gm5533	2.40206	1.1367	1.30515	0.870933	0.383791	0.625299
ENSMUSG00000026511.6	Srp9	127.129	0.119474	0.26969	0.443004	0.657763	0.83484
ENSMUSG00000038633.5	Degs1	232.905	-0.340063	0.188947	-1.79978	0.0718955	0.212558
ENSMUSG00000047539.4	Fbxo28	233.287	-0.12497	0.137491	-0.908934	0.363385	0.606173
ENSMUSG00000026510.9	Trp53bp2	325.814	0.17767	0.180155	0.986207	0.324031	0.56656
ENSMUSG00000026509.9	Capn2	572.079	-0.96208	0.156136	-6.1618	7.19209e-10	3.21758e-08
ENSMUSG00000087419.2	Gm16721	3.55188	0.0511258	1.21499	0.0420794	0.966435	0.988251
ENSMUSG00000038576.8	Susd4	10.2263	-0.221847	0.762863	-0.290809	0.771197	0.899773
ENSMUSG00000079164.2	Tlr5	15.8887	-5.62947	1.19883	-4.6958	2.65564e-06	4.65824e-05
ENSMUSG00000039384.8	Dusp10	1550.47	1.74449	0.36413	4.79085	1.66074e-06	3.0741e-05
ENSMUSG00000044854.4	1700056E22Rik	33.4043	1.43889	0.332933	4.32187	1.54713e-05	0.000215514
ENSMUSG00000039377.6	Hlx	11.5085	-3.50579	1.02224	-3.42952	0.000604649	0.00482766
ENSMUSG00000026621.6	Mosc1	3.34053	1.18722	0.985651	1.2045	0.228397	0.460322
ENSMUSG00000073481.3	Mosc2	234.723	0.223514	0.135819	1.64567	0.0998319	0.267371
ENSMUSG00000039318.7	Rab3gap2	385.58	-0.583183	0.152763	-3.81756	0.000134778	0.00135951
ENSMUSG00000026618.5	Iars2	449.977	0.0831353	0.0965251	0.861282	0.389083	0.629813
ENSMUSG00000026617.9	Bpnt1	77.2517	0.0245597	0.286788	0.0856372	0.931755	0.975777
ENSMUSG00000026615.8	Eprs	889.544	-0.0681161	0.201182	-0.338578	0.734927	0.880334
ENSMUSG00000026614.6	Slc30a10	1.20544	-2.12075	2.15063	-0.98611	0.324079	0.566587
ENSMUSG00000039239.8	Tgfb2	3.22207	-1.19034	1.00639	-1.18278	0.236897	0.470875
ENSMUSG00000001305.5	Rrp15	69.7604	0.576523	0.267289	2.15693	0.031011	0.11507
ENSMUSG00000039224.1	D1Pas1	5.10536	0.524528	0.744119	0.704898	0.480874	0.708429
ENSMUSG00000039210.10	Gpatch2	207.804	-0.0495528	0.221149	-0.224069	0.822703	0.925698
ENSMUSG00000026610.7	Esrrg	0.730879	-2.67429	1.77978	-1.5026	0.132942	NA
ENSMUSG00000026608.6	Kctd3	84.7037	-0.0396823	0.206482	-0.192182	0.847599	0.936663
ENSMUSG00000026605.7	Cenpf	72.4999	-3.30798	0.431099	-7.67336	1.67546e-14	1.74771e-12
ENSMUSG00000026604.10	Ptpn14	6.72399	0.290211	0.775488	0.37423	0.708233	0.864
ENSMUSG00000026603.7	Smyd2	22.1968	0.93931	0.34111	2.75369	0.00589281	0.0315759
ENSMUSG00000010175.6	Prox1	4.9962	-5.43338	1.29636	-4.19127	2.77401e-05	0.000356977
ENSMUSG00000089872.3	Rps6kc1	75.6882	-0.814218	0.249855	-3.25876	0.00111899	0.00803687
ENSMUSG00000026634.9	Angel2	434.819	0.252799	0.103087	2.45229	0.014195	0.063598
ENSMUSG00000066595.4	Mfsd7b	324.491	-0.505959	0.178897	-2.82822	0.00468083	0.0263558
ENSMUSG00000026632.10	Tatdn3	36.6402	-0.609009	0.495612	-1.2288	0.219145	0.44842
ENSMUSG00000062510.6	Nsl1	11.5561	-2.84678	0.690956	-4.12006	3.78778e-05	0.000463553
ENSMUSG00000026630.4	Batf3	6.3274	-3.20531	1.29907	-2.46738	0.0136107	0.0614949
ENSMUSG00000091017.1	Fam71a	2.97913	-4.68704	1.49067	-3.14426	0.00166509	0.011227
ENSMUSG00000026628.8	Atf3	189.155	-3.51378	0.776578	-4.5247	6.04816e-06	9.6363e-05
ENSMUSG00000037499.9	Nenf	5.19542	-1.12634	0.659279	-1.70844	0.0875542	0.243469
ENSMUSG00000026627.6	Tmem206	73.043	-0.781877	0.226166	-3.45709	0.000546038	0.00443559
ENSMUSG00000026626.5	Ppp2r5a	1262.36	0.804863	0.163943	4.90941	9.13516e-07	1.79395e-05
ENSMUSG00000037474.7	Dtl	52.297	-3.26442	0.573809	-5.68904	1.27757e-08	4.20319e-07
ENSMUSG00000037461.5	Ints7	397.739	-0.157442	0.126085	-1.24869	0.211778	0.438415
ENSMUSG00000026623.10	Lpgat1	238.112	-1.09198	0.342196	-3.19109	0.00141737	0.00977604
ENSMUSG00000026622.8	Nek2	13.8709	-2.94781	0.572991	-5.1446	2.6809e-07	6.27183e-06
ENSMUSG00000055833.8	1700034H15Rik	9.54996	0.476165	0.578223	0.823498	0.410225	0.647567
ENSMUSG00000037434.7	Slc30a1	273.271	0.439968	0.348933	1.2609	0.207346	0.434009
ENSMUSG00000049353.8	Rd3	1.44937	1.50814	1.82925	0.824459	0.409679	0.646914
ENSMUSG00000026637.7	Traf5	261.526	0.0760168	0.152837	0.497372	0.618927	0.80962
ENSMUSG00000037395.8	Rcor3	116.106	-0.710972	0.194936	-3.64721	0.000265102	0.002417
ENSMUSG00000037375.9	Hhat	27.1493	-0.216546	0.464929	-0.465762	0.641386	0.824291
ENSMUSG00000016200.7	Syt14	1.43347	0.371858	1.33552	0.278437	0.780677	0.904111
ENSMUSG00000016181.4	Diexf	183.145	0.63469	0.194197	3.26828	0.00108205	0.00782043
ENSMUSG00000026638.8	Irf6	55.2279	1.97265	0.361005	5.46433	4.64668e-08	1.31629e-06
ENSMUSG00000079144.5	A130010J15Rik	32.2664	0.944871	0.467334	2.02183	0.0431937	0.147121
ENSMUSG00000037318.4	Traf3ip3	1045.78	0.442423	0.243626	1.81599	0.0693712	0.207202
ENSMUSG00000016194.8	Hsd11b1	216.087	-0.145848	0.245064	-0.595144	0.551747	0.762726
ENSMUSG00000009633.2	G0s2	2.59136	2.35088	1.25655	1.8709	0.0613593	0.190125
ENSMUSG00000026639.11	Lamb3	5.85981	-0.193824	0.805887	-0.24051	0.809935	0.919141
ENSMUSG00000026640.6	Plxna2	4.7547	-5.36227	1.60138	-3.34852	0.000812438	0.00615419
ENSMUSG00000016493.6	Cd46	45.2178	0.238973	0.322449	0.741121	0.45862	0.690593
ENSMUSG00000016481.9	Cr1l	226.538	0.333158	0.114547	2.90847	0.00363198	0.0215332
ENSMUSG00000026616.8	Cr2	36.0544	-0.780675	0.736999	-1.05926	0.28948	0.529819
ENSMUSG00000050530.8	Fam171a1	0.634488	-2.46286	2.63344	-0.935227	0.349671	NA
ENSMUSG00000026643.10	Nmt2	347.312	0.124351	0.182408	0.681718	0.495417	0.720101
ENSMUSG00000049950.6	Rpp38	12.9082	0.504079	0.490437	1.02782	0.304036	0.544483
ENSMUSG00000026644.6	Acbd7	1.33554	-1.25265	2.25454	-0.555614	0.578475	0.780884
ENSMUSG00000026650.9	Meig1	3.01452	-1.64105	1.4192	-1.15632	0.247552	0.483303
ENSMUSG00000026648.11	Dclre1c	388.226	-1.55474	0.377053	-4.12339	3.7334e-05	0.000457528
ENSMUSG00000026646.10	Suv39h2	27.4769	-0.78203	0.471217	-1.6596	0.0969958	0.26178
ENSMUSG00000051396.8	Hspa14	181.732	-0.0372824	0.127298	-0.292875	0.769618	0.899317
ENSMUSG00000039496.2	Cdnf	10.1232	0.709062	0.879337	0.80636	0.420036	0.65666
ENSMUSG00000026655.7	Fam107b	2749.24	-0.183106	0.137217	-1.33443	0.182064	0.399875
ENSMUSG00000026657.8	Frmd4a	99.9728	-3.37935	0.57442	-5.88307	4.02721e-09	1.51302e-07
ENSMUSG00000039449.8	Prpf18	349.105	-0.151994	0.132663	-1.14572	0.251912	0.488428
ENSMUSG00000026662.7	Sephs1	160.089	0.217163	0.141551	1.53417	0.124987	0.311866
ENSMUSG00000026664.7	Phyh	130.604	0.266989	0.216895	1.23096	0.218338	0.447036
ENSMUSG00000026669.8	Mcm10	13.4523	-2.78974	0.713003	-3.91267	9.1281e-05	0.0009757
ENSMUSG00000026672.5	Optn	12.681	-2.07896	0.514644	-4.03962	5.35386e-05	0.000623375
ENSMUSG00000039145.9	Camk1d	472.02	-0.394573	0.125842	-3.13546	0.00171584	0.0115123
ENSMUSG00000039128.6	Cdc123	161.784	0.230958	0.186123	1.24089	0.214647	0.442182
ENSMUSG00000025817.5	Nudt5	123.505	-0.173855	0.192184	-0.904628	0.365663	0.608397
ENSMUSG00000056718.2	Gm13199	2.14282	-2.55385	1.15719	-2.20695	0.0273179	0.104741
ENSMUSG00000025816.8	Sec61a2	59.2952	-0.226245	0.363388	-0.622598	0.533549	0.749263
ENSMUSG00000043241.8	Upf2	824.772	0.357585	0.101025	3.53958	0.000400771	0.0034102
ENSMUSG00000039046.9	Usp6nl	279.725	-1.13322	0.309778	-3.65816	0.000254029	0.00233042
ENSMUSG00000002107.9	Celf2	2472.94	-0.377512	0.118642	-3.18195	0.00146286	0.0100507
ENSMUSG00000015619.9	Gata3	557.407	-0.619064	0.220864	-2.80293	0.00506414	0.0280376
ENSMUSG00000025783.2	4930412O13Rik	1.03281	1.17375	2.56732	0.45719	0.647535	0.827704
ENSMUSG00000025782.6	Taf3	381.05	0.418568	0.118845	3.52196	0.000428361	0.00361033
ENSMUSG00000025781.8	Atp5c1	616.573	0.221255	0.122996	1.79889	0.0720366	0.212762
ENSMUSG00000037262.7	Kin	117.467	0.362855	0.164451	2.20646	0.0273519	0.104826
ENSMUSG00000025780.7	Itih5	64.6011	0.0734321	0.354564	0.207106	0.835927	0.930891
ENSMUSG00000061186.8	Sfmbt2	109.388	1.17909	0.317819	3.70995	0.000207298	0.00196578
ENSMUSG00000026778.6	Prkcq	2628.72	0.667835	0.131033	5.09671	3.45613e-07	7.83728e-06
ENSMUSG00000026773.10	Pfkfb3	343.828	-0.368647	0.163265	-2.25797	0.0239478	0.0948726
ENSMUSG00000037197.5	Rbm17	264.556	0.3279	0.124011	2.64412	0.00819033	0.0409124
ENSMUSG00000026770.4	Il2ra	111.377	-3.36494	0.249765	-13.4724	2.27295e-41	6.7177e-38
ENSMUSG00000023206.9	Il15ra	64.1468	-0.955039	0.362205	-2.63673	0.00837083	0.0416849
ENSMUSG00000058594.9	Fbxo18	199.257	-0.408124	0.149677	-2.7267	0.0063972	0.0336894
ENSMUSG00000047909.5	Ankrd16	251.135	-0.0804895	0.216355	-0.372025	0.709874	0.864752
ENSMUSG00000026767.6	Fam188a	297.224	-0.149309	0.232411	-0.642434	0.520591	0.739123
ENSMUSG00000026730.6	Pter	4.20762	-0.856963	0.949527	-0.902515	0.366783	0.609129
ENSMUSG00000026727.4	Rsu1	294.322	-0.0920075	0.172271	-0.534087	0.593282	0.790932
ENSMUSG00000026726.8	Cubn	2.27621	-2.6966	1.2729	-2.11846	0.0341359	0.123512
ENSMUSG00000026723.4	Trdmt1	52.4888	-0.224609	0.235118	-0.955305	0.339424	0.582615
ENSMUSG00000052389.1	Gm9875	1.98126	-1.25769	1.20144	-1.04682	0.295184	0.535185
ENSMUSG00000026728.3	Vim	1605.35	-1.07329	0.156055	-6.87763	6.08561e-12	4.24867e-10
ENSMUSG00000003418.9	St8sia6	795.269	1.89857	0.425855	4.45825	8.26315e-06	0.000125133
ENSMUSG00000026718.11	Stam	243.664	0.157019	0.172776	0.9088	0.363456	0.606173
ENSMUSG00000026712.2	Mrc1	35.0182	-2.77521	0.662617	-4.18825	2.81111e-05	0.000360444
ENSMUSG00000057914.8	Cacnb2	6.82822	-4.8798	1.55996	-3.12815	0.0017591	0.0117403
ENSMUSG00000026707.9	Nsun6	150.33	-0.0792115	0.204877	-0.38663	0.69903	0.859107
ENSMUSG00000017418.7	Arl5b	527.982	-0.149671	0.359745	-0.416048	0.677375	0.845673
ENSMUSG00000026748.7	Plxdc2	15.4225	-3.82887	0.928296	-4.12462	3.71343e-05	0.000455711
ENSMUSG00000053702.9	Nebl	158.214	-4.14675	0.368023	-11.2676	1.89608e-29	2.40165e-26
ENSMUSG00000054057.2	A930004D18Rik	0.972468	-0.0155164	1.41017	-0.0110032	0.991221	0.997613
ENSMUSG00000054074.9	2810030E01Rik	3.65054	-1.09406	1.01329	-1.07971	0.280272	0.520619
ENSMUSG00000026743.9	Mllt10	888.815	0.368107	0.105209	3.49883	0.000467311	0.00389236
ENSMUSG00000026740.6	Dnajc1	567.807	-0.409221	0.177825	-2.30125	0.0213774	0.0872273
ENSMUSG00000051154.5	Commd3	147.009	-0.27178	0.197667	-1.37494	0.169149	0.381814
ENSMUSG00000026739.7	Bmi1	293.03	0.230396	0.170338	1.35258	0.176191	0.391724
ENSMUSG00000026737.6	Pip4k2a	1295.86	-0.0574524	0.191929	-0.299342	0.764679	0.896947
ENSMUSG00000026736.1	4930426L09Rik	10.4252	0.808515	0.670866	1.20518	0.228133	0.460028
ENSMUSG00000037683.7	Armc3	10.0391	-1.40842	0.645847	-2.18074	0.0292028	0.109948
ENSMUSG00000023094.8	Msrb2	21.9381	0.917371	0.481661	1.9046	0.0568324	0.179998
ENSMUSG00000043415.4	Otud1	177.923	1.25798	0.343434	3.66294	0.000249333	0.00229397
ENSMUSG00000036617.9	Etl4	1.27397	-2.85934	1.641	-1.74243	0.0814324	0.231399
ENSMUSG00000036591.8	Arhgap21	184.846	-3.36142	0.434797	-7.73102	1.06691e-14	1.16787e-12
ENSMUSG00000026679.3	Enkur	5.77138	-0.671879	0.917333	-0.732426	0.463908	0.695019
ENSMUSG00000048550.10	Thnsl1	31.0129	0.727858	0.312584	2.32852	0.0198846	0.0824249
ENSMUSG00000026786.8	Apbb1ip	1770.73	-0.0379235	0.111456	-0.340256	0.733664	0.87958
ENSMUSG00000026784.8	Pdss1	67.6189	0.0850052	0.289611	0.293515	0.769129	0.899272
ENSMUSG00000058835.7	Abi1	1277.5	0.0125514	0.0706218	0.177726	0.858938	0.942546
ENSMUSG00000026781.9	Acbd5	356.447	-0.499005	0.166458	-2.99779	0.00271945	0.0169684
ENSMUSG00000026779.6	Mastl	15.3833	-2.23481	0.429352	-5.20509	1.93907e-07	4.69748e-06
ENSMUSG00000026775.3	Yme1l1	1137.46	0.243862	0.115937	2.10339	0.0354314	0.127084
ENSMUSG00000026774.5	4931423N10Rik	2.75827	-0.34595	1.20764	-0.286469	0.774519	0.901453
ENSMUSG00000026771.8	Spopl	357.453	0.194931	0.266565	0.731269	0.464615	0.695285
ENSMUSG00000026981.9	Il1rn	5.93817	-5.68202	1.27552	-4.45469	8.40163e-06	0.000126905
ENSMUSG00000026979.10	Psd4	1065.51	0.0661745	0.142535	0.464268	0.642456	0.82501
ENSMUSG00000004113.11	Cacna1b	1.48339	-1.33492	1.36649	-0.976899	0.328619	0.571314
ENSMUSG00000036893.9	Ehmt1	531.343	0.152402	0.174872	0.871502	0.38348	0.625023
ENSMUSG00000026972.9	Arrdc1	261.663	-0.125193	0.175615	-0.71288	0.47592	0.704593
ENSMUSG00000026974.6	Zmynd19	60.0764	0.248245	0.305982	0.811306	0.41719	0.65394
ENSMUSG00000026975.4	Wdr85	49.5762	-0.012884	0.371932	-0.0346407	0.972366	0.990051
ENSMUSG00000036850.3	Mrpl41	36.1178	0.442369	0.288348	1.53415	0.124993	0.311866
ENSMUSG00000036833.9	Pnpla7	461.105	0.126847	0.189566	0.669143	0.503404	0.726825
ENSMUSG00000006476.12	Nelf	49.633	-1.65905	0.300739	-5.51658	3.45652e-08	1.00813e-06
ENSMUSG00000036805.7	Noxa1	0.903786	-2.95686	1.65206	-1.78979	0.073487	0.215467
ENSMUSG00000078202.2	Nrarp	55.337	0.608251	0.602495	1.00955	0.31271	0.55442
ENSMUSG00000059555.6	A830007P12Rik	263.834	-0.623208	0.16315	-3.81986	0.000133528	0.00134998
ENSMUSG00000013465.11	Cobra1	244.709	-0.110878	0.188499	-0.588214	0.556388	0.765196
ENSMUSG00000036770.5	4933433C11Rik	6.56174	-0.505579	1.66449	-0.303744	0.761323	0.894964
ENSMUSG00000026969.3	Fam166a	2.91753	-2.24096	1.10706	-2.02425	0.0429446	0.146477
ENSMUSG00000036752.4	Tubb2c	362.113	0.164854	0.405134	0.406913	0.684072	0.849584
ENSMUSG00000006471.10	Ndor1	292.648	0.318736	0.11489	2.77428	0.00553232	0.0300658
ENSMUSG00000078201.3	Tmem203	21.3923	0.187765	0.613362	0.306123	0.759511	0.893808
ENSMUSG00000048707.8	Tprn	102.267	0.17847	0.401412	0.444605	0.656605	0.833828
ENSMUSG00000026966.6	Ssna1	74.197	-0.470113	0.217502	-2.16141	0.0306634	0.114042
ENSMUSG00000026965.6	Anapc2	322.287	-0.528813	0.163502	-3.2343	0.00121941	0.00863167
ENSMUSG00000026959.7	Grin1	0.815046	-2.07913	1.81636	-1.14467	0.252347	NA
ENSMUSG00000036646.7	Man1b1	260.062	-0.82189	0.21397	-3.84114	0.000122464	0.00125348
ENSMUSG00000026958.7	Dpp7	38.0322	-0.820932	0.290156	-2.82928	0.00466525	0.0262798
ENSMUSG00000026956.9	Uap1l1	75.0211	-1.26253	0.376404	-3.3542	0.000795948	0.00606295
ENSMUSG00000026955.7	2010317E24Rik	9.92723	-0.567524	0.559798	-1.0138	0.310677	0.552083
ENSMUSG00000015094.9	Npdc1	1.83781	-3.98346	1.26503	-3.1489	0.00163884	0.0110753
ENSMUSG00000036587.6	Fut7	7.1918	-5.96897	0.966876	-6.17346	6.68115e-10	3.0301e-08
ENSMUSG00000026944.11	Abca2	975.696	-0.638662	0.111967	-5.70403	1.17007e-08	3.88134e-07
ENSMUSG00000047617.5	BC029214	71.9633	0.237531	0.296021	0.802414	0.422313	0.658711
ENSMUSG00000015093.8	Clic3	2.85719	-0.551084	1.45095	-0.379808	0.704088	0.861968
ENSMUSG00000015083.5	C8g	2.89743	0.862288	0.966955	0.891755	0.372524	0.614452
ENSMUSG00000015095.5	Fbxw5	154.164	0.266996	0.232584	1.14795	0.250988	0.487243
ENSMUSG00000026942.7	Traf2	186.01	-0.664492	0.16743	-3.96877	7.22451e-05	0.000804048
ENSMUSG00000015092.3	Edf1	113.459	0.106231	0.264656	0.401392	0.688131	0.851545
ENSMUSG00000026941.9	Mamdc4	26.3045	0.403844	0.516489	0.781903	0.434272	0.669765
ENSMUSG00000036504.6	Phpt1	5.59532	1.01332	0.646914	1.5664	0.117256	0.298172
ENSMUSG00000029419.7	Gm996	1.09312	-0.244204	1.48045	-0.164953	0.868981	0.948227
ENSMUSG00000015087.8	B230208H17Rik	302.801	0.0696009	0.137616	0.505762	0.613024	0.80496
ENSMUSG00000026939.6	Tmem141	2.3967	-1.40692	1.46566	-0.959918	0.337097	0.580294
ENSMUSG00000026938.9	Fcna	9.97929	-3.69346	0.852617	-4.33191	1.47824e-05	0.000207205
ENSMUSG00000049086.7	Bmyc	30.2278	-0.763276	0.315116	-2.42221	0.0154265	0.067679
ENSMUSG00000026933.9	Camsap1	202.767	-0.0625821	0.135721	-0.461108	0.644721	0.826474
ENSMUSG00000036352.10	Ubac1	90.1276	0.237094	0.240494	0.985861	0.324201	0.566633
ENSMUSG00000026932.8	Nacc2	42.5474	1.91325	0.642331	2.9786	0.00289566	0.0179103
ENSMUSG00000026934.8	Lhx3	0.847619	1.61329	2.64037	0.611008	0.541195	0.755551
ENSMUSG00000036327.10	Qsox2	44.292	0.246841	0.248137	0.994778	0.319844	0.562264
ENSMUSG00000026930.8	Gpsm1	39.1938	-0.735917	0.283073	-2.59975	0.00932929	0.0452964
ENSMUSG00000075467.4	Dnlz	38.2471	-0.120494	0.277397	-0.434372	0.664018	0.838977
ENSMUSG00000026928.8	Card9	16.6765	-0.92948	0.645926	-1.43899	0.150154	0.353093
ENSMUSG00000036281.6	Snapc4	286.966	0.267182	0.125356	2.13139	0.0330574	0.120732
ENSMUSG00000026927.10	Sdccag3	362.901	0.0945234	0.137871	0.685595	0.492968	0.717768
ENSMUSG00000026926.8	Pmpca	265.484	-0.219525	0.175713	-1.24934	0.211542	0.438185
ENSMUSG00000026925.10	Inpp5e	170.494	0.0147313	0.228068	0.0645916	0.948499	0.981473
ENSMUSG00000026924.10	Sec16a	1171.88	0.213801	0.0879856	2.42996	0.0151005	0.0666005
ENSMUSG00000026923.8	Notch1	1601.11	-0.183885	0.152405	-1.20655	0.227605	0.459381
ENSMUSG00000026922.7	Agpat2	21.1931	-0.185069	0.373249	-0.495831	0.620014	0.81046
ENSMUSG00000036186.5	Fam69b	2.19986	-1.73833	1.02537	-1.69532	0.0900143	0.248478
ENSMUSG00000026919.1	Lcn4	8.57459	-0.356984	0.739637	-0.482648	0.629346	0.815743
ENSMUSG00000036160.7	Surf6	148.055	0.271491	0.130936	2.07347	0.0381286	0.13418
ENSMUSG00000015776.6	Med22	92.9476	-0.0918455	0.281958	-0.325742	0.74462	0.886257
ENSMUSG00000062647.10	Rpl7a	347.892	1.05254	0.400994	2.62483	0.00866916	0.0427503
ENSMUSG00000015790.7	Surf1	82.1937	-0.214491	0.259245	-0.827369	0.408028	0.645398
ENSMUSG00000014873.8	Surf2	226.169	0.56419	0.1798	3.13788	0.00170174	0.0114437
ENSMUSG00000014867.3	Surf4	566.117	-0.152494	0.188362	-0.809583	0.41818	0.654884
ENSMUSG00000049897.8	Gm711	5.57616	-0.956104	0.896988	-1.06591	0.286467	0.526316
ENSMUSG00000052406.8	Rexo4	163.099	0.178285	0.214397	0.831564	0.405655	0.643485
ENSMUSG00000014852.9	Adamts13	1.42558	-3.64498	1.58719	-2.2965	0.0216475	0.0880044
ENSMUSG00000015488.8	5930434B04Rik	162.581	0.21978	0.147538	1.48965	0.136317	0.331406
ENSMUSG00000036067.6	Slc2a6	17.9166	-5.1164	0.991872	-5.15833	2.49167e-07	5.90707e-06
ENSMUSG00000036040.8	Adamtsl2	3.38861	-4.87221	1.61296	-3.02067	0.00252216	0.0159165
ENSMUSG00000000889.7	Dbh	1.42995	4.31851	3.02851	1.42595	0.153882	0.359097
ENSMUSG00000009614.10	Sardh	2.25167	1.34824	1.35222	0.997062	0.318734	0.561004
ENSMUSG00000009621.10	Vav2	175.823	-2.47445	0.495889	-4.98994	6.03992e-07	1.25711e-05
ENSMUSG00000026918.10	Brd3	257.201	-0.0834431	0.152071	-0.548711	0.583204	0.784076
ENSMUSG00000026917.9	Wdr5	157.048	0.291812	0.148956	1.95905	0.0501064	0.164727
ENSMUSG00000015846.8	Rxra	85.9646	-1.57375	0.2626	-5.99297	2.06041e-09	8.32285e-08
ENSMUSG00000026833.12	Olfm1	2.24852	-4.28215	1.48225	-2.88895	0.0038653	0.0226365
ENSMUSG00000035772.5	Mrps2	73.9535	0.203303	0.264286	0.769254	0.441742	0.676204
ENSMUSG00000026821.9	Ralgds	88.2006	-1.21326	0.322521	-3.76179	0.000168698	0.00164823
ENSMUSG00000026818.5	Cel	3.2626	0.768982	1.82282	0.421864	0.673124	0.843617
ENSMUSG00000026816.7	Gtf3c5	106.759	-0.481963	0.227233	-2.12101	0.033921	0.122869
ENSMUSG00000026812.9	Tsc1	403.716	0.210619	0.146768	1.43505	0.151273	0.355107
ENSMUSG00000026809.8	1700026L06Rik	1.54045	-1.03502	1.84712	-0.56034	0.575247	0.778307
ENSMUSG00000026807.8	Ak8	3.97029	-5.10441	1.63069	-3.13021	0.00174682	0.0116841
ENSMUSG00000035666.8	Gtf3c4	131.686	0.17101	0.184925	0.924755	0.355094	0.598392
ENSMUSG00000026806.9	Ddx31	134.717	-0.0599097	0.211868	-0.282769	0.777354	0.902739
ENSMUSG00000026805.7	Barhl1	1.00843	-2.50896	1.75187	-1.43216	0.152098	0.356306
ENSMUSG00000079502.2	1700101E01Rik	2.17408	-3.66374	1.26338	-2.89994	0.00373235	0.0220032
ENSMUSG00000026803.11	Ttf1	251.31	0.0938401	0.202874	0.462553	0.643685	0.825824
ENSMUSG00000043535.7	Setx	3944.48	0.789454	0.0882167	8.94903	3.5862e-19	8.59379e-17
ENSMUSG00000035513.10	Ntng2	103.586	-2.1072	0.298438	-7.06076	1.65593e-12	1.27672e-10
ENSMUSG00000026799.9	Med27	130.478	-0.0433775	0.14289	-0.303573	0.761453	0.895042
ENSMUSG00000039844.12	Rapgef1	1361.77	-0.334181	0.0951223	-3.51318	0.000442782	0.00371422
ENSMUSG00000039826.6	Trub2	97.864	0.0667923	0.259166	0.257721	0.796622	0.912854
ENSMUSG00000075425.3	Gm13547	1.60473	-0.241557	2.50439	-0.0964537	0.92316	0.972363
ENSMUSG00000026798.3	Coq4	11.8467	-0.0114076	0.565234	-0.020182	0.983898	0.994951
ENSMUSG00000059316.2	Slc27a4	59.032	-0.24569	0.207345	-1.18493	0.236044	0.469836
ENSMUSG00000069020.3	Urm1	59.1538	0.885285	0.285454	3.10133	0.00192656	0.0126767
ENSMUSG00000039787.7	Cercam	7.15793	-0.981079	0.763357	-1.28522	0.198717	0.422929
ENSMUSG00000026790.10	Odf2	352.406	-0.0447384	0.159613	-0.280293	0.779252	0.903394
ENSMUSG00000019715.8	Gle1	167.871	0.180179	0.155201	1.16094	0.245667	0.48177
ENSMUSG00000057738.6	Spna2	2778.03	0.157904	0.147283	1.07212	0.283668	0.523692
ENSMUSG00000039715.8	Wdr34	2.78139	-0.426275	0.848129	-0.502606	0.615241	0.8066
ENSMUSG00000054766.7	Set	369.279	0.358961	0.183777	1.95324	0.0507909	0.166514
ENSMUSG00000026785.8	Pkn3	9.71796	-1.35832	0.745535	-1.82193	0.0684651	0.20543
ENSMUSG00000015335.10	Zdhhc12	18.3619	0.422453	0.440587	0.958842	0.337638	0.580759
ENSMUSG00000039686.8	Zer1	417.196	0.193819	0.130794	1.48186	0.138376	0.334711
ENSMUSG00000039678.6	Tbc1d13	163.412	-0.277292	0.126435	-2.19316	0.0282956	0.107392
ENSMUSG00000015337.5	Endog	26.362	1.66876	0.468489	3.56201	0.000368032	0.00316811
ENSMUSG00000039660.8	D2Wsu81e	58.2815	0.0369174	0.233371	0.158192	0.874305	0.951153
ENSMUSG00000039648.8	Ccbl1	23.7394	1.07748	0.42459	2.5377	0.0111585	0.052292
ENSMUSG00000007476.11	Lrrc8a	408.922	0.694264	0.128572	5.3998	6.67164e-08	1.82293e-06
ENSMUSG00000079484.4	Phyhd1	14.0053	0.0524118	0.579939	0.0903747	0.927989	0.974547
ENSMUSG00000075419.3	Dolk	15.0285	-0.410309	0.382369	-1.07307	0.28324	0.523251
ENSMUSG00000052533.8	Nup188	319.921	0.144869	0.150143	0.964872	0.334609	0.57765
ENSMUSG00000026860.9	Sh3glb2	168.575	-0.0579663	0.186544	-0.310739	0.755999	0.892196
ENSMUSG00000026858.11	Fam73b	40.1242	-0.504348	0.338205	-1.49125	0.135896	0.330749
ENSMUSG00000026856.8	Dolpp1	44.9431	0.0466183	0.246156	0.189385	0.849791	0.937848
ENSMUSG00000026853.8	Crat	26.0454	-1.17467	0.31181	-3.76727	0.000165045	0.00161431
ENSMUSG00000039515.5	Ppp2r4	268.972	-0.487151	0.158583	-3.07191	0.00212694	0.0137403
ENSMUSG00000089762.2	Ier5l	17.7584	-2.45915	1.08582	-2.26479	0.0235257	0.0936643
ENSMUSG00000047363.4	Cstad	3.04786	-1.31835	1.05133	-1.25398	0.209848	0.43656
ENSMUSG00000044320.8	1700001O22Rik	3.82911	-4.01891	1.17235	-3.42807	0.000607885	0.00484478
ENSMUSG00000026857.3	Mettl11a	45.6171	-0.20201	0.360693	-0.56006	0.575439	0.778416
ENSMUSG00000039483.4	Asb6	100.008	0.031353	0.205103	0.152865	0.878505	0.952636
ENSMUSG00000026848.7	Tor1b	257.308	-0.166028	0.171978	-0.965404	0.334343	0.577476
ENSMUSG00000026849.11	Tor1a	105.623	-0.117553	0.171709	-0.684605	0.493593	0.718451
ENSMUSG00000026851.8	BC005624	99.4005	-0.25804	0.227502	-1.13423	0.256697	0.493541
ENSMUSG00000026854.9	Usp20	83.2289	-0.976858	0.213041	-4.58531	4.53322e-06	7.48488e-05
ENSMUSG00000075415.6	Fnbp1	2360.17	-0.650779	0.119898	-5.42777	5.7061e-08	1.58351e-06
ENSMUSG00000000194.7	Gpr107	300.484	-0.662719	0.220799	-3.00146	0.00268688	0.0167947
ENSMUSG00000062661.6	Ncs1	1.92221	-2.91659	1.16936	-2.49419	0.0126245	0.0578102
ENSMUSG00000055632.10	Hmcn2	1.66216	-0.158035	1.40892	-0.112167	0.910691	0.966791
ENSMUSG00000076441.4	Ass1	67.2529	0.483739	0.270208	1.79025	0.0734144	0.215325
ENSMUSG00000026843.9	Fubp3	98.1222	-0.270367	0.216991	-1.24598	0.21277	0.439993
ENSMUSG00000039356.9	Exosc2	66.8864	0.50452	0.223999	2.25233	0.0243014	0.0959771
ENSMUSG00000026842.9	Abl1	515.215	0.177955	0.197546	0.900828	0.36768	0.609751
ENSMUSG00000043102.2	Qrfp	6.10815	-1.2326	0.577138	-2.13572	0.0327025	0.119842
ENSMUSG00000026841.7	Fibcd1	2.25666	-0.250854	1.78692	-0.140383	0.888357	0.957411
ENSMUSG00000001855.8	Nup214	656.64	0.0908908	0.0918481	0.989577	0.322381	0.565179
ENSMUSG00000050592.8	Fam78a	895.6	1.34059	0.211885	6.32696	2.50034e-10	1.24197e-08
ENSMUSG00000039262.9	Prrc2b	2378.73	-0.311713	0.144965	-2.15027	0.031534	0.116523
ENSMUSG00000039254.9	Pomt1	68.0147	-0.474521	0.32758	-1.44856	0.147459	0.349401
ENSMUSG00000002550.9	Uck1	73.5901	-0.0530713	0.292389	-0.181509	0.855968	0.941251
ENSMUSG00000044627.4	Swi5	92.5501	-0.270544	0.217006	-1.24671	0.212503	0.439709
ENSMUSG00000002546.9	Golga2	274.281	-0.27408	0.163381	-1.67755	0.0934351	0.25503
ENSMUSG00000026825.10	Dnm1	1.55834	3.3638	2.11829	1.58797	0.112292	0.289767
ENSMUSG00000039205.9	Ciz1	492.552	-0.277889	0.112071	-2.47958	0.0131537	0.0597933
ENSMUSG00000039195.4	1110008P14Rik	32.8822	-0.321233	0.350405	-0.916748	0.359275	0.602859
ENSMUSG00000026820.3	Ptges2	22.0057	0.416862	0.440161	0.947069	0.343603	0.586554
[truncated: 12,707 more rows]
